# Supplementary material for: Loss of Brca1 and Trp53 in adult mouse mammary ductal epithelium results in development of hormone receptor-positive or hormone receptor-negative tumors, depending on inactivation of Rb family proteins
Source: Breast Cancer Res. 2022 Nov 4;24:75. doi: 10.1186/s13058-022-01566-4 (PMC9636824; doi:10.1186/s13058-022-01566-4)
Supplement: Supplementary file 1 — Additional file 1. Table S1. List of antibodies and staining conditions that were used for immunohistochemistry. [file 13058_2022_1566_MOESM1_ESM.xlsx]

## Sheet: Sheet1
IHC	Antigen retrieval	Dilution	Primary antibody	Manufacturer
ER	Citrate buffer, 100°C/15 min	1:500	Rabbit anti estrogen receptor alpha antibody #sc-542	Santa Cruz
PR	Citrate buffer, 100°C/15 min	1:200	Rabbit anti progesterone receptor #ab63605	Abcam
Her2	EDTA buffer, 100°C/45 min	1:500	Rabbit anti Her2/ErbB2 #4290	Cell Signaling Technology
Ki67	EDTA buffer, 100°C/10min	1:500	Rabbit anti-Ki67 rabbit antibody #IHC-00375	Bethyl
CK14	Citrate buffer,100°C/20 min	1:200	Guinea pig polyclonal anti-keratin 14 antibody #GP-CK14	Progen
CK18	Citrate buffer, 100°C/10 min	1:200	Anti-cytokeratin 18 antibody, rabbit monoclonal #04-586	Millipore
EGFR	Citrate buffer, 100°C/20min	1:800	Rabbit EGF receptor antibody #ab32562	Abcam
Vimentin	Citrate buffer, 100°C/10 min	1:200	Rabbit Vimentin antibody #5741S	Cell Signaling Technology
T121	Citrate buffer,100°C/15 min	1:150	Anti-SV40 T antigen mouse antibody #DP02	Calbiochem
p63	EDTA buffer, 100°C/30min	1:100	p63 (D9L7L) XP® Rabbit mAb #39692	Cell Signaling Technology
