# Supplementary material for: Loss of Brca1 and Trp53 in adult mouse mammary ductal epithelium results in development of hormone receptor-positive or hormone receptor-negative tumors, depending on inactivation of Rb family proteins
Source: Breast Cancer Res. 2022 Nov 4;24:75. doi: 10.1186/s13058-022-01566-4 (PMC9636824; doi:10.1186/s13058-022-01566-4)
Supplement: Supplementary file 9 — Additional file 9. Table S2. Differential expression of genes (DEG) analysis among tumor models. DEG was performed by applying Limma Voom package at p value threshold set to 0.001. Data are ordered by logFC values. [file 13058_2022_1566_MOESM9_ESM.xlsx]

## Sheet: DEG P_Rbf vs control
Gene	Contrast	logFC
Car3	T121_p53-control	-14.3832
Tnnt3	T121_p53-control	-12.1369
Pdlim3	T121_p53-control	-10.3817
Plin4	T121_p53-control	-10.2833
Atp1a2	T121_p53-control	-9.5848
Klf15	T121_p53-control	-9.42383
Mybpc2	T121_p53-control	-9.38804
Fabp4	T121_p53-control	-9.09043
Glb1l2	T121_p53-control	-8.62737
Jph1	T121_p53-control	-8.5304
Pdk4	T121_p53-control	-8.50311
Sec14l5	T121_p53-control	-8.42269
Sox6	T121_p53-control	-8.39275
Lpl	T121_p53-control	-8.37093
Tnni2	T121_p53-control	-8.28784
Cd36	T121_p53-control	-8.19065
Plekhb1	T121_p53-control	-8.10065
Ntrk2	T121_p53-control	-8.01358
Adora1	T121_p53-control	-7.98277
Eno3	T121_p53-control	-7.98055
Cdo1	T121_p53-control	-7.7744
Kcnq5	T121_p53-control	-7.74647
Sox10	T121_p53-control	-7.34568
B3galt2	T121_p53-control	-7.25769
Dpt	T121_p53-control	-7.19101
Des	T121_p53-control	-7.10813
Amy1	T121_p53-control	-7.10596
Slc2a4	T121_p53-control	-6.98168
Foxi1	T121_p53-control	-6.90274
Satb1	T121_p53-control	-6.80782
Sell	T121_p53-control	-6.6533
Scn7a	T121_p53-control	-6.64534
Mgll	T121_p53-control	-6.60233
Fhl1	T121_p53-control	-6.59663
Myom1	T121_p53-control	-6.57569
Acsl1	T121_p53-control	-6.55708
Dhdh	T121_p53-control	-6.52794
Pcx	T121_p53-control	-6.46635
St3gal6	T121_p53-control	-6.29257
Ripor2	T121_p53-control	-6.22731
Tmem38a	T121_p53-control	-6.15905
Synpo2	T121_p53-control	-6.13055
Muc15	T121_p53-control	-6.1296
Gnai1	T121_p53-control	-6.11283
Jph2	T121_p53-control	-6.0565
Acacb	T121_p53-control	-6.00913
Coq8a	T121_p53-control	-5.99694
Sorbs1	T121_p53-control	-5.9806
Ephx2	T121_p53-control	-5.97748
Lgals12	T121_p53-control	-5.95551
Mlxipl	T121_p53-control	-5.91652
Cryab	T121_p53-control	-5.87629
Ankrd23	T121_p53-control	-5.85926
Ppp1r3c	T121_p53-control	-5.84164
Fmo1	T121_p53-control	-5.84074
Synm	T121_p53-control	-5.7903
Slc43a1	T121_p53-control	-5.79002
Arxes2	T121_p53-control	-5.77671
Aoc3	T121_p53-control	-5.76811
Art3	T121_p53-control	-5.71761
Snhg11	T121_p53-control	-5.68267
Cacna2d1	T121_p53-control	-5.67705
Chst3	T121_p53-control	-5.65595
Adig	T121_p53-control	-5.63781
Car5b	T121_p53-control	-5.62923
Prkaa2	T121_p53-control	-5.59751
Gimap3	T121_p53-control	-5.56725
Vldlr	T121_p53-control	-5.55821
Pde4dip	T121_p53-control	-5.53328
Gpd1	T121_p53-control	-5.5146
Slc28a2	T121_p53-control	-5.4792
Srl	T121_p53-control	-5.45787
Adh1	T121_p53-control	-5.42189
Rragd	T121_p53-control	-5.39547
Itm2a	T121_p53-control	-5.3536
Atp1b2	T121_p53-control	-5.34771
Lipe	T121_p53-control	-5.28744
Cavin2	T121_p53-control	-5.26184
Mmd	T121_p53-control	-5.22617
Ndrg2	T121_p53-control	-5.21441
Ms4a4b	T121_p53-control	-5.19979
Epdr1	T121_p53-control	-5.17705
Ddit4l	T121_p53-control	-5.16851
Tdrp	T121_p53-control	-5.15084
Peg3	T121_p53-control	-5.12944
Cd8a	T121_p53-control	-5.12608
Aldh1l1	T121_p53-control	-5.10046
Fndc5	T121_p53-control	-5.08717
Ldhb	T121_p53-control	-5.06818
Grap2	T121_p53-control	-5.0245
Gm15675	T121_p53-control	-5.00343
Aldh2	T121_p53-control	-4.99272
Rasgrp2	T121_p53-control	-4.95727
Hspb6	T121_p53-control	-4.94945
Cd37	T121_p53-control	-4.9258
Dtna	T121_p53-control	-4.91208
Cmah	T121_p53-control	-4.91091
Mettl7a1	T121_p53-control	-4.85112
Sntb1	T121_p53-control	-4.81887
Cd1d1	T121_p53-control	-4.79737
Tmem45b	T121_p53-control	-4.79509
Tbx15	T121_p53-control	-4.79089
Mef2c	T121_p53-control	-4.73433
Igf1	T121_p53-control	-4.73302
Adam23	T121_p53-control	-4.71709
Tpm2	T121_p53-control	-4.70004
Cebpa	T121_p53-control	-4.69904
Angptl4	T121_p53-control	-4.68726
Cd22	T121_p53-control	-4.68506
Ccdc80	T121_p53-control	-4.67419
Cd300lg	T121_p53-control	-4.66186
Ogn	T121_p53-control	-4.6378
Aldh6a1	T121_p53-control	-4.63519
Rcsd1	T121_p53-control	-4.63209
Celf2	T121_p53-control	-4.62608
Tgfbr3	T121_p53-control	-4.5991
Fgf2	T121_p53-control	-4.55701
Hba-a2	T121_p53-control	-4.54694
Cd59a	T121_p53-control	-4.52979
Sord	T121_p53-control	-4.51887
Ak1	T121_p53-control	-4.50935
Hbb-bs	T121_p53-control	-4.49919
Aldh1a1	T121_p53-control	-4.47881
Pnpla2	T121_p53-control	-4.46269
Scn1b	T121_p53-control	-4.38689
Slc38a3	T121_p53-control	-4.38627
Cped1	T121_p53-control	-4.38518
Gstm1	T121_p53-control	-4.37811
Pdzd2	T121_p53-control	-4.37272
Extl1	T121_p53-control	-4.35779
Pde3b	T121_p53-control	-4.34676
Cav1	T121_p53-control	-4.33829
Adssl1	T121_p53-control	-4.33306
Acss2	T121_p53-control	-4.32454
Depp1	T121_p53-control	-4.29425
Bin1	T121_p53-control	-4.29382
Pygl	T121_p53-control	-4.29234
Hbb-bt	T121_p53-control	-4.28826
Flnc	T121_p53-control	-4.27301
Pfkm	T121_p53-control	-4.26696
Pfn2	T121_p53-control	-4.26309
Rarres2	T121_p53-control	-4.2462
Nr1h3	T121_p53-control	-4.22797
Macrod1	T121_p53-control	-4.22395
Six1	T121_p53-control	-4.21947
Ghr	T121_p53-control	-4.20178
Snrpn	T121_p53-control	-4.19251
Rasal3	T121_p53-control	-4.18769
Clmp	T121_p53-control	-4.17846
Gpt2	T121_p53-control	-4.17772
Snta1	T121_p53-control	-4.15721
Htra3	T121_p53-control	-4.13884
Mpc1	T121_p53-control	-4.1356
Hebp1	T121_p53-control	-4.12024
Glul	T121_p53-control	-4.11518
Cat	T121_p53-control	-4.10213
Eepd1	T121_p53-control	-4.09635
Pla2g16	T121_p53-control	-4.09094
Zfp423	T121_p53-control	-4.07906
Npr2	T121_p53-control	-4.0658
Acss1	T121_p53-control	-4.05907
Btnl9	T121_p53-control	-4.05261
Rasgrp1	T121_p53-control	-4.04865
Rac2	T121_p53-control	-4.04525
Gimap8	T121_p53-control	-4.04385
Gstz1	T121_p53-control	-4.03018
Cacnb1	T121_p53-control	-4.02526
Il7r	T121_p53-control	-4.02234
Gas6	T121_p53-control	-4.01892
Mfng	T121_p53-control	-4.00922
Chpt1	T121_p53-control	-3.99165
Jam2	T121_p53-control	-3.98054
Dram1	T121_p53-control	-3.91704
Coro1a	T121_p53-control	-3.91142
Ttc7b	T121_p53-control	-3.88916
Lpin1	T121_p53-control	-3.88901
Arhgap45	T121_p53-control	-3.8886
Cxcl12	T121_p53-control	-3.87802
Gypc	T121_p53-control	-3.84965
Gstm2	T121_p53-control	-3.84935
Gmpr	T121_p53-control	-3.84683
Fam213a	T121_p53-control	-3.83532
H2-Q10	T121_p53-control	-3.83156
Cd55	T121_p53-control	-3.822
Tcf7	T121_p53-control	-3.81551
Slco2b1	T121_p53-control	-3.81131
Ivd	T121_p53-control	-3.80886
Itga7	T121_p53-control	-3.803
Fah	T121_p53-control	-3.78205
Phospho1	T121_p53-control	-3.76337
Il16	T121_p53-control	-3.75748
Epm2a	T121_p53-control	-3.755
Gm8995	T121_p53-control	-3.74704
Gimap6	T121_p53-control	-3.73078
Ebf1	T121_p53-control	-3.71849
Ar	T121_p53-control	-3.71536
Crat	T121_p53-control	-3.71289
Lyplal1	T121_p53-control	-3.71284
Slc1a5	T121_p53-control	-3.69184
Txnip	T121_p53-control	-3.69087
Arhgap9	T121_p53-control	-3.68929
Decr1	T121_p53-control	-3.68511
Tppp	T121_p53-control	-3.68466
Epsti1	T121_p53-control	-3.66948
mt-Nd3	T121_p53-control	-3.66845
Gstt1	T121_p53-control	-3.66562
Gimap4	T121_p53-control	-3.66379
Grap	T121_p53-control	-3.66343
Slc27a1	T121_p53-control	-3.6607
Bcat2	T121_p53-control	-3.65931
Dbi	T121_p53-control	-3.64459
Myo1g	T121_p53-control	-3.64415
Bscl2	T121_p53-control	-3.63423
Fcgrt	T121_p53-control	-3.63277
Cd302	T121_p53-control	-3.63266
C2	T121_p53-control	-3.62747
Treml2	T121_p53-control	-3.62652
Cldn5	T121_p53-control	-3.62561
Podn	T121_p53-control	-3.61857
Mlycd	T121_p53-control	-3.61482
Cib2	T121_p53-control	-3.61122
Gpam	T121_p53-control	-3.6068
Gpt	T121_p53-control	-3.5903
Arhgap4	T121_p53-control	-3.58122
Agpat2	T121_p53-control	-3.57168
Echdc1	T121_p53-control	-3.56962
N4bp2l1	T121_p53-control	-3.56324
Gstt2	T121_p53-control	-3.56296
Ablim3	T121_p53-control	-3.56227
Dlc1	T121_p53-control	-3.55773
Suox	T121_p53-control	-3.55423
Isoc2a	T121_p53-control	-3.54834
Ptprc	T121_p53-control	-3.54244
Sema6c	T121_p53-control	-3.54121
Ccnd2	T121_p53-control	-3.53661
Papss2	T121_p53-control	-3.53644
Sash3	T121_p53-control	-3.52889
Acaca	T121_p53-control	-3.51854
Fam213b	T121_p53-control	-3.51051
Atp2b4	T121_p53-control	-3.51032
Selenop	T121_p53-control	-3.50818
Cap2	T121_p53-control	-3.49197
Smtnl2	T121_p53-control	-3.48909
Gulp1	T121_p53-control	-3.48111
Dhtkd1	T121_p53-control	-3.47828
Fasn	T121_p53-control	-3.4649
Cep85l	T121_p53-control	-3.45823
Rassf2	T121_p53-control	-3.43844
Sacs	T121_p53-control	-3.43582
Il21r	T121_p53-control	-3.43349
Slc25a1	T121_p53-control	-3.43306
Gpx3	T121_p53-control	-3.43118
Hvcn1	T121_p53-control	-3.40606
Cd4	T121_p53-control	-3.39987
Phlda3	T121_p53-control	-3.38689
Acadsb	T121_p53-control	-3.37934
Gyg	T121_p53-control	-3.37129
Coq10a	T121_p53-control	-3.356
Acadm	T121_p53-control	-3.35229
Kcnq4	T121_p53-control	-3.34581
1190005I06Rik	T121_p53-control	-3.34362
Cd200	T121_p53-control	-3.34295
Pdk2	T121_p53-control	-3.33876
Prkar2b	T121_p53-control	-3.33482
Pfkfb1	T121_p53-control	-3.32881
Hibch	T121_p53-control	-3.32463
Galnt15	T121_p53-control	-3.31783
Acad12	T121_p53-control	-3.3154
Acbd4	T121_p53-control	-3.29777
C130074G19Rik	T121_p53-control	-3.2907
Gsn	T121_p53-control	-3.27379
Cryzl2	T121_p53-control	-3.26871
Aldh4a1	T121_p53-control	-3.26868
Agl	T121_p53-control	-3.26604
Itga4	T121_p53-control	-3.25918
Abcc5	T121_p53-control	-3.24683
Gpx8	T121_p53-control	-3.24532
Gpat3	T121_p53-control	-3.24468
Pkdcc	T121_p53-control	-3.23451
Tns1	T121_p53-control	-3.22593
Abcb1b	T121_p53-control	-3.21341
Phka1	T121_p53-control	-3.21162
1600014C10Rik	T121_p53-control	-3.20903
Spon2	T121_p53-control	-3.20835
Rinl	T121_p53-control	-3.20766
Tek	T121_p53-control	-3.20304
Cyyr1	T121_p53-control	-3.20273
Lum	T121_p53-control	-3.20227
Hba-a1	T121_p53-control	-3.20088
Dennd4b	T121_p53-control	-3.1926
Sema3g	T121_p53-control	-3.1889
Tmem120a	T121_p53-control	-3.17768
Pccb	T121_p53-control	-3.17752
Cyp2d22	T121_p53-control	-3.17516
2021-09-01	T121_p53-control	-3.15404
Apcdd1	T121_p53-control	-3.14972
Dock10	T121_p53-control	-3.13995
Bckdhb	T121_p53-control	-3.13423
Lama2	T121_p53-control	-3.13321
Bin2	T121_p53-control	-3.13213
Cd52	T121_p53-control	-3.12411
Ech1	T121_p53-control	-3.11343
Zfp449	T121_p53-control	-3.11177
Arhgap30	T121_p53-control	-3.10139
Ppp1r16b	T121_p53-control	-3.09975
Slc25a4	T121_p53-control	-3.09909
Fbxo21	T121_p53-control	-3.09526
Ank2	T121_p53-control	-3.0897
Fam117a	T121_p53-control	-3.08916
Mlf1	T121_p53-control	-3.08593
Lrrc61	T121_p53-control	-3.06995
Pik3cd	T121_p53-control	-3.06624
Cyp27a1	T121_p53-control	-3.05032
Ushbp1	T121_p53-control	-3.04592
Nos3	T121_p53-control	-3.0446
Klf2	T121_p53-control	-3.03296
Pex16	T121_p53-control	-3.02778
Cytip	T121_p53-control	-3.02571
Speg	T121_p53-control	-3.01821
Zeb2	T121_p53-control	-3.0163
Fhl3	T121_p53-control	-3.01583
Neurl1a	T121_p53-control	-3.0147
Nudt7	T121_p53-control	-3.01103
Mmp19	T121_p53-control	-3.00946
B230118H07Rik	T121_p53-control	-2.99576
Ctsf	T121_p53-control	-2.99224
Arhgef9	T121_p53-control	-2.99224
Ccng1	T121_p53-control	-2.98923
Pde7b	T121_p53-control	-2.9827
Calcrl	T121_p53-control	-2.98246
Phyhd1	T121_p53-control	-2.97919
Cd83	T121_p53-control	-2.97621
Mtln	T121_p53-control	-2.97292
Ms4a6b	T121_p53-control	-2.97264
Pink1	T121_p53-control	-2.96165
Zfp385a	T121_p53-control	-2.95878
Arhgef6	T121_p53-control	-2.9582
Hacl1	T121_p53-control	-2.95677
Hadh	T121_p53-control	-2.94982
Rab30	T121_p53-control	-2.94767
Ciita	T121_p53-control	-2.9457
Mgst1	T121_p53-control	-2.94513
Fas	T121_p53-control	-2.94439
Ppp2r5a	T121_p53-control	-2.93719
Abcg2	T121_p53-control	-2.93707
Itgal	T121_p53-control	-2.93629
Dmtn	T121_p53-control	-2.93577
Abcc9	T121_p53-control	-2.92816
Smarcd3	T121_p53-control	-2.91538
Lsp1	T121_p53-control	-2.915
Etfb	T121_p53-control	-2.90384
Svep1	T121_p53-control	-2.89613
Dgat1	T121_p53-control	-2.89549
Gpihbp1	T121_p53-control	-2.89529
Hadhb	T121_p53-control	-2.89483
Prodh	T121_p53-control	-2.88655
Fitm2	T121_p53-control	-2.88145
Slc25a12	T121_p53-control	-2.88014
St6galnac6	T121_p53-control	-2.86142
Rassf5	T121_p53-control	-2.85947
Napsa	T121_p53-control	-2.85794
Retsat	T121_p53-control	-2.85283
H2-Ke6	T121_p53-control	-2.84973
Ggt5	T121_p53-control	-2.84829
Plekha4	T121_p53-control	-2.84817
D10Jhu81e	T121_p53-control	-2.84535
Eci1	T121_p53-control	-2.84337
Acad11	T121_p53-control	-2.84052
Slc7a2	T121_p53-control	-2.83676
Tmem120b	T121_p53-control	-2.83536
Zfp651	T121_p53-control	-2.82064
Zeb1	T121_p53-control	-2.81184
Rnf144a	T121_p53-control	-2.81124
Ptprb	T121_p53-control	-2.80974
Phtf2	T121_p53-control	-2.80432
Fam49a	T121_p53-control	-2.80421
Mpc2	T121_p53-control	-2.80284
Cst3	T121_p53-control	-2.79787
Plbd1	T121_p53-control	-2.79531
Tmem143	T121_p53-control	-2.79519
Ehhadh	T121_p53-control	-2.79481
Ifi27	T121_p53-control	-2.79347
Tmem223	T121_p53-control	-2.78504
Rbpms2	T121_p53-control	-2.7732
Rnf150	T121_p53-control	-2.77085
Ddr2	T121_p53-control	-2.76035
Hspa12b	T121_p53-control	-2.75975
mt-Nd4l	T121_p53-control	-2.75781
Myh11	T121_p53-control	-2.75747
Gprc5b	T121_p53-control	-2.75448
Prex2	T121_p53-control	-2.7504
Ctsw	T121_p53-control	-2.75039
Fmo5	T121_p53-control	-2.75021
S1pr1	T121_p53-control	-2.74454
Dnajc27	T121_p53-control	-2.74153
Stradb	T121_p53-control	-2.73816
Fbxo32	T121_p53-control	-2.737
Fads3	T121_p53-control	-2.73515
Limch1	T121_p53-control	-2.73453
Bckdha	T121_p53-control	-2.73264
Smpdl3a	T121_p53-control	-2.73263
Hibadh	T121_p53-control	-2.73176
Peli2	T121_p53-control	-2.73092
Inpp4b	T121_p53-control	-2.72918
Selplg	T121_p53-control	-2.72643
Schip1	T121_p53-control	-2.72584
Echs1	T121_p53-control	-2.72567
Klhl6	T121_p53-control	-2.72344
Sh3bp5	T121_p53-control	-2.72135
Dennd1c	T121_p53-control	-2.71964
Cyb5a	T121_p53-control	-2.71498
Csad	T121_p53-control	-2.7102
Map4k1	T121_p53-control	-2.70004
Abca1	T121_p53-control	-2.69758
Fahd2a	T121_p53-control	-2.69661
Slc18b1	T121_p53-control	-2.68777
Npr1	T121_p53-control	-2.68061
Lynx1	T121_p53-control	-2.67958
Rbm38	T121_p53-control	-2.6792
Ormdl3	T121_p53-control	-2.6769
Maf	T121_p53-control	-2.67573
Peg13	T121_p53-control	-2.67183
Dbt	T121_p53-control	-2.66356
Nr4a1	T121_p53-control	-2.65911
Dnajb5	T121_p53-control	-2.65285
Fli1	T121_p53-control	-2.64805
Galm	T121_p53-control	-2.64748
Phyh	T121_p53-control	-2.64254
Mccc1	T121_p53-control	-2.64205
Slc41a3	T121_p53-control	-2.63797
Ddo	T121_p53-control	-2.63356
Il15ra	T121_p53-control	-2.63307
Mccc2	T121_p53-control	-2.63247
Pag1	T121_p53-control	-2.6316
Vegfb	T121_p53-control	-2.63121
Iffo1	T121_p53-control	-2.62175
Chst15	T121_p53-control	-2.61477
Rasl12	T121_p53-control	-2.60757
Prkab2	T121_p53-control	-2.60356
Tcp11l2	T121_p53-control	-2.60105
Rps6ka2	T121_p53-control	-2.59811
Kcnj2	T121_p53-control	-2.59618
Ptp4a3	T121_p53-control	-2.59231
Ramp2	T121_p53-control	-2.58113
Etfrf1	T121_p53-control	-2.58079
Plscr4	T121_p53-control	-2.5769
Irs1	T121_p53-control	-2.57685
Cpt2	T121_p53-control	-2.57622
Ksr1	T121_p53-control	-2.57202
Coq9	T121_p53-control	-2.56477
Tlr1	T121_p53-control	-2.56448
Otud1	T121_p53-control	-2.56141
H2-Eb1	T121_p53-control	-2.5603
Ginm1	T121_p53-control	-2.55908
Rbm20	T121_p53-control	-2.55807
Wdfy4	T121_p53-control	-2.55626
Slc24a3	T121_p53-control	-2.55484
Pou2f2	T121_p53-control	-2.55188
Phkb	T121_p53-control	-2.54975
H2-Aa	T121_p53-control	-2.54818
Chchd10	T121_p53-control	-2.54399
Gramd1b	T121_p53-control	-2.54097
Kctd12b	T121_p53-control	-2.54001
Snhg18	T121_p53-control	-2.53766
Aifm2	T121_p53-control	-2.53761
Trp53	T121_p53-control	-2.5327
Parvg	T121_p53-control	-2.53249
Evi2b	T121_p53-control	-2.52644
Mettl22	T121_p53-control	-2.51669
St8sia4	T121_p53-control	-2.51662
mt-Atp6	T121_p53-control	-2.51405
Aox1	T121_p53-control	-2.51299
Acaa2	T121_p53-control	-2.5119
Selenow	T121_p53-control	-2.50327
Gpr146	T121_p53-control	-2.50281
mt-Nd6	T121_p53-control	-2.49679
Aamdc	T121_p53-control	-2.49568
Rangrf	T121_p53-control	-2.49219
Rftn1	T121_p53-control	-2.48987
Gm28438	T121_p53-control	-2.48667
Rilpl1	T121_p53-control	-2.48556
Nr1d1	T121_p53-control	-2.48516
Pxmp4	T121_p53-control	-2.48345
Prdx3	T121_p53-control	-2.48212
S100a1	T121_p53-control	-2.47848
Shank3	T121_p53-control	-2.47529
Scp2	T121_p53-control	-2.4733
St3gal3	T121_p53-control	-2.47092
Ttyh2	T121_p53-control	-2.47034
Amotl1	T121_p53-control	-2.46749
Pepd	T121_p53-control	-2.4552
H2-Ab1	T121_p53-control	-2.44906
Sucla2	T121_p53-control	-2.43794
Rasip1	T121_p53-control	-2.43687
Lrrk2	T121_p53-control	-2.4354
Was	T121_p53-control	-2.43473
Slc25a19	T121_p53-control	-2.43056
Dus2	T121_p53-control	-2.42917
Deptor	T121_p53-control	-2.42427
Tspan12	T121_p53-control	-2.42327
Tmem38b	T121_p53-control	-2.42291
Insig1	T121_p53-control	-2.42194
Hspa12a	T121_p53-control	-2.41832
Dnajc15	T121_p53-control	-2.41397
Dmpk	T121_p53-control	-2.41383
Tmem150a	T121_p53-control	-2.41084
Sh3pxd2a	T121_p53-control	-2.41033
Shisa4	T121_p53-control	-2.40741
Plcl2	T121_p53-control	-2.40682
Pcca	T121_p53-control	-2.40358
Cd53	T121_p53-control	-2.40302
Tagap	T121_p53-control	-2.39349
Ggnbp1	T121_p53-control	-2.39271
Ttc28	T121_p53-control	-2.38891
Slc25a20	T121_p53-control	-2.38584
Uqcc3	T121_p53-control	-2.38544
Reep1	T121_p53-control	-2.38017
Lmo2	T121_p53-control	-2.37599
Lgals4	T121_p53-control	-2.36652
Ypel3	T121_p53-control	-2.36344
Plppr3	T121_p53-control	-2.35953
Lbh	T121_p53-control	-2.35642
4931406C07Rik	T121_p53-control	-2.35397
Vsir	T121_p53-control	-2.3488
Mief2	T121_p53-control	-2.34851
Gucy1a1	T121_p53-control	-2.34641
AI662270	T121_p53-control	-2.34194
Cd74	T121_p53-control	-2.33668
Rasa3	T121_p53-control	-2.3347
Sar1b	T121_p53-control	-2.3321
Polr3gl	T121_p53-control	-2.33194
Ndufb8	T121_p53-control	-2.3225
B3galnt1	T121_p53-control	-2.32092
Tle4	T121_p53-control	-2.31917
Itpkb	T121_p53-control	-2.31737
Fry	T121_p53-control	-2.30886
Gm10221	T121_p53-control	-2.30706
Kif21b	T121_p53-control	-2.30531
Acadvl	T121_p53-control	-2.30309
Gpcpd1	T121_p53-control	-2.30011
Akap12	T121_p53-control	-2.2975
Ppm1m	T121_p53-control	-2.29112
Dolk	T121_p53-control	-2.28461
Slc25a42	T121_p53-control	-2.28011
Bola3	T121_p53-control	-2.2756
Ppm1k	T121_p53-control	-2.27096
Dock2	T121_p53-control	-2.26461
Gm10275	T121_p53-control	-2.25818
Tppp3	T121_p53-control	-2.25367
Gstm4	T121_p53-control	-2.25197
Psen2	T121_p53-control	-2.25188
Gm29216	T121_p53-control	-2.2488
Parvb	T121_p53-control	-2.24763
Arhgap29	T121_p53-control	-2.2443
Fuz	T121_p53-control	-2.24132
Tpm1	T121_p53-control	-2.24064
Ptprm	T121_p53-control	-2.23316
Tbc1d4	T121_p53-control	-2.23183
Sik2	T121_p53-control	-2.22424
Prnp	T121_p53-control	-2.22257
Sgcb	T121_p53-control	-2.21679
Lmcd1	T121_p53-control	-2.20891
Fyco1	T121_p53-control	-2.20361
Adgrf5	T121_p53-control	-2.20225
Adipor2	T121_p53-control	-2.19772
Ptger4	T121_p53-control	-2.19572
Echdc3	T121_p53-control	-2.19551
Carnmt1	T121_p53-control	-2.19178
Iscu	T121_p53-control	-2.19081
Lonp2	T121_p53-control	-2.18997
Pex11a	T121_p53-control	-2.18778
Fam131a	T121_p53-control	-2.1835
Cd48	T121_p53-control	-2.18
Fermt3	T121_p53-control	-2.17229
Ehbp1l1	T121_p53-control	-2.16156
Nipsnap2	T121_p53-control	-2.16137
Hfe	T121_p53-control	-2.16011
Svip	T121_p53-control	-2.15474
Slc25a10	T121_p53-control	-2.15375
Dglucy	T121_p53-control	-2.1503
mt-Co2	T121_p53-control	-2.14922
Ikzf2	T121_p53-control	-2.14679
Ganc	T121_p53-control	-2.14649
Kctd17	T121_p53-control	-2.14547
Lama4	T121_p53-control	-2.14492
Mut	T121_p53-control	-2.14391
Cisd1	T121_p53-control	-2.14274
Pgm1	T121_p53-control	-2.13769
Arl4a	T121_p53-control	-2.13519
Tmem159	T121_p53-control	-2.1344
Ndufa3	T121_p53-control	-2.12696
Uck1	T121_p53-control	-2.12544
Ido1	T121_p53-control	-2.12421
Uqcrq	T121_p53-control	-2.12242
Fem1a	T121_p53-control	-2.12233
Cspg4	T121_p53-control	-2.11779
Apmap	T121_p53-control	-2.11766
Hsdl2	T121_p53-control	-2.11291
mt-Rnr1	T121_p53-control	-2.10998
Ndufa4	T121_p53-control	-2.10214
Stard8	T121_p53-control	-2.10196
Rpl22l1	T121_p53-control	-2.09751
Laptm5	T121_p53-control	-2.09706
Plcd1	T121_p53-control	-2.09287
Gm20634	T121_p53-control	-2.09145
Rtl8b	T121_p53-control	-2.09116
Mcee	T121_p53-control	-2.08946
Arhgap25	T121_p53-control	-2.08854
Dgcr6	T121_p53-control	-2.08527
Gadd45g	T121_p53-control	-2.08466
Cfl2	T121_p53-control	-2.08398
Tmem109	T121_p53-control	-2.08057
Gbe1	T121_p53-control	-2.07699
Suclg1	T121_p53-control	-2.07466
Dysf	T121_p53-control	-2.0724
Acp5	T121_p53-control	-2.0695
Ndufb3	T121_p53-control	-2.067
Prob1	T121_p53-control	-2.06122
Hadha	T121_p53-control	-2.06006
Atp10d	T121_p53-control	-2.05676
Zfp366	T121_p53-control	-2.05642
Usp2	T121_p53-control	-2.05486
Gpx7	T121_p53-control	-2.05411
mt-Co3	T121_p53-control	-2.05277
Tmem205	T121_p53-control	-2.0517
Gnpat	T121_p53-control	-2.05086
Akap7	T121_p53-control	-2.05064
Abcb1a	T121_p53-control	-2.05042
Cygb	T121_p53-control	-2.04911
Isca1	T121_p53-control	-2.04804
Copz2	T121_p53-control	-2.04522
Cyp4v3	T121_p53-control	-2.03928
Tst	T121_p53-control	-2.03861
Fam126b	T121_p53-control	-2.03356
Khk	T121_p53-control	-2.02804
Msra	T121_p53-control	-2.02738
Smim10l1	T121_p53-control	-2.02633
Mical1	T121_p53-control	-2.02588
C2cd2	T121_p53-control	-2.02568
Ndufv1	T121_p53-control	-2.02152
Prps1	T121_p53-control	-2.01175
Fbxo31	T121_p53-control	-2.00866
Mcam	T121_p53-control	-2.00674
Alas1	T121_p53-control	-2.00588
Prrx1	T121_p53-control	-2.00364
Zbtb20	T121_p53-control	-2.00064
Gstm5	T121_p53-control	-1.99873
Tmem64	T121_p53-control	-1.98993
Fgfrl1	T121_p53-control	-1.98927
Ndufa5	T121_p53-control	-1.98782
Plcb1	T121_p53-control	-1.98572
BC029722	T121_p53-control	-1.98526
Adgrl4	T121_p53-control	-1.9843
Ndufa1	T121_p53-control	-1.983
Kdr	T121_p53-control	-1.98218
Uqcr11	T121_p53-control	-1.98197
Rab34	T121_p53-control	-1.97789
Pecam1	T121_p53-control	-1.96885
Gys1	T121_p53-control	-1.96689
Net1	T121_p53-control	-1.95751
Arhgef15	T121_p53-control	-1.95716
Tmem134	T121_p53-control	-1.95547
Irf8	T121_p53-control	-1.95406
Acox1	T121_p53-control	-1.95316
Sspn	T121_p53-control	-1.94803
Tmem243	T121_p53-control	-1.94734
Gm28439	T121_p53-control	-1.94723
Kyat3	T121_p53-control	-1.94389
Ndufb9	T121_p53-control	-1.94284
Ndufs1	T121_p53-control	-1.94246
Aacs	T121_p53-control	-1.94188
Tsc22d3	T121_p53-control	-1.93679
Pde1b	T121_p53-control	-1.93313
Rhoj	T121_p53-control	-1.93214
Mocs1	T121_p53-control	-1.93047
Ugp2	T121_p53-control	-1.92903
H2-DMa	T121_p53-control	-1.92887
Gm2a	T121_p53-control	-1.92693
Ndufs7	T121_p53-control	-1.9257
Pyurf	T121_p53-control	-1.92479
Egfl7	T121_p53-control	-1.91755
Pold4	T121_p53-control	-1.91703
Adcy4	T121_p53-control	-1.90705
Tnfaip2	T121_p53-control	-1.90688
Adcy7	T121_p53-control	-1.90668
Hint3	T121_p53-control	-1.90354
Trpv2	T121_p53-control	-1.90297
Btg2	T121_p53-control	-1.89423
Arl2	T121_p53-control	-1.88894
Plxnc1	T121_p53-control	-1.88653
Thnsl2	T121_p53-control	-1.8859
Pnpla8	T121_p53-control	-1.88584
Ndufb4c	T121_p53-control	-1.88568
1700037H04Rik	T121_p53-control	-1.88436
Col5a3	T121_p53-control	-1.88173
Map1lc3a	T121_p53-control	-1.88099
Prcp	T121_p53-control	-1.87996
Aco2	T121_p53-control	-1.87881
Apopt1	T121_p53-control	-1.87514
Ppp1r12b	T121_p53-control	-1.87419
Icosl	T121_p53-control	-1.8732
Elovl6	T121_p53-control	-1.87269
Dgka	T121_p53-control	-1.86879
Ndufb10	T121_p53-control	-1.86674
Pex13	T121_p53-control	-1.86579
Rtl8a	T121_p53-control	-1.86347
L3hypdh	T121_p53-control	-1.86236
Il6ra	T121_p53-control	-1.86095
Gmfg	T121_p53-control	-1.86045
Naaa	T121_p53-control	-1.86019
Cluh	T121_p53-control	-1.85978
Cnst	T121_p53-control	-1.85692
Angptl2	T121_p53-control	-1.8565
Chchd3	T121_p53-control	-1.84947
Phactr2	T121_p53-control	-1.84893
Fam174a	T121_p53-control	-1.84426
Pdpr	T121_p53-control	-1.83813
Il11ra1	T121_p53-control	-1.83534
Fam217b	T121_p53-control	-1.83052
Ndufv2	T121_p53-control	-1.82984
Lpxn	T121_p53-control	-1.82977
Ppp1r3b	T121_p53-control	-1.82951
Lgals1	T121_p53-control	-1.82943
Smarca2	T121_p53-control	-1.82916
Pitpnc1	T121_p53-control	-1.82878
Esam	T121_p53-control	-1.82822
Gm28875	T121_p53-control	-1.82772
Smim19	T121_p53-control	-1.82592
Fermt2	T121_p53-control	-1.8247
Sdha	T121_p53-control	-1.82156
2021-03-02	T121_p53-control	-1.8211
Vamp5	T121_p53-control	-1.81951
Rbl2	T121_p53-control	-1.81877
Pdhb	T121_p53-control	-1.81787
Cox8a	T121_p53-control	-1.81692
Cdh5	T121_p53-control	-1.81687
Ankrd40	T121_p53-control	-1.81358
Pla2g12a	T121_p53-control	-1.81338
Zhx1	T121_p53-control	-1.81205
Sesn1	T121_p53-control	-1.81162
Hint2	T121_p53-control	-1.80621
Napepld	T121_p53-control	-1.80201
Eif4ebp1	T121_p53-control	-1.80198
Ndufa6	T121_p53-control	-1.80121
Acads	T121_p53-control	-1.79674
Thy1	T121_p53-control	-1.79488
Tlcd1	T121_p53-control	-1.79337
Crebrf	T121_p53-control	-1.79247
Tkt	T121_p53-control	-1.78637
Snrk	T121_p53-control	-1.78487
Tnfaip8l2	T121_p53-control	-1.78427
Ndufs3	T121_p53-control	-1.78344
Fmc1	T121_p53-control	-1.78089
Gpx4	T121_p53-control	-1.78078
Uqcrfs1	T121_p53-control	-1.78075
Gm10222	T121_p53-control	-1.77384
Stk10	T121_p53-control	-1.77379
Tacc2	T121_p53-control	-1.77087
Tie1	T121_p53-control	-1.76867
Iah1	T121_p53-control	-1.76837
Gm20300	T121_p53-control	-1.76705
Hacd2	T121_p53-control	-1.76631
Dok3	T121_p53-control	-1.76553
Gabarapl1	T121_p53-control	-1.76357
Ndufa7	T121_p53-control	-1.76055
Ndufs8	T121_p53-control	-1.76038
Arrdc2	T121_p53-control	-1.75897
Limd2	T121_p53-control	-1.75789
Crls1	T121_p53-control	-1.75758
Ndufc1	T121_p53-control	-1.7561
Sowahc	T121_p53-control	-1.75572
Sdhb	T121_p53-control	-1.75417
Phpt1	T121_p53-control	-1.74679
Dyrk1b	T121_p53-control	-1.74653
Tmem160	T121_p53-control	-1.74445
1110032A03Rik	T121_p53-control	-1.74352
Borcs7	T121_p53-control	-1.7422
Txnrd2	T121_p53-control	-1.73873
Ndufa9	T121_p53-control	-1.73858
Dnajc28	T121_p53-control	-1.73726
Atp5e	T121_p53-control	-1.73519
Uqcrc2	T121_p53-control	-1.73181
Ralgapa2	T121_p53-control	-1.73166
Pdha1	T121_p53-control	-1.72921
Vim	T121_p53-control	-1.72864
Twf2	T121_p53-control	-1.72823
Ddt	T121_p53-control	-1.72444
Tef	T121_p53-control	-1.72061
Sod1	T121_p53-control	-1.71644
Pdzrn3	T121_p53-control	-1.71547
Romo1	T121_p53-control	-1.7151
2021-03-02	T121_p53-control	-1.71375
Klhl24	T121_p53-control	-1.7119
Dlat	T121_p53-control	-1.71188
Miga2	T121_p53-control	-1.71017
Mfn2	T121_p53-control	-1.70978
Mdh1	T121_p53-control	-1.70971
Taldo1	T121_p53-control	-1.70903
Ankrd44	T121_p53-control	-1.70779
Pigp	T121_p53-control	-1.70738
Ophn1	T121_p53-control	-1.70568
Rom1	T121_p53-control	-1.70364
2810013P06Rik	T121_p53-control	-1.70283
Etfdh	T121_p53-control	-1.7023
Cox6c	T121_p53-control	-1.70121
Uqcr10	T121_p53-control	-1.70117
Steap3	T121_p53-control	-1.69971
Gm10053	T121_p53-control	-1.69655
Msrb3	T121_p53-control	-1.69137
Itgb1bp1	T121_p53-control	-1.68955
Fahd1	T121_p53-control	-1.68941
Acat1	T121_p53-control	-1.68903
Mapk1ip1	T121_p53-control	-1.68829
Dcaf6	T121_p53-control	-1.68743
Mecr	T121_p53-control	-1.68374
S100a13	T121_p53-control	-1.6833
Oplah	T121_p53-control	-1.68223
Vwa8	T121_p53-control	-1.67823
Grcc10	T121_p53-control	-1.67694
Msrb1	T121_p53-control	-1.67275
Kank3	T121_p53-control	-1.67216
Tmem216	T121_p53-control	-1.66842
Ndufs2	T121_p53-control	-1.6683
Traf5	T121_p53-control	-1.66206
1810058I24Rik	T121_p53-control	-1.66141
Atraid	T121_p53-control	-1.65828
Pex6	T121_p53-control	-1.65171
Clybl	T121_p53-control	-1.64413
Nudt12	T121_p53-control	-1.64391
Mgst3	T121_p53-control	-1.6414
Atp5k	T121_p53-control	-1.6407
Sfxn1	T121_p53-control	-1.64023
Nacc2	T121_p53-control	-1.63598
Inpp5a	T121_p53-control	-1.6341
Sod2	T121_p53-control	-1.63007
Orai3	T121_p53-control	-1.62917
Ndufa13	T121_p53-control	-1.62734
Letmd1	T121_p53-control	-1.62573
Drap1	T121_p53-control	-1.62527
Kxd1	T121_p53-control	-1.6243
Acot1	T121_p53-control	-1.62291
Etfa	T121_p53-control	-1.62039
Pmm1	T121_p53-control	-1.61991
Creld1	T121_p53-control	-1.61966
Ubac1	T121_p53-control	-1.61916
Akap1	T121_p53-control	-1.61899
Lnpep	T121_p53-control	-1.61802
Abhd14b	T121_p53-control	-1.61802
Ubl3	T121_p53-control	-1.61706
Zfp667	T121_p53-control	-1.61671
Tmem242	T121_p53-control	-1.61609
Cyb561a3	T121_p53-control	-1.61342
Serpinh1	T121_p53-control	-1.61308
Dld	T121_p53-control	-1.61145
Elmod3	T121_p53-control	-1.60935
Ndufb5	T121_p53-control	-1.60903
Tfpi	T121_p53-control	-1.60873
Smpd1	T121_p53-control	-1.60645
Kdm7a	T121_p53-control	-1.60522
Cox6b1	T121_p53-control	-1.60478
Selenbp1	T121_p53-control	-1.60465
Ndufa10	T121_p53-control	-1.60464
Pla2g15	T121_p53-control	-1.60388
Kif1b	T121_p53-control	-1.60277
Idh3b	T121_p53-control	-1.60266
Cirbp	T121_p53-control	-1.60238
Arl6ip5	T121_p53-control	-1.60136
Ndufs5	T121_p53-control	-1.6009
Rabac1	T121_p53-control	-1.59769
Ptgr2	T121_p53-control	-1.59373
Txn2	T121_p53-control	-1.59356
Blvrb	T121_p53-control	-1.59304
Cyb5d2	T121_p53-control	-1.59183
Atpaf2	T121_p53-control	-1.58724
Ankrd9	T121_p53-control	-1.5841
Nod1	T121_p53-control	-1.58185
Ube2h	T121_p53-control	-1.58167
Jmjd8	T121_p53-control	-1.58083
Gpr157	T121_p53-control	-1.58053
Cs	T121_p53-control	-1.57925
Tmem135	T121_p53-control	-1.57858
Glrx3	T121_p53-control	-1.57584
Ndufb4	T121_p53-control	-1.57552
Entpd6	T121_p53-control	-1.57411
Gm11808	T121_p53-control	-1.57218
Ndufs4	T121_p53-control	-1.57098
Slc25a25	T121_p53-control	-1.56983
Paxx	T121_p53-control	-1.56959
Thra	T121_p53-control	-1.56693
Ptpn4	T121_p53-control	-1.56514
Polr2l	T121_p53-control	-1.56467
Mocs2	T121_p53-control	-1.564
Bloc1s1	T121_p53-control	-1.55973
Emc2	T121_p53-control	-1.55909
Pdhx	T121_p53-control	-1.5583
Fam214a	T121_p53-control	-1.55447
Wwp1	T121_p53-control	-1.55148
Fech	T121_p53-control	-1.54918
Nkiras1	T121_p53-control	-1.5486
Hcfc1r1	T121_p53-control	-1.54764
Ecsit	T121_p53-control	-1.54666
Dhrs7b	T121_p53-control	-1.54044
Palm	T121_p53-control	-1.53963
Tmc8	T121_p53-control	-1.53839
Izumo4	T121_p53-control	-1.53836
Idh3g	T121_p53-control	-1.53418
Ube2b	T121_p53-control	-1.53412
Cops9	T121_p53-control	-1.5318
Ndufab1	T121_p53-control	-1.53094
Ap4s1	T121_p53-control	-1.52971
Tcaim	T121_p53-control	-1.52713
Btbd1	T121_p53-control	-1.52703
Stat5b	T121_p53-control	-1.52681
Rnf167	T121_p53-control	-1.52095
Uros	T121_p53-control	-1.52088
Mrpl48	T121_p53-control	-1.51944
Uqcrh	T121_p53-control	-1.5172
Sdhc	T121_p53-control	-1.51466
Pdrg1	T121_p53-control	-1.50742
Ipo13	T121_p53-control	-1.50606
Coq5	T121_p53-control	-1.50543
Laptm4b	T121_p53-control	-1.50534
Ulk2	T121_p53-control	-1.50478
Akt2	T121_p53-control	-1.50215
Ybx3	T121_p53-control	-1.49808
Use1	T121_p53-control	-1.49737
Ddhd2	T121_p53-control	-1.49706
Agpat3	T121_p53-control	-1.49535
Pex19	T121_p53-control	-1.49445
Grk5	T121_p53-control	-1.49436
2010320M18Rik	T121_p53-control	-1.49432
Ndufv3	T121_p53-control	-1.49072
Mknk2	T121_p53-control	-1.4878
Cuedc1	T121_p53-control	-1.48778
Hsd17b4	T121_p53-control	-1.48519
Vamp2	T121_p53-control	-1.48503
Fkbp9	T121_p53-control	-1.48412
Ahcyl2	T121_p53-control	-1.48392
Gucd1	T121_p53-control	-1.48342
Ctso	T121_p53-control	-1.48177
Hmgcl	T121_p53-control	-1.48162
Ddrgk1	T121_p53-control	-1.48129
Dusp3	T121_p53-control	-1.4812
Oxct1	T121_p53-control	-1.48092
Cox7c	T121_p53-control	-1.47917
Klhl2	T121_p53-control	-1.47562
Pdcd4	T121_p53-control	-1.47555
Mcur1	T121_p53-control	-1.47232
Cox16	T121_p53-control	-1.47215
Cdip1	T121_p53-control	-1.47141
Dock4	T121_p53-control	-1.4713
Rgl1	T121_p53-control	-1.46981
2021-03-05	T121_p53-control	-1.46442
Bckdk	T121_p53-control	-1.46391
Glrx5	T121_p53-control	-1.45962
Usmg5	T121_p53-control	-1.45814
Pacsin3	T121_p53-control	-1.45733
Sdr39u1	T121_p53-control	-1.45671
Tmem80	T121_p53-control	-1.45608
Plpp1	T121_p53-control	-1.45478
Ss18l2	T121_p53-control	-1.45381
Tspan15	T121_p53-control	-1.45266
Map4k2	T121_p53-control	-1.45147
Zfp950	T121_p53-control	-1.451
Tigar	T121_p53-control	-1.44727
Gid4	T121_p53-control	-1.44275
Acat2	T121_p53-control	-1.44159
Ogdh	T121_p53-control	-1.43945
Ngly1	T121_p53-control	-1.43922
Clpb	T121_p53-control	-1.43903
Fnbp1	T121_p53-control	-1.43547
Tmem250-ps	T121_p53-control	-1.4339
Gpr137	T121_p53-control	-1.43162
Rasa4	T121_p53-control	-1.43114
Dirc2	T121_p53-control	-1.42999
Mtg1	T121_p53-control	-1.4289
Tfb2m	T121_p53-control	-1.42813
Fkbp7	T121_p53-control	-1.42759
Asnsd1	T121_p53-control	-1.42692
Cox4i1	T121_p53-control	-1.42675
Higd2a	T121_p53-control	-1.42586
Klc2	T121_p53-control	-1.42466
Prdx5	T121_p53-control	-1.41964
Dgkd	T121_p53-control	-1.41943
Rex1bd	T121_p53-control	-1.41916
Calcoco1	T121_p53-control	-1.41756
Pcmtd1	T121_p53-control	-1.41596
Cox5a	T121_p53-control	-1.41285
Chst12	T121_p53-control	-1.41283
Cox5b	T121_p53-control	-1.40782
Lactb2	T121_p53-control	-1.40525
Itga1	T121_p53-control	-1.40494
4930402H24Rik	T121_p53-control	-1.4012
Ndufb11	T121_p53-control	-1.39921
Mtfp1	T121_p53-control	-1.39759
Cox14	T121_p53-control	-1.39711
Atg9a	T121_p53-control	-1.39702
Vamp1	T121_p53-control	-1.3952
Rdh14	T121_p53-control	-1.38995
Hif1an	T121_p53-control	-1.3897
Pnkd	T121_p53-control	-1.38891
Slc9a6	T121_p53-control	-1.38714
2021-09-06	T121_p53-control	-1.38586
Dmac1	T121_p53-control	-1.38198
L3mbtl3	T121_p53-control	-1.38173
Ndufc2	T121_p53-control	-1.38013
Sephs2	T121_p53-control	-1.37891
Slc48a1	T121_p53-control	-1.37681
Coa5	T121_p53-control	-1.3752
B4gat1	T121_p53-control	-1.37394
Ndufb1-ps	T121_p53-control	-1.3729
Sdhaf1	T121_p53-control	-1.3691
Tarsl2	T121_p53-control	-1.36902
Mmab	T121_p53-control	-1.3683
Mrpl11	T121_p53-control	-1.3673
Paox	T121_p53-control	-1.36408
Cox7b	T121_p53-control	-1.36374
Ndufa2	T121_p53-control	-1.36199
Ube2d1	T121_p53-control	-1.36061
Foxn3	T121_p53-control	-1.36049
Auh	T121_p53-control	-1.35987
Cyc1	T121_p53-control	-1.35987
Tmem126b	T121_p53-control	-1.35943
Txlng	T121_p53-control	-1.35935
Nop10	T121_p53-control	-1.35734
Hsd17b10	T121_p53-control	-1.35406
Cycs	T121_p53-control	-1.34809
Slc25a22	T121_p53-control	-1.34675
Dcaf11	T121_p53-control	-1.34413
Tmem126a	T121_p53-control	-1.34384
Cox6a1	T121_p53-control	-1.3437
Tom1	T121_p53-control	-1.33864
Coasy	T121_p53-control	-1.33864
Mapre3	T121_p53-control	-1.33712
Ndufb2	T121_p53-control	-1.33688
Mbnl1	T121_p53-control	-1.33635
Rras	T121_p53-control	-1.33619
Mettl23	T121_p53-control	-1.33148
Cdc34	T121_p53-control	-1.32932
Sh2d3c	T121_p53-control	-1.32321
Uqcc1	T121_p53-control	-1.32306
Clec16a	T121_p53-control	-1.32273
Mfsd8	T121_p53-control	-1.31984
Gstp1	T121_p53-control	-1.31778
Ndrg3	T121_p53-control	-1.3176
Mxd4	T121_p53-control	-1.31755
Ring1	T121_p53-control	-1.31683
Aldoa	T121_p53-control	-1.31468
Hdhd5	T121_p53-control	-1.31261
Slc25a11	T121_p53-control	-1.31196
Pank3	T121_p53-control	-1.30919
Map1lc3b	T121_p53-control	-1.309
Mr1	T121_p53-control	-1.30871
Tob2	T121_p53-control	-1.30682
Ubr3	T121_p53-control	-1.30673
Yif1a	T121_p53-control	-1.30404
Tmem70	T121_p53-control	-1.29965
Mrpl42	T121_p53-control	-1.29689
Cenpx	T121_p53-control	-1.29676
Lrpap1	T121_p53-control	-1.29622
Pgrmc2	T121_p53-control	-1.29612
Uqcrb	T121_p53-control	-1.29578
Aco1	T121_p53-control	-1.29572
Fez2	T121_p53-control	-1.29537
Lpcat3	T121_p53-control	-1.29493
Smdt1	T121_p53-control	-1.2937
Tcta	T121_p53-control	-1.29156
Slc25a26	T121_p53-control	-1.28988
Timm23	T121_p53-control	-1.28881
Rad51d	T121_p53-control	-1.28852
Acad8	T121_p53-control	-1.28456
D2hgdh	T121_p53-control	-1.28396
Tomm40l	T121_p53-control	-1.28167
Comt	T121_p53-control	-1.27918
Tk2	T121_p53-control	-1.27828
Dtnbp1	T121_p53-control	-1.27374
Mdp1	T121_p53-control	-1.27247
Foxo4	T121_p53-control	-1.27172
Btd	T121_p53-control	-1.27041
Cyp4f17	T121_p53-control	-1.26962
Rab12	T121_p53-control	-1.26716
Atp5l	T121_p53-control	-1.26594
Nudt13	T121_p53-control	-1.26009
Nfs1	T121_p53-control	-1.25972
0610037L13Rik	T121_p53-control	-1.25932
Ano10	T121_p53-control	-1.25923
Akap8l	T121_p53-control	-1.25873
Idh3a	T121_p53-control	-1.25763
Flad1	T121_p53-control	-1.25449
Ppp2r1b	T121_p53-control	-1.25431
Prkd2	T121_p53-control	-1.25373
Rps27	T121_p53-control	-1.25371
Cisd3	T121_p53-control	-1.25351
Nr3c1	T121_p53-control	-1.2528
Phf1	T121_p53-control	-1.25253
Nudt18	T121_p53-control	-1.25207
Ndufa12	T121_p53-control	-1.2517
Esrra	T121_p53-control	-1.24885
Atl2	T121_p53-control	-1.24521
Sh3glb2	T121_p53-control	-1.24422
Dram2	T121_p53-control	-1.24167
Gcdh	T121_p53-control	-1.23764
Asb8	T121_p53-control	-1.23707
Suclg2	T121_p53-control	-1.23653
Trap1	T121_p53-control	-1.23154
Oxsm	T121_p53-control	-1.22935
Mospd1	T121_p53-control	-1.22833
Gfm2	T121_p53-control	-1.22798
Tmem43	T121_p53-control	-1.22692
Slc22a5	T121_p53-control	-1.22662
Eci2	T121_p53-control	-1.2257
Cutc	T121_p53-control	-1.22489
Insr	T121_p53-control	-1.22286
Zfand5	T121_p53-control	-1.22249
Mrpl55	T121_p53-control	-1.22179
Ncoa4	T121_p53-control	-1.22153
5730455P16Rik	T121_p53-control	-1.22115
Clpx	T121_p53-control	-1.21819
Sdhaf2	T121_p53-control	-1.21816
Bfar	T121_p53-control	-1.21646
Rplp2	T121_p53-control	-1.21594
Fbxo8	T121_p53-control	-1.21547
Cog4	T121_p53-control	-1.21378
Lcmt1	T121_p53-control	-1.21299
Apip	T121_p53-control	-1.21198
Apoo	T121_p53-control	-1.2102
Pex5	T121_p53-control	-1.209
Rogdi	T121_p53-control	-1.20831
Mrpl23	T121_p53-control	-1.20777
Uqcrc1	T121_p53-control	-1.20462
Mrpl16	T121_p53-control	-1.20385
Atp5g1	T121_p53-control	-1.20143
Atp5j2	T121_p53-control	-1.20032
Plekhm1	T121_p53-control	-1.199
Ndufaf1	T121_p53-control	-1.19677
Tspo	T121_p53-control	-1.18984
Tusc2	T121_p53-control	-1.18761
Esyt1	T121_p53-control	-1.18754
Ndufa8	T121_p53-control	-1.18534
Pnpo	T121_p53-control	-1.18438
Vps4a	T121_p53-control	-1.1842
Mrps6	T121_p53-control	-1.18231
Anapc13	T121_p53-control	-1.18088
Hdac5	T121_p53-control	-1.17977
0610012G03Rik	T121_p53-control	-1.17889
Chchd2	T121_p53-control	-1.17848
Bag1	T121_p53-control	-1.17328
Atp5mpl	T121_p53-control	-1.17302
D230025D16Rik	T121_p53-control	-1.17046
Saraf	T121_p53-control	-1.16997
Tbc1d20	T121_p53-control	-1.16772
Wdr45	T121_p53-control	-1.16641
Zfand6	T121_p53-control	-1.16016
Tmem147	T121_p53-control	-1.16015
Sipa1	T121_p53-control	-1.15872
Rpl37a	T121_p53-control	-1.15871
Slc25a44	T121_p53-control	-1.15826
Abtb1	T121_p53-control	-1.15819
Emc6	T121_p53-control	-1.15812
Hipk3	T121_p53-control	-1.15581
Oaz2	T121_p53-control	-1.15562
Fbxo9	T121_p53-control	-1.15558
Thap12	T121_p53-control	-1.15142
Acaa1a	T121_p53-control	-1.14904
Afg1l	T121_p53-control	-1.14768
Slc50a1	T121_p53-control	-1.14651
2410015M20Rik	T121_p53-control	-1.14313
Camk2g	T121_p53-control	-1.14201
Tbc1d17	T121_p53-control	-1.14137
Sirt2	T121_p53-control	-1.14116
Akt1s1	T121_p53-control	-1.13888
Lamtor4	T121_p53-control	-1.13499
Pptc7	T121_p53-control	-1.1347
Qdpr	T121_p53-control	-1.13317
Smim13	T121_p53-control	-1.13071
Atp5h	T121_p53-control	-1.12981
Alad	T121_p53-control	-1.12866
Fnta	T121_p53-control	-1.12274
Dlst	T121_p53-control	-1.12206
Prorsd1	T121_p53-control	-1.11994
Ebpl	T121_p53-control	-1.11915
Mrps36	T121_p53-control	-1.11855
1700020I14Rik	T121_p53-control	-1.11836
Mcat	T121_p53-control	-1.11576
Eif4a2	T121_p53-control	-1.11463
Arhgef1	T121_p53-control	-1.10738
Snapin	T121_p53-control	-1.10459
Cdadc1	T121_p53-control	-1.10317
Tufm	T121_p53-control	-1.09792
Ttc33	T121_p53-control	-1.09714
Immp1l	T121_p53-control	-1.09344
Sh3bgrl	T121_p53-control	-1.09172
Nit1	T121_p53-control	-1.0907
Mrps21	T121_p53-control	-1.08994
Dcun1d2	T121_p53-control	-1.0872
Hsbp1	T121_p53-control	-1.08671
Spop	T121_p53-control	-1.08429
Selenok	T121_p53-control	-1.08385
Osgepl1	T121_p53-control	-1.08257
Mrps15	T121_p53-control	-1.08256
Trappc6b	T121_p53-control	-1.07428
Rnf123	T121_p53-control	-1.07369
Abhd12	T121_p53-control	-1.07142
E2f6	T121_p53-control	-1.07057
Ube2d-ps	T121_p53-control	-1.0689
Mrpl51	T121_p53-control	-1.06776
Gtpbp8	T121_p53-control	-1.06597
Ndufs6	T121_p53-control	-1.06597
Lrrc28	T121_p53-control	-1.05807
Epb41l1	T121_p53-control	-1.05248
Maf1	T121_p53-control	-1.05168
Tspyl1	T121_p53-control	-1.04977
Atp6v0d1	T121_p53-control	-1.04563
Hagh	T121_p53-control	-1.04486
Atp5f1	T121_p53-control	-1.0428
Timm21	T121_p53-control	-1.04234
Jtb	T121_p53-control	-1.04202
Pttg1	T121_p53-control	-1.04155
Atp5c1	T121_p53-control	-1.03768
Glud1	T121_p53-control	-1.03165
Zrsr1	T121_p53-control	-1.02988
Atp5j	T121_p53-control	-1.01987
Immt	T121_p53-control	-1.01964
Mrpl2	T121_p53-control	-1.01746
Sdhd	T121_p53-control	-1.01458
D3Ertd751e	T121_p53-control	-1.01093
Neil1	T121_p53-control	-1.00858
Lrrc20	T121_p53-control	-1.00019
Lrrc40	T121_p53-control	1.00038
Brd8	T121_p53-control	1.0006
Adnp2	T121_p53-control	1.0009
Zrsr2	T121_p53-control	1.00291
Uchl5	T121_p53-control	1.00508
Ncoa6	T121_p53-control	1.00578
Ube2i	T121_p53-control	1.00618
Exosc10	T121_p53-control	1.00848
Pdia3	T121_p53-control	1.01079
Dek	T121_p53-control	1.011
Calu	T121_p53-control	1.01978
Cbfa2t2	T121_p53-control	1.02139
Mdc1	T121_p53-control	1.02233
Smpd4	T121_p53-control	1.02275
Rhbdf1	T121_p53-control	1.02515
Arl6ip6	T121_p53-control	1.02706
Nme7	T121_p53-control	1.03004
Kdm5c	T121_p53-control	1.03487
Sf3b4	T121_p53-control	1.03506
Ankhd1	T121_p53-control	1.04195
Prdm10	T121_p53-control	1.0451
Wiz	T121_p53-control	1.04601
Prdm15	T121_p53-control	1.04957
Hira	T121_p53-control	1.05108
Akt1	T121_p53-control	1.05335
Sptlc2	T121_p53-control	1.05346
Pip5k1c	T121_p53-control	1.05353
Eftud2	T121_p53-control	1.05462
Resf1	T121_p53-control	1.0548
Emd	T121_p53-control	1.05763
Banp	T121_p53-control	1.05812
Actn4	T121_p53-control	1.05975
F11r	T121_p53-control	1.06103
Phlpp1	T121_p53-control	1.06126
Spin1	T121_p53-control	1.06458
Gtf3c4	T121_p53-control	1.06926
Ube2s	T121_p53-control	1.07096
Dnajc10	T121_p53-control	1.07202
Hcfc1	T121_p53-control	1.07772
Tax1bp3	T121_p53-control	1.07787
Rbm3	T121_p53-control	1.07888
Hmgxb4	T121_p53-control	1.0815
Ywhah	T121_p53-control	1.0822
Ep400	T121_p53-control	1.08221
2610005L07Rik	T121_p53-control	1.08538
Rrbp1	T121_p53-control	1.08542
Rbbp7	T121_p53-control	1.09214
Kpnb1	T121_p53-control	1.09236
Ctc1	T121_p53-control	1.09544
Iqgap1	T121_p53-control	1.09593
Rlim	T121_p53-control	1.09759
Ralb	T121_p53-control	1.10897
Adam17	T121_p53-control	1.1104
Khsrp	T121_p53-control	1.11261
Cbx5	T121_p53-control	1.11462
Rai1	T121_p53-control	1.11617
Prrc2c	T121_p53-control	1.11654
Prr14l	T121_p53-control	1.11887
Pgm2	T121_p53-control	1.11976
Ddx20	T121_p53-control	1.12011
Ptpn23	T121_p53-control	1.12022
Sec23b	T121_p53-control	1.12126
Sipa1l3	T121_p53-control	1.1226
Nup214	T121_p53-control	1.1239
Nono	T121_p53-control	1.12735
Tuba1b	T121_p53-control	1.12924
Gorab	T121_p53-control	1.12935
Vars	T121_p53-control	1.12996
Llgl1	T121_p53-control	1.13114
Pcgf2	T121_p53-control	1.13328
Jpt1	T121_p53-control	1.13405
Zfp142	T121_p53-control	1.14024
Katnbl1	T121_p53-control	1.14131
Slc4a2	T121_p53-control	1.14175
Smc1a	T121_p53-control	1.1436
Kctd5	T121_p53-control	1.14502
Lrba	T121_p53-control	1.14596
Dgcr8	T121_p53-control	1.146
Tcerg1	T121_p53-control	1.14662
Inip	T121_p53-control	1.14664
Nup62	T121_p53-control	1.14674
Acsl3	T121_p53-control	1.15448
Skil	T121_p53-control	1.16466
Cdc42bpb	T121_p53-control	1.17031
Fam92a	T121_p53-control	1.17273
Tmem164	T121_p53-control	1.17712
Spice1	T121_p53-control	1.18046
Ints12	T121_p53-control	1.18241
Samd4b	T121_p53-control	1.18274
Ppp4r1	T121_p53-control	1.18368
Rlf	T121_p53-control	1.18468
Ptbp1	T121_p53-control	1.18554
Klf10	T121_p53-control	1.18561
Taf1	T121_p53-control	1.18706
Ttll4	T121_p53-control	1.19038
Eaf1	T121_p53-control	1.19116
Fubp3	T121_p53-control	1.19304
Cnot6	T121_p53-control	1.19326
Zfp609	T121_p53-control	1.1941
Kras	T121_p53-control	1.19727
Actl6a	T121_p53-control	1.19855
Usp6nl	T121_p53-control	1.20198
Prps2	T121_p53-control	1.20283
Gnb1	T121_p53-control	1.20353
Ascc3	T121_p53-control	1.20514
Tbl2	T121_p53-control	1.21419
Daam1	T121_p53-control	1.21966
Rfc2	T121_p53-control	1.22413
Mpzl2	T121_p53-control	1.2292
Hnrnpab	T121_p53-control	1.23496
Traf4	T121_p53-control	1.23553
Prps1l3	T121_p53-control	1.23592
Nfxl1	T121_p53-control	1.23956
Rnf168	T121_p53-control	1.24068
Fnip2	T121_p53-control	1.24534
Phc2	T121_p53-control	1.25069
Pcdh1	T121_p53-control	1.25121
Hnrnpa3	T121_p53-control	1.25404
Bclaf3	T121_p53-control	1.2545
Dbr1	T121_p53-control	1.25524
Qsox2	T121_p53-control	1.25558
Znrf3	T121_p53-control	1.26591
Nup54	T121_p53-control	1.26945
Rbm15b	T121_p53-control	1.27102
Spen	T121_p53-control	1.2711
Exosc8	T121_p53-control	1.27182
Pom121	T121_p53-control	1.27408
Zfp407	T121_p53-control	1.27481
Nxt1	T121_p53-control	1.2807
Cep57	T121_p53-control	1.2821
Nup85	T121_p53-control	1.28486
Cdk2	T121_p53-control	1.28506
Xpo1	T121_p53-control	1.28564
2900026A02Rik	T121_p53-control	1.28709
Phf13	T121_p53-control	1.28752
Slx4	T121_p53-control	1.29251
Jup	T121_p53-control	1.29289
Stk35	T121_p53-control	1.29387
Rangap1	T121_p53-control	1.29623
Zbed4	T121_p53-control	1.29651
Sart3	T121_p53-control	1.29684
Dcakd	T121_p53-control	1.29712
Phactr4	T121_p53-control	1.3028
Tedc2	T121_p53-control	1.30338
Rnf26	T121_p53-control	1.30517
Myh9	T121_p53-control	1.30671
Tbc1d1	T121_p53-control	1.30717
Ctnnd1	T121_p53-control	1.30891
Dcp2	T121_p53-control	1.31808
Srbd1	T121_p53-control	1.32243
Lmnb2	T121_p53-control	1.32491
Arvcf	T121_p53-control	1.32497
Nde1	T121_p53-control	1.32528
Raver1	T121_p53-control	1.32567
Tusc3	T121_p53-control	1.33061
Prpf3	T121_p53-control	1.33139
Rfwd3	T121_p53-control	1.33223
Rcor1	T121_p53-control	1.33772
Kdm1a	T121_p53-control	1.33901
Gtf2ird1	T121_p53-control	1.34067
Cdc42bpa	T121_p53-control	1.3437
Eri1	T121_p53-control	1.34458
Ssx2ip	T121_p53-control	1.34781
Hdac6	T121_p53-control	1.34874
Odf2l	T121_p53-control	1.34963
Cyb561	T121_p53-control	1.35061
Cplane1	T121_p53-control	1.35165
Dock5	T121_p53-control	1.36122
Itgav	T121_p53-control	1.3627
Eif4a1	T121_p53-control	1.36778
Bcl3	T121_p53-control	1.36977
Plekha2	T121_p53-control	1.37102
Dis3	T121_p53-control	1.37137
Ctnna1	T121_p53-control	1.37409
Ppil1	T121_p53-control	1.37434
Dlg3	T121_p53-control	1.376
Rcc2	T121_p53-control	1.37848
Rtkn	T121_p53-control	1.38037
Cep131	T121_p53-control	1.38064
Myo10	T121_p53-control	1.38068
Aaas	T121_p53-control	1.3815
Pak4	T121_p53-control	1.38677
Atp2a2	T121_p53-control	1.38934
Rad50	T121_p53-control	1.39112
Pold2	T121_p53-control	1.39328
Cnot9	T121_p53-control	1.39589
Alg6	T121_p53-control	1.39683
Atp11a	T121_p53-control	1.39821
Eps8l2	T121_p53-control	1.40018
Aig1	T121_p53-control	1.40388
Kdm6b	T121_p53-control	1.40462
Hmgn2	T121_p53-control	1.40969
Tnrc18	T121_p53-control	1.40994
Phf6	T121_p53-control	1.41395
Snrpd1	T121_p53-control	1.41492
Msh2	T121_p53-control	1.41804
Arhgef2	T121_p53-control	1.42919
Larp7	T121_p53-control	1.43279
Spint1	T121_p53-control	1.43974
Nans	T121_p53-control	1.44314
Plekhg3	T121_p53-control	1.44431
Rpa2	T121_p53-control	1.44673
Hat1	T121_p53-control	1.44728
Cep135	T121_p53-control	1.45225
Cep250	T121_p53-control	1.45654
Fuca2	T121_p53-control	1.45904
Atp8b1	T121_p53-control	1.47034
Gmeb1	T121_p53-control	1.47281
Mfsd6	T121_p53-control	1.47361
Cntrob	T121_p53-control	1.47643
Baz1a	T121_p53-control	1.47795
Arhgap21	T121_p53-control	1.48016
Srcap	T121_p53-control	1.48261
Hes1	T121_p53-control	1.48535
Nudcd1	T121_p53-control	1.486
Bak1	T121_p53-control	1.4883
Ncor2	T121_p53-control	1.49073
Mre11a	T121_p53-control	1.49239
Ywhaz	T121_p53-control	1.49907
Lmna	T121_p53-control	1.49947
Etaa1	T121_p53-control	1.50156
Tmtc3	T121_p53-control	1.50985
Ddr1	T121_p53-control	1.51108
Cenpc1	T121_p53-control	1.51132
Tuft1	T121_p53-control	1.51393
2700049A03Rik	T121_p53-control	1.51555
1700017B05Rik	T121_p53-control	1.51565
Dtnb	T121_p53-control	1.51588
Ckap4	T121_p53-control	1.52085
Usp37	T121_p53-control	1.52085
Smarcc1	T121_p53-control	1.52352
Fam129b	T121_p53-control	1.53035
Ephb3	T121_p53-control	1.53078
Tmem254b	T121_p53-control	1.53257
Trim37	T121_p53-control	1.534
Osbpl3	T121_p53-control	1.53545
Paxip1	T121_p53-control	1.53554
Myo19	T121_p53-control	1.53691
Morf4l2	T121_p53-control	1.53882
Casp8ap2	T121_p53-control	1.53887
Ptma	T121_p53-control	1.54015
Alg8	T121_p53-control	1.54114
Agbl5	T121_p53-control	1.54531
Cenpo	T121_p53-control	1.54607
H3f3b	T121_p53-control	1.54712
Mis12	T121_p53-control	1.55044
Rcan3	T121_p53-control	1.55269
Eml4	T121_p53-control	1.55468
Ranbp1	T121_p53-control	1.55481
Src	T121_p53-control	1.55567
Dcbld2	T121_p53-control	1.566
Impa2	T121_p53-control	1.56647
Zmynd19	T121_p53-control	1.56692
Npat	T121_p53-control	1.56696
Efs	T121_p53-control	1.56778
Smarca5	T121_p53-control	1.56842
Lrfn4	T121_p53-control	1.56865
Cad	T121_p53-control	1.57394
Gstcd	T121_p53-control	1.57892
Pkp3	T121_p53-control	1.58281
Cep57l1	T121_p53-control	1.58693
Lsm8	T121_p53-control	1.59148
Cstf2	T121_p53-control	1.59777
Myo1d	T121_p53-control	1.60177
Mfsd10	T121_p53-control	1.60448
Abr	T121_p53-control	1.60616
Nbeal2	T121_p53-control	1.60976
Anxa2	T121_p53-control	1.61221
Nup188	T121_p53-control	1.6156
Cmtm8	T121_p53-control	1.61644
Sinhcaf	T121_p53-control	1.61713
Ctnnb1	T121_p53-control	1.61937
Clic4	T121_p53-control	1.62318
Zfp934	T121_p53-control	1.62406
Slbp	T121_p53-control	1.62523
Map7	T121_p53-control	1.62721
Rad21	T121_p53-control	1.62882
Luzp1	T121_p53-control	1.62916
Fnbp1l	T121_p53-control	1.62929
Tcirg1	T121_p53-control	1.6313
Erf	T121_p53-control	1.63138
Ckap5	T121_p53-control	1.63169
Rbmxl1	T121_p53-control	1.63172
Farp1	T121_p53-control	1.63324
Mthfd2	T121_p53-control	1.63456
Adgrl2	T121_p53-control	1.63469
Cttnbp2nl	T121_p53-control	1.6374
Hk1	T121_p53-control	1.64589
Alyref	T121_p53-control	1.65228
Mpzl3	T121_p53-control	1.65667
Ap1m2	T121_p53-control	1.6601
Nup205	T121_p53-control	1.66041
Hmgb3	T121_p53-control	1.66434
Dynlt1f	T121_p53-control	1.66934
Myo1e	T121_p53-control	1.66981
Pkm	T121_p53-control	1.67064
Coro1c	T121_p53-control	1.67193
Cenpj	T121_p53-control	1.67365
Ift74	T121_p53-control	1.67564
App	T121_p53-control	1.67586
Nup160	T121_p53-control	1.67907
Tfdp1	T121_p53-control	1.68219
Smc4	T121_p53-control	1.68261
Ptk7	T121_p53-control	1.68687
Runx1	T121_p53-control	1.68735
Tnk1	T121_p53-control	1.68749
Cep295	T121_p53-control	1.69394
Tceal9	T121_p53-control	1.69398
Spats2	T121_p53-control	1.69539
Plpp2	T121_p53-control	1.70377
Stx3	T121_p53-control	1.71159
Cdca7l	T121_p53-control	1.71229
Gcnt2	T121_p53-control	1.71256
Psip1	T121_p53-control	1.71323
Cep162	T121_p53-control	1.71352
Fat1	T121_p53-control	1.71887
Ppih	T121_p53-control	1.71888
Clic1	T121_p53-control	1.72481
Crb3	T121_p53-control	1.72947
Plp2	T121_p53-control	1.73059
Tmem30b	T121_p53-control	1.73059
Krtcap3	T121_p53-control	1.73236
Haus4	T121_p53-control	1.7334
Pfkp	T121_p53-control	1.73401
Slco2a1	T121_p53-control	1.73689
Zfp111	T121_p53-control	1.7369
Cdca4	T121_p53-control	1.73857
Nemp1	T121_p53-control	1.73964
Lsm2	T121_p53-control	1.73966
Shmt1	T121_p53-control	1.7453
Ddx11	T121_p53-control	1.74698
Tmtc4	T121_p53-control	1.74838
H2afz	T121_p53-control	1.74933
Mmp14	T121_p53-control	1.75218
Flna	T121_p53-control	1.75287
Donson	T121_p53-control	1.75548
9430015G10Rik	T121_p53-control	1.75923
Arhgef5	T121_p53-control	1.76162
Arhgap32	T121_p53-control	1.76294
Wdr76	T121_p53-control	1.76598
Rab25	T121_p53-control	1.76683
Nup107	T121_p53-control	1.76848
Ccdc120	T121_p53-control	1.77197
Itga6	T121_p53-control	1.77516
Atp1a1	T121_p53-control	1.77623
Parp12	T121_p53-control	1.78539
Dnaaf2	T121_p53-control	1.79007
Zbtb42	T121_p53-control	1.79079
Ncapd3	T121_p53-control	1.79398
Tpd52	T121_p53-control	1.79473
G2e3	T121_p53-control	1.7995
Plxnb2	T121_p53-control	1.80153
Bex3	T121_p53-control	1.80592
BC052040	T121_p53-control	1.80607
Calm2	T121_p53-control	1.80956
Tubb5	T121_p53-control	1.81934
Tent4a	T121_p53-control	1.82876
Eno1	T121_p53-control	1.83426
Dlg5	T121_p53-control	1.83544
Actn1	T121_p53-control	1.83552
Pmf1	T121_p53-control	1.8374
Patj	T121_p53-control	1.84254
Myo1b	T121_p53-control	1.84297
Tex30	T121_p53-control	1.85018
Pwwp2b	T121_p53-control	1.85162
Piga	T121_p53-control	1.85608
Zmiz1	T121_p53-control	1.85929
Igsf9	T121_p53-control	1.86442
Lama5	T121_p53-control	1.86966
Fosl2	T121_p53-control	1.87077
Endod1	T121_p53-control	1.87404
Spidr	T121_p53-control	1.87483
Brip1os	T121_p53-control	1.87603
Tbc1d8b	T121_p53-control	1.87753
Tpm4	T121_p53-control	1.88306
Cep192	T121_p53-control	1.88637
Cdc25a	T121_p53-control	1.89737
Ildr1	T121_p53-control	1.90177
Itpr3	T121_p53-control	1.90343
Ptprs	T121_p53-control	1.91167
Ldlr	T121_p53-control	1.91202
Nup155	T121_p53-control	1.9166
Msh6	T121_p53-control	1.91704
Slc7a1	T121_p53-control	1.92018
Rab31	T121_p53-control	1.92453
Cep152	T121_p53-control	1.93281
Usp1	T121_p53-control	1.94073
Pold1	T121_p53-control	1.94286
Rcc1	T121_p53-control	1.9453
Marveld3	T121_p53-control	1.94837
Rnaseh2b	T121_p53-control	1.951
Rbbp8	T121_p53-control	1.95306
Errfi1	T121_p53-control	1.95649
Actg1	T121_p53-control	1.96109
Hjurp	T121_p53-control	1.96673
Fam83h	T121_p53-control	1.96677
Lin54	T121_p53-control	1.96775
Pi4k2b	T121_p53-control	1.96881
Pdik1l	T121_p53-control	1.96987
Igfbp3	T121_p53-control	1.97416
Smox	T121_p53-control	1.97599
Rab15	T121_p53-control	1.97618
Gm12715	T121_p53-control	1.97946
Suv39h1	T121_p53-control	1.98354
Wdr90	T121_p53-control	1.98426
Lsr	T121_p53-control	1.98471
Tmpo	T121_p53-control	1.98793
Ccdc14	T121_p53-control	1.98874
Pdgfa	T121_p53-control	1.99223
Ccdc85c	T121_p53-control	1.99976
Ezh2	T121_p53-control	2.00179
Hirip3	T121_p53-control	2.00952
Zranb3	T121_p53-control	2.00996
Haus8	T121_p53-control	2.01316
Slc25a24	T121_p53-control	2.01688
Lin9	T121_p53-control	2.01763
Tipin	T121_p53-control	2.0224
Nasp	T121_p53-control	2.02287
Tgfbr1	T121_p53-control	2.02873
Siah1b	T121_p53-control	2.03606
Pik3r3	T121_p53-control	2.03927
Kdf1	T121_p53-control	2.03982
Pxylp1	T121_p53-control	2.04666
Gm28036	T121_p53-control	2.0551
Ttf2	T121_p53-control	2.05878
Mis18a	T121_p53-control	2.06149
Tbc1d30	T121_p53-control	2.06248
Pcna	T121_p53-control	2.06451
C77080	T121_p53-control	2.06933
Eif2ak2	T121_p53-control	2.06979
Prdx4	T121_p53-control	2.06995
Glis2	T121_p53-control	2.07288
Tbc1d31	T121_p53-control	2.07386
Pdk3	T121_p53-control	2.08101
Ets2	T121_p53-control	2.08455
Rbmx2	T121_p53-control	2.0869
Hyls1	T121_p53-control	2.08938
Hspa4l	T121_p53-control	2.09093
Ttc39b	T121_p53-control	2.09135
Sh3rf1	T121_p53-control	2.09438
Cdc7	T121_p53-control	2.09454
Cask	T121_p53-control	2.1017
Tnfrsf12a	T121_p53-control	2.10483
Wwc1	T121_p53-control	2.10715
Dck	T121_p53-control	2.12035
Hmgcr	T121_p53-control	2.12639
Raph1	T121_p53-control	2.12691
Lrrc8e	T121_p53-control	2.13064
Gm3604	T121_p53-control	2.13223
Ppp1r26	T121_p53-control	2.1378
Enkd1	T121_p53-control	2.14491
Haus6	T121_p53-control	2.1455
Jade3	T121_p53-control	2.1594
Reep4	T121_p53-control	2.16096
Bmp1	T121_p53-control	2.16386
Epcam	T121_p53-control	2.16719
Myef2	T121_p53-control	2.17039
Asap3	T121_p53-control	2.1738
Fen1	T121_p53-control	2.18169
Vangl2	T121_p53-control	2.18538
Tjp3	T121_p53-control	2.18627
Gins1	T121_p53-control	2.1875
Btg3	T121_p53-control	2.18802
Mapk13	T121_p53-control	2.19068
Intu	T121_p53-control	2.19543
Mcm7	T121_p53-control	2.19741
Rfc4	T121_p53-control	2.21028
Sass6	T121_p53-control	2.22002
Cchcr1	T121_p53-control	2.22274
Rell1	T121_p53-control	2.22416
Cdk5rap2	T121_p53-control	2.22681
Pafah1b3	T121_p53-control	2.23462
Esyt3	T121_p53-control	2.23509
Sh3pxd2b	T121_p53-control	2.2444
Samd1	T121_p53-control	2.24659
Epha1	T121_p53-control	2.24924
Cdk18	T121_p53-control	2.2551
Rad18	T121_p53-control	2.26067
Junb	T121_p53-control	2.26887
St14	T121_p53-control	2.27665
Fam110c	T121_p53-control	2.27817
Cep170b	T121_p53-control	2.27991
Mad1l1	T121_p53-control	2.28042
Shroom2	T121_p53-control	2.28789
Lgals9	T121_p53-control	2.29112
Il13ra1	T121_p53-control	2.29127
Cks1b	T121_p53-control	2.29514
Igsf8	T121_p53-control	2.29832
Dut	T121_p53-control	2.30102
Cenpl	T121_p53-control	2.30301
Tiam1	T121_p53-control	2.30573
Galnt3	T121_p53-control	2.30663
Vangl1	T121_p53-control	2.30791
Macc1	T121_p53-control	2.30868
Sh3bgrl2	T121_p53-control	2.30925
Shtn1	T121_p53-control	2.30977
Ddit4	T121_p53-control	2.31019
Mgat4a	T121_p53-control	2.31228
Rbl1	T121_p53-control	2.31807
Mcm8	T121_p53-control	2.32066
Pole2	T121_p53-control	2.32791
Rfc3	T121_p53-control	2.3292
Clstn1	T121_p53-control	2.33542
Cdh1	T121_p53-control	2.3373
Hmgb2	T121_p53-control	2.34058
Kcnk1	T121_p53-control	2.342
0610040J01Rik	T121_p53-control	2.3423
Pkmyt1	T121_p53-control	2.34367
Rrm1	T121_p53-control	2.34599
Ptgfrn	T121_p53-control	2.34869
Ska2	T121_p53-control	2.35009
4930579G24Rik	T121_p53-control	2.35565
Cdcp1	T121_p53-control	2.37806
Esrp1	T121_p53-control	2.38685
Dhfr	T121_p53-control	2.40407
Elf3	T121_p53-control	2.40757
Gins2	T121_p53-control	2.41317
Adam10	T121_p53-control	2.415
Lgals3	T121_p53-control	2.41745
Grhl2	T121_p53-control	2.4188
Fermt1	T121_p53-control	2.42143
Mthfd1l	T121_p53-control	2.43145
AI661453	T121_p53-control	2.45385
Ptprf	T121_p53-control	2.45444
Sec14l2	T121_p53-control	2.45893
Cdt1	T121_p53-control	2.47522
Alms1	T121_p53-control	2.48312
Atad5	T121_p53-control	2.48386
Tgif1	T121_p53-control	2.48709
Mcm6	T121_p53-control	2.48784
Fblim1	T121_p53-control	2.4896
Ptprk	T121_p53-control	2.48997
Lamc2	T121_p53-control	2.51021
Tagln2	T121_p53-control	2.51294
Timeless	T121_p53-control	2.51522
Uck2	T121_p53-control	2.52869
Nsd2	T121_p53-control	2.52967
Ddx39	T121_p53-control	2.53355
Dsp	T121_p53-control	2.5362
Jpt2	T121_p53-control	2.53809
Prim2	T121_p53-control	2.54099
Cd44	T121_p53-control	2.54148
Tfap2a	T121_p53-control	2.54989
Dnmt1	T121_p53-control	2.56497
Palb2	T121_p53-control	2.57904
Gmnn	T121_p53-control	2.58273
Ppl	T121_p53-control	2.59529
Mad2l1	T121_p53-control	2.61059
Tcf19	T121_p53-control	2.61155
Lad1	T121_p53-control	2.61434
Topbp1	T121_p53-control	2.61517
Slc2a1	T121_p53-control	2.61545
Gm4739	T121_p53-control	2.61943
Cdc25b	T121_p53-control	2.62378
Ano9	T121_p53-control	2.62613
Specc1	T121_p53-control	2.62904
Gli3	T121_p53-control	2.66129
Chek2	T121_p53-control	2.67877
Dynlt1a	T121_p53-control	2.68169
Tuba1c	T121_p53-control	2.68772
Ero1l	T121_p53-control	2.69088
Bora	T121_p53-control	2.6919
Tmem54	T121_p53-control	2.69414
Mtbp	T121_p53-control	2.69642
Psmc3ip	T121_p53-control	2.7026
Basp1	T121_p53-control	2.71554
Zgrf1	T121_p53-control	2.72314
Trim59	T121_p53-control	2.72786
Unc5b	T121_p53-control	2.73554
Cbx2	T121_p53-control	2.74098
Ccdc34	T121_p53-control	2.74494
Rfc5	T121_p53-control	2.74945
Kpna2	T121_p53-control	2.75103
Fgd1	T121_p53-control	2.75223
Mcm4	T121_p53-control	2.75507
Dsn1	T121_p53-control	2.77253
Myo5c	T121_p53-control	2.77879
Olfml2b	T121_p53-control	2.78202
Mcm2	T121_p53-control	2.78419
Lmnb1	T121_p53-control	2.79582
Poc1a	T121_p53-control	2.80423
Plxnb1	T121_p53-control	2.80464
Ccne1	T121_p53-control	2.82594
Tonsl	T121_p53-control	2.84016
Ncapd2	T121_p53-control	2.84985
Blm	T121_p53-control	2.85226
Itga3	T121_p53-control	2.85485
Cenpn	T121_p53-control	2.86029
Dsg2	T121_p53-control	2.86373
Gm49759	T121_p53-control	2.89093
Tubb6	T121_p53-control	2.89178
E2f1	T121_p53-control	2.8999
Myo5b	T121_p53-control	2.91018
Ier3	T121_p53-control	2.9206
Arhgef16	T121_p53-control	2.92716
Pola1	T121_p53-control	2.9286
Brca2	T121_p53-control	2.92975
Gpsm2	T121_p53-control	2.93793
Prim1	T121_p53-control	2.94987
Mcm3	T121_p53-control	2.9541
Adgrl1	T121_p53-control	2.96793
Gen1	T121_p53-control	2.97331
Cd276	T121_p53-control	2.98291
Cenps	T121_p53-control	2.99547
Tanc2	T121_p53-control	3.00179
Cep112	T121_p53-control	3.01697
Cenpw	T121_p53-control	3.01725
Srcin1	T121_p53-control	3.01887
Mms22l	T121_p53-control	3.01932
B3gnt3	T121_p53-control	3.05178
Wdhd1	T121_p53-control	3.05524
Itgb4	T121_p53-control	3.05584
Skp2	T121_p53-control	3.07589
Prrg4	T121_p53-control	3.09586
Lig1	T121_p53-control	3.10979
Ncapg2	T121_p53-control	3.1139
Baiap2l1	T121_p53-control	3.1407
Cenpa	T121_p53-control	3.14384
Incenp	T121_p53-control	3.15863
D430020J02Rik	T121_p53-control	3.16304
Rad51c	T121_p53-control	3.16713
Thbs1	T121_p53-control	3.16913
Dbf4	T121_p53-control	3.16933
Fbxo5	T121_p53-control	3.16976
Suv39h2	T121_p53-control	3.17059
Mal2	T121_p53-control	3.17515
Flnb	T121_p53-control	3.1785
Map3k9	T121_p53-control	3.20391
Mcm5	T121_p53-control	3.20622
Dna2	T121_p53-control	3.23323
Tmem200b	T121_p53-control	3.23857
Tyms	T121_p53-control	3.24921
Kif18a	T121_p53-control	3.24947
Cdc45	T121_p53-control	3.25449
Hells	T121_p53-control	3.25948
Ptpn13	T121_p53-control	3.27123
Slc7a5	T121_p53-control	3.27916
Cks2	T121_p53-control	3.28038
Fam57a	T121_p53-control	3.28089
Atad2	T121_p53-control	3.29936
Slc9a5	T121_p53-control	3.31556
Kifc5b	T121_p53-control	3.32993
Traip	T121_p53-control	3.34751
Polq	T121_p53-control	3.37127
Ccne2	T121_p53-control	3.38372
Plk4	T121_p53-control	3.39989
Wee1	T121_p53-control	3.40522
Pask	T121_p53-control	3.40805
Spdl1	T121_p53-control	3.41149
Fanci	T121_p53-control	3.41861
Tk1	T121_p53-control	3.44073
Cenpp	T121_p53-control	3.46217
Epha2	T121_p53-control	3.47679
Gas2l3	T121_p53-control	3.50147
Smc2	T121_p53-control	3.50803
Mns1	T121_p53-control	3.50917
Chtf18	T121_p53-control	3.51917
Kif20b	T121_p53-control	3.5296
Cenph	T121_p53-control	3.54397
Fanca	T121_p53-control	3.54453
Cgas	T121_p53-control	3.57752
Cdc6	T121_p53-control	3.59109
Fhl2	T121_p53-control	3.59396
Gm9833	T121_p53-control	3.61141
Trip13	T121_p53-control	3.63959
Chaf1a	T121_p53-control	3.65187
Cdca3	T121_p53-control	3.65869
Cdca7	T121_p53-control	3.67047
Racgap1	T121_p53-control	3.6775
Pclaf	T121_p53-control	3.68881
Chaf1b	T121_p53-control	3.69078
Brip1	T121_p53-control	3.69303
BC055324	T121_p53-control	3.69374
Nsl1	T121_p53-control	3.70511
Col7a1	T121_p53-control	3.70673
Tacc3	T121_p53-control	3.74067
Stmn1	T121_p53-control	3.75581
Ccnf	T121_p53-control	3.7692
Bub1b	T121_p53-control	3.77397
Sdc1	T121_p53-control	3.77822
Brca1	T121_p53-control	3.7814
Arhgap11a	T121_p53-control	3.78235
Eppk1	T121_p53-control	3.78302
Gm10705	T121_p53-control	3.79653
Rad51	T121_p53-control	3.81346
Mcm10	T121_p53-control	3.82571
Kif11	T121_p53-control	3.82838
Kif22	T121_p53-control	3.83265
Gtse1	T121_p53-control	3.8512
Nuf2	T121_p53-control	3.8549
Tedc1	T121_p53-control	3.85641
Pole	T121_p53-control	3.85865
Kif15	T121_p53-control	3.86543
Mis18bp1	T121_p53-control	3.88994
Chek1	T121_p53-control	3.89978
Kif23	T121_p53-control	3.90103
Rrm2	T121_p53-control	3.90254
Tmprss4	T121_p53-control	3.90853
Xaf1	T121_p53-control	3.91686
Rad54l	T121_p53-control	3.92815
Knstrn	T121_p53-control	3.96519
Zwilch	T121_p53-control	3.99335
Kifc1	T121_p53-control	4.02032
Uhrf1	T121_p53-control	4.03058
Ncaph	T121_p53-control	4.0443
Haspin	T121_p53-control	4.04924
Rad54b	T121_p53-control	4.05716
Fignl1	T121_p53-control	4.06094
Birc5	T121_p53-control	4.06343
Knl1	T121_p53-control	4.06686
Ndc80	T121_p53-control	4.06961
Ncapg	T121_p53-control	4.07898
Aurka	T121_p53-control	4.08024
Ercc6l	T121_p53-control	4.08728
Espl1	T121_p53-control	4.08799
Dtl	T121_p53-control	4.09147
Col12a1	T121_p53-control	4.09339
Nusap1	T121_p53-control	4.12415
Prr11	T121_p53-control	4.14672
Shcbp1	T121_p53-control	4.18674
Cip2a	T121_p53-control	4.20445
Tpx2	T121_p53-control	4.23955
E2f8	T121_p53-control	4.27929
Plk1	T121_p53-control	4.29912
Mastl	T121_p53-control	4.30864
Depdc1a	T121_p53-control	4.31964
Aurkb	T121_p53-control	4.33026
Mybl2	T121_p53-control	4.33461
Cdca8	T121_p53-control	4.34488
Mki67	T121_p53-control	4.3518
Cdk1	T121_p53-control	4.35401
Cdc20	T121_p53-control	4.36659
Cdca2	T121_p53-control	4.37402
Ccna2	T121_p53-control	4.39392
Ube2c	T121_p53-control	4.40113
Melk	T121_p53-control	4.41761
Diaph3	T121_p53-control	4.4371
Pimreg	T121_p53-control	4.45265
Ckap2l	T121_p53-control	4.45286
E2f7	T121_p53-control	4.46501
Erfe	T121_p53-control	4.46795
Kif2c	T121_p53-control	4.46799
Ckap2	T121_p53-control	4.47944
Cenpi	T121_p53-control	4.48572
Nek2	T121_p53-control	4.50376
Dlgap5	T121_p53-control	4.536
Ccnb2	T121_p53-control	4.54182
Foxm1	T121_p53-control	4.54514
Clspn	T121_p53-control	4.57858
Ska3	T121_p53-control	4.60392
Ttk	T121_p53-control	4.61224
Eme1	T121_p53-control	4.61489
Anln	T121_p53-control	4.61819
Bub1	T121_p53-control	4.63773
Slfn9	T121_p53-control	4.63821
Sgo2a	T121_p53-control	4.65433
Spag5	T121_p53-control	4.65526
Kif20a	T121_p53-control	4.65931
Top2a	T121_p53-control	4.6767
Tnc	T121_p53-control	4.68381
Orc1	T121_p53-control	4.70662
Exo1	T121_p53-control	4.75558
BC030867	T121_p53-control	4.77531
Prc1	T121_p53-control	4.77912
Hmmr	T121_p53-control	4.77957
Aspm	T121_p53-control	4.81882
Ect2	T121_p53-control	4.85141
Pbk	T121_p53-control	4.86417
Cenpe	T121_p53-control	4.876
Sgo1	T121_p53-control	4.87636
Kif14	T121_p53-control	4.88924
[truncated: 12 more rows]

## Sheet: DEG B1_P vs control
Gene	Contrast	logFC
Adig	Brca1_p53-control	-10.1627
Car3	Brca1_p53-control	-9.00385
Plin4	Brca1_p53-control	-8.38418
Tnnt3	Brca1_p53-control	-8.2151
Tnni2	Brca1_p53-control	-8.10743
Amy1	Brca1_p53-control	-7.78102
Ephx2	Brca1_p53-control	-7.48303
Eno3	Brca1_p53-control	-7.23864
Cd36	Brca1_p53-control	-7.18946
Fmo1	Brca1_p53-control	-7.12849
Slc28a2	Brca1_p53-control	-6.92789
Mybpc2	Brca1_p53-control	-6.86868
Cdo1	Brca1_p53-control	-6.81394
Cd37	Brca1_p53-control	-6.75159
H2-Q10	Brca1_p53-control	-6.65155
Fabp4	Brca1_p53-control	-6.58981
Lpl	Brca1_p53-control	-6.58619
Myom1	Brca1_p53-control	-6.43957
Mlxipl	Brca1_p53-control	-6.37318
Cd1d1	Brca1_p53-control	-6.34568
Gpd1	Brca1_p53-control	-6.26713
Synpo2	Brca1_p53-control	-6.09123
Slc2a4	Brca1_p53-control	-6.03997
Atp1a2	Brca1_p53-control	-5.90868
Glb1l2	Brca1_p53-control	-5.90543
Jph2	Brca1_p53-control	-5.85663
Fhl1	Brca1_p53-control	-5.84835
Ankrd23	Brca1_p53-control	-5.8372
Acsl1	Brca1_p53-control	-5.76125
Des	Brca1_p53-control	-5.71756
Cd22	Brca1_p53-control	-5.56639
Lipe	Brca1_p53-control	-5.56334
Tmem38a	Brca1_p53-control	-5.49857
Synm	Brca1_p53-control	-5.44481
Dhdh	Brca1_p53-control	-5.43339
Dpt	Brca1_p53-control	-5.41668
Scn7a	Brca1_p53-control	-5.38688
Mlf1	Brca1_p53-control	-5.2967
Adh1	Brca1_p53-control	-5.11001
Ghr	Brca1_p53-control	-5.09702
Car5b	Brca1_p53-control	-5.08844
Arxes2	Brca1_p53-control	-5.05056
Tuba8	Brca1_p53-control	-5.01732
Il7r	Brca1_p53-control	-5.00533
Gpx3	Brca1_p53-control	-4.97102
Grap2	Brca1_p53-control	-4.95982
Arl4a	Brca1_p53-control	-4.89522
Pfkfb1	Brca1_p53-control	-4.87978
Ak1	Brca1_p53-control	-4.87509
Pde4dip	Brca1_p53-control	-4.84364
Lgals12	Brca1_p53-control	-4.83205
Pcx	Brca1_p53-control	-4.79671
Gnai1	Brca1_p53-control	-4.78968
Aldh6a1	Brca1_p53-control	-4.78848
Hspb6	Brca1_p53-control	-4.77825
Rasal3	Brca1_p53-control	-4.76984
Arhgap45	Brca1_p53-control	-4.71319
Pfkm	Brca1_p53-control	-4.71014
Chchd10	Brca1_p53-control	-4.6983
Flnc	Brca1_p53-control	-4.68178
Pnpla2	Brca1_p53-control	-4.67697
Pdk4	Brca1_p53-control	-4.59132
Adora1	Brca1_p53-control	-4.59131
Dmpk	Brca1_p53-control	-4.58863
Phospho1	Brca1_p53-control	-4.58651
Pla2g16	Brca1_p53-control	-4.58436
Mettl7a1	Brca1_p53-control	-4.58416
Aoc3	Brca1_p53-control	-4.56538
Cd300lg	Brca1_p53-control	-4.54537
Agpat2	Brca1_p53-control	-4.50043
Prkaa2	Brca1_p53-control	-4.49106
Igf1	Brca1_p53-control	-4.457
Coq8a	Brca1_p53-control	-4.45025
C130074G19Rik	Brca1_p53-control	-4.43956
Scn1b	Brca1_p53-control	-4.42808
Tpm2	Brca1_p53-control	-4.40288
Srl	Brca1_p53-control	-4.34397
Gstz1	Brca1_p53-control	-4.32537
Gmpr	Brca1_p53-control	-4.31464
Msra	Brca1_p53-control	-4.31286
Slc1a5	Brca1_p53-control	-4.30965
Ppp1r3c	Brca1_p53-control	-4.29511
Acacb	Brca1_p53-control	-4.27274
Fam13a	Brca1_p53-control	-4.25902
Prkar2b	Brca1_p53-control	-4.2438
Rragd	Brca1_p53-control	-4.24163
Chpt1	Brca1_p53-control	-4.23514
Adssl1	Brca1_p53-control	-4.23061
Itga7	Brca1_p53-control	-4.20399
Myo1g	Brca1_p53-control	-4.18681
Mfng	Brca1_p53-control	-4.16817
Slc24a3	Brca1_p53-control	-4.1592
Phyhd1	Brca1_p53-control	-4.13374
Mpc1	Brca1_p53-control	-4.11093
Selenbp1	Brca1_p53-control	-4.10747
Cacna2d1	Brca1_p53-control	-4.08717
Papss2	Brca1_p53-control	-4.08633
St3gal6	Brca1_p53-control	-4.07587
2021-09-01	Brca1_p53-control	-4.07106
Gm8995	Brca1_p53-control	-4.05325
Mmd	Brca1_p53-control	-4.0531
Klf2	Brca1_p53-control	-4.04785
Crat	Brca1_p53-control	-4.03445
Fam213a	Brca1_p53-control	-4.03053
Il21r	Brca1_p53-control	-4.01435
Phka1	Brca1_p53-control	-4.00739
Ushbp1	Brca1_p53-control	-4.00722
Gata3	Brca1_p53-control	-3.99297
Tek	Brca1_p53-control	-3.98414
Aifm2	Brca1_p53-control	-3.97173
Gimap8	Brca1_p53-control	-3.95657
H2-Ke6	Brca1_p53-control	-3.95295
Eepd1	Brca1_p53-control	-3.93705
Cyp27a1	Brca1_p53-control	-3.93531
Eci1	Brca1_p53-control	-3.9342
Pygl	Brca1_p53-control	-3.92382
Smarcd3	Brca1_p53-control	-3.89081
Ccdc80	Brca1_p53-control	-3.88798
Sqor	Brca1_p53-control	-3.88527
Acss2	Brca1_p53-control	-3.87046
Nos3	Brca1_p53-control	-3.8604
Rasgrp2	Brca1_p53-control	-3.85399
Arhgap9	Brca1_p53-control	-3.841
Gimap6	Brca1_p53-control	-3.83941
Cebpa	Brca1_p53-control	-3.83214
Sema3g	Brca1_p53-control	-3.82997
Sema6c	Brca1_p53-control	-3.82553
Mgll	Brca1_p53-control	-3.82142
Dgat1	Brca1_p53-control	-3.82066
Nr1h3	Brca1_p53-control	-3.81541
Il16	Brca1_p53-control	-3.79186
Gimap4	Brca1_p53-control	-3.78204
Cmah	Brca1_p53-control	-3.76568
Glul	Brca1_p53-control	-3.74207
Grap	Brca1_p53-control	-3.73924
Lpin1	Brca1_p53-control	-3.72837
Rac2	Brca1_p53-control	-3.72759
Myh11	Brca1_p53-control	-3.71961
Aldh1l1	Brca1_p53-control	-3.70946
Nudt7	Brca1_p53-control	-3.68005
Btnl9	Brca1_p53-control	-3.67092
Hvcn1	Brca1_p53-control	-3.65952
Gsn	Brca1_p53-control	-3.65228
Cyyr1	Brca1_p53-control	-3.63529
Gpt	Brca1_p53-control	-3.62468
Coq10a	Brca1_p53-control	-3.61053
Apcdd1	Brca1_p53-control	-3.60764
Iffo1	Brca1_p53-control	-3.57883
Rcsd1	Brca1_p53-control	-3.57169
Cavin1	Brca1_p53-control	-3.57139
mt-Rnr1	Brca1_p53-control	-3.55658
Pdlim3	Brca1_p53-control	-3.55566
Fmo5	Brca1_p53-control	-3.54383
Satb1	Brca1_p53-control	-3.53542
Coro1a	Brca1_p53-control	-3.51877
Pcca	Brca1_p53-control	-3.50644
Ehbp1l1	Brca1_p53-control	-3.5051
Pex16	Brca1_p53-control	-3.49134
Gpam	Brca1_p53-control	-3.48745
Bcat2	Brca1_p53-control	-3.47066
Ptprc	Brca1_p53-control	-3.46461
Tdrp	Brca1_p53-control	-3.46151
Sash3	Brca1_p53-control	-3.45622
Cpt2	Brca1_p53-control	-3.42211
Bscl2	Brca1_p53-control	-3.41759
Shisa4	Brca1_p53-control	-3.4051
Epm2a	Brca1_p53-control	-3.38409
Isoc2a	Brca1_p53-control	-3.38386
Clybl	Brca1_p53-control	-3.38154
Mgst3	Brca1_p53-control	-3.37713
Cldn5	Brca1_p53-control	-3.36066
Parp3	Brca1_p53-control	-3.35371
Rassf2	Brca1_p53-control	-3.34821
Pdk2	Brca1_p53-control	-3.34729
Cyb5a	Brca1_p53-control	-3.33912
Ndrg2	Brca1_p53-control	-3.33681
Jph1	Brca1_p53-control	-3.31522
Hadhb	Brca1_p53-control	-3.31417
Tns1	Brca1_p53-control	-3.30735
Ebf1	Brca1_p53-control	-3.30063
Ppp1r16b	Brca1_p53-control	-3.29649
Rinl	Brca1_p53-control	-3.2879
Izumo4	Brca1_p53-control	-3.28324
S1pr1	Brca1_p53-control	-3.28039
Hebp1	Brca1_p53-control	-3.28024
Dglucy	Brca1_p53-control	-3.27311
Neat1	Brca1_p53-control	-3.2686
Hacl1	Brca1_p53-control	-3.25102
Tppp	Brca1_p53-control	-3.25054
Arhgap30	Brca1_p53-control	-3.24701
Cav1	Brca1_p53-control	-3.23764
Ccng1	Brca1_p53-control	-3.23467
Mlycd	Brca1_p53-control	-3.23027
Cryab	Brca1_p53-control	-3.23023
Scp2	Brca1_p53-control	-3.2146
Mtln	Brca1_p53-control	-3.19836
Sucla2	Brca1_p53-control	-3.19791
Pfkfb3	Brca1_p53-control	-3.18405
mt-Nd3	Brca1_p53-control	-3.18074
Atp1b2	Brca1_p53-control	-3.16982
Arhgap4	Brca1_p53-control	-3.16283
Klf15	Brca1_p53-control	-3.14138
Fgf2	Brca1_p53-control	-3.11791
Macrod1	Brca1_p53-control	-3.11691
Gstm2	Brca1_p53-control	-3.11491
Ksr1	Brca1_p53-control	-3.10876
Fitm2	Brca1_p53-control	-3.1032
Trp53	Brca1_p53-control	-3.10143
Slc25a42	Brca1_p53-control	-3.09645
Kank3	Brca1_p53-control	-3.09402
Ptprb	Brca1_p53-control	-3.09039
Gadd45g	Brca1_p53-control	-3.08909
Slc27a1	Brca1_p53-control	-3.07647
Fam69a	Brca1_p53-control	-3.06357
Cat	Brca1_p53-control	-3.04574
Slco2b1	Brca1_p53-control	-3.02346
Cd52	Brca1_p53-control	-3.01924
Ddit4l	Brca1_p53-control	-3.00404
Mpc2	Brca1_p53-control	-3.00375
Fli1	Brca1_p53-control	-2.99995
Fhl3	Brca1_p53-control	-2.99921
Esr1	Brca1_p53-control	-2.99809
Cfl2	Brca1_p53-control	-2.97364
Gyg	Brca1_p53-control	-2.96868
Fcgrt	Brca1_p53-control	-2.96745
Nfatc1	Brca1_p53-control	-2.95156
Dnajc15	Brca1_p53-control	-2.94509
Phyh	Brca1_p53-control	-2.94378
Acadvl	Brca1_p53-control	-2.94016
Gbe1	Brca1_p53-control	-2.93941
Depp1	Brca1_p53-control	-2.9217
Gmfg	Brca1_p53-control	-2.91149
Ptp4a3	Brca1_p53-control	-2.90889
Sik2	Brca1_p53-control	-2.9034
Lsp1	Brca1_p53-control	-2.90297
Cib2	Brca1_p53-control	-2.90025
Sord	Brca1_p53-control	-2.89376
Lrrc20	Brca1_p53-control	-2.89324
Tmem120b	Brca1_p53-control	-2.88382
Acbd4	Brca1_p53-control	-2.8837
Etfb	Brca1_p53-control	-2.88302
Ppp2r5a	Brca1_p53-control	-2.87375
Rbpms2	Brca1_p53-control	-2.87265
Acadm	Brca1_p53-control	-2.86856
Gpr146	Brca1_p53-control	-2.85839
Gpr157	Brca1_p53-control	-2.85827
Dgka	Brca1_p53-control	-2.85521
Mief2	Brca1_p53-control	-2.85403
Pgm1	Brca1_p53-control	-2.84954
Acp5	Brca1_p53-control	-2.84538
Dock10	Brca1_p53-control	-2.84364
Suox	Brca1_p53-control	-2.83398
Lgals4	Brca1_p53-control	-2.81882
Tbc1d4	Brca1_p53-control	-2.81367
Pepd	Brca1_p53-control	-2.8123
Insig1	Brca1_p53-control	-2.80439
Nudt18	Brca1_p53-control	-2.80406
Decr1	Brca1_p53-control	-2.79847
Art3	Brca1_p53-control	-2.78849
Fasn	Brca1_p53-control	-2.77978
Acad11	Brca1_p53-control	-2.77119
Sh3bp5	Brca1_p53-control	-2.76124
Sorbs1	Brca1_p53-control	-2.75743
Slc25a12	Brca1_p53-control	-2.75258
Alas1	Brca1_p53-control	-2.74556
Arrdc2	Brca1_p53-control	-2.73961
Mccc1	Brca1_p53-control	-2.73883
Ndufb10	Brca1_p53-control	-2.71158
Snta1	Brca1_p53-control	-2.70913
Dennd4b	Brca1_p53-control	-2.70893
Jmjd8	Brca1_p53-control	-2.69917
Acaa2	Brca1_p53-control	-2.69526
Ppm1m	Brca1_p53-control	-2.69409
Als2cl	Brca1_p53-control	-2.68747
S100a1	Brca1_p53-control	-2.6818
Pccb	Brca1_p53-control	-2.67996
Tob1	Brca1_p53-control	-2.67328
Phtf2	Brca1_p53-control	-2.67049
Tmem143	Brca1_p53-control	-2.66884
Fahd2a	Brca1_p53-control	-2.66587
Fbxo31	Brca1_p53-control	-2.65909
Ehhadh	Brca1_p53-control	-2.65745
D10Jhu81e	Brca1_p53-control	-2.65635
Cdkn2c	Brca1_p53-control	-2.65469
Slc25a1	Brca1_p53-control	-2.64857
Tlcd1	Brca1_p53-control	-2.63541
Hsd3b7	Brca1_p53-control	-2.63503
Mtfp1	Brca1_p53-control	-2.62903
Hagh	Brca1_p53-control	-2.62582
Ntrk2	Brca1_p53-control	-2.62534
Dnajb5	Brca1_p53-control	-2.62358
Aldh4a1	Brca1_p53-control	-2.61239
Hibch	Brca1_p53-control	-2.60735
Acaca	Brca1_p53-control	-2.60005
Mfn2	Brca1_p53-control	-2.59303
Iah1	Brca1_p53-control	-2.59129
Coq9	Brca1_p53-control	-2.58225
Ivd	Brca1_p53-control	-2.58052
Icosl	Brca1_p53-control	-2.57474
Cyb5d2	Brca1_p53-control	-2.57393
Sdha	Brca1_p53-control	-2.57201
Hfe	Brca1_p53-control	-2.57096
Cisd1	Brca1_p53-control	-2.57002
Ganc	Brca1_p53-control	-2.56926
Bola3	Brca1_p53-control	-2.56609
Pdhb	Brca1_p53-control	-2.56434
Gpt2	Brca1_p53-control	-2.5561
Cd53	Brca1_p53-control	-2.55545
Csad	Brca1_p53-control	-2.54492
Ech1	Brca1_p53-control	-2.53874
Hspa12b	Brca1_p53-control	-2.5387
Bin2	Brca1_p53-control	-2.5315
Pik3cd	Brca1_p53-control	-2.53135
Zeb1	Brca1_p53-control	-2.51963
Ptgr2	Brca1_p53-control	-2.51738
Agl	Brca1_p53-control	-2.51038
Ankrd9	Brca1_p53-control	-2.49962
Dock2	Brca1_p53-control	-2.49556
Cd83	Brca1_p53-control	-2.49239
Prex2	Brca1_p53-control	-2.48755
Prkab2	Brca1_p53-control	-2.4826
Vegfb	Brca1_p53-control	-2.48093
Fam213b	Brca1_p53-control	-2.47832
Dnase1l1	Brca1_p53-control	-2.46955
Ppp1r12b	Brca1_p53-control	-2.46663
Bin1	Brca1_p53-control	-2.45899
mt-Co3	Brca1_p53-control	-2.45426
Bckdhb	Brca1_p53-control	-2.45069
Tmem150a	Brca1_p53-control	-2.44798
Gm10221	Brca1_p53-control	-2.43811
Acox1	Brca1_p53-control	-2.43312
Rbm38	Brca1_p53-control	-2.42954
Fyco1	Brca1_p53-control	-2.42377
Cluh	Brca1_p53-control	-2.42128
Ndufs7	Brca1_p53-control	-2.42033
Pkdcc	Brca1_p53-control	-2.41413
Ndufs3	Brca1_p53-control	-2.40064
Mut	Brca1_p53-control	-2.39984
Btg2	Brca1_p53-control	-2.38328
Slc25a19	Brca1_p53-control	-2.37958
Itgb1bp1	Brca1_p53-control	-2.37459
Sdhb	Brca1_p53-control	-2.37356
Msrb1	Brca1_p53-control	-2.37327
Camk2d	Brca1_p53-control	-2.37011
Pacsin3	Brca1_p53-control	-2.36634
C2cd2	Brca1_p53-control	-2.35985
Mccc2	Brca1_p53-control	-2.35477
Tsc22d3	Brca1_p53-control	-2.34371
Ndufc1	Brca1_p53-control	-2.3429
Aamdc	Brca1_p53-control	-2.33835
Slc25a20	Brca1_p53-control	-2.33613
Hsdl2	Brca1_p53-control	-2.33425
Echs1	Brca1_p53-control	-2.3335
Dld	Brca1_p53-control	-2.33243
Plcd1	Brca1_p53-control	-2.33242
Uck1	Brca1_p53-control	-2.32828
Hadha	Brca1_p53-control	-2.32082
Ddo	Brca1_p53-control	-2.32046
Dbi	Brca1_p53-control	-2.31444
Fahd1	Brca1_p53-control	-2.3144
Rsrp1	Brca1_p53-control	-2.30604
Mir22hg	Brca1_p53-control	-2.30569
Ddt	Brca1_p53-control	-2.3036
Gpihbp1	Brca1_p53-control	-2.29489
Slc25a4	Brca1_p53-control	-2.28541
Dnajc27	Brca1_p53-control	-2.28492
Echdc1	Brca1_p53-control	-2.27823
Pink1	Brca1_p53-control	-2.27385
Gucd1	Brca1_p53-control	-2.2696
Cox5a	Brca1_p53-control	-2.26647
Map4k2	Brca1_p53-control	-2.26644
Tkt	Brca1_p53-control	-2.26517
Idh3b	Brca1_p53-control	-2.25664
Mfsd8	Brca1_p53-control	-2.25376
Dlat	Brca1_p53-control	-2.25224
mt-Nd4l	Brca1_p53-control	-2.24701
Ralgapa2	Brca1_p53-control	-2.24628
Phf1	Brca1_p53-control	-2.24344
Dlc1	Brca1_p53-control	-2.24182
Twf2	Brca1_p53-control	-2.23323
Etfa	Brca1_p53-control	-2.23286
Grina	Brca1_p53-control	-2.23232
Mef2c	Brca1_p53-control	-2.23092
2021-03-02	Brca1_p53-control	-2.22957
Ormdl3	Brca1_p53-control	-2.22946
Abhd14b	Brca1_p53-control	-2.22535
Prdx3	Brca1_p53-control	-2.2244
Dolk	Brca1_p53-control	-2.22186
Dmtn	Brca1_p53-control	-2.22096
mt-Nd6	Brca1_p53-control	-2.22034
Mknk2	Brca1_p53-control	-2.21691
Slc25a10	Brca1_p53-control	-2.21001
Calcrl	Brca1_p53-control	-2.19513
Ndufa5	Brca1_p53-control	-2.19363
Isca2	Brca1_p53-control	-2.19339
2021-03-02	Brca1_p53-control	-2.18916
Abcc5	Brca1_p53-control	-2.1886
Uqcrfs1	Brca1_p53-control	-2.18676
Sar1b	Brca1_p53-control	-2.18202
Acadsb	Brca1_p53-control	-2.18141
Fam214a	Brca1_p53-control	-2.18007
Tmem135	Brca1_p53-control	-2.17746
Gnb5	Brca1_p53-control	-2.17575
Msrb3	Brca1_p53-control	-2.17444
Arhgef6	Brca1_p53-control	-2.17426
Psen2	Brca1_p53-control	-2.17264
Pex6	Brca1_p53-control	-2.17179
Cd59a	Brca1_p53-control	-2.16956
Esyt1	Brca1_p53-control	-2.16854
Ugp2	Brca1_p53-control	-2.1675
S100a13	Brca1_p53-control	-2.16112
Ppip5k1	Brca1_p53-control	-2.1576
Adgrl4	Brca1_p53-control	-2.15035
Gpcpd1	Brca1_p53-control	-2.14953
Mcur1	Brca1_p53-control	-2.14813
Slc25a22	Brca1_p53-control	-2.14488
Gm10053	Brca1_p53-control	-2.14308
Pecam1	Brca1_p53-control	-2.13964
Pts	Brca1_p53-control	-2.13742
Dram2	Brca1_p53-control	-2.13694
Ndufb8	Brca1_p53-control	-2.12497
Vwa8	Brca1_p53-control	-2.12489
Tmem134	Brca1_p53-control	-2.12445
Ptprm	Brca1_p53-control	-2.1228
Ndufb4	Brca1_p53-control	-2.11965
Rasip1	Brca1_p53-control	-2.11897
Parvb	Brca1_p53-control	-2.11765
Ndufb4c	Brca1_p53-control	-2.11647
Wfs1	Brca1_p53-control	-2.11576
Adgrf5	Brca1_p53-control	-2.11561
Uqcr11	Brca1_p53-control	-2.11247
Nudt13	Brca1_p53-control	-2.11148
Cyp4v3	Brca1_p53-control	-2.11073
Ginm1	Brca1_p53-control	-2.10773
Fastk	Brca1_p53-control	-2.10681
Gypc	Brca1_p53-control	-2.10581
Ctso	Brca1_p53-control	-2.10495
Rasa4	Brca1_p53-control	-2.1038
Dhrs7b	Brca1_p53-control	-2.10298
Cox16	Brca1_p53-control	-2.09836
Gnpat	Brca1_p53-control	-2.09436
Tpm1	Brca1_p53-control	-2.0889
Tmem243	Brca1_p53-control	-2.08402
Tcaim	Brca1_p53-control	-2.08242
Tmem256	Brca1_p53-control	-2.08065
Stat5b	Brca1_p53-control	-2.06883
Ndufs5	Brca1_p53-control	-2.06817
Prkag2	Brca1_p53-control	-2.06259
Nkiras1	Brca1_p53-control	-2.05828
Cd302	Brca1_p53-control	-2.05556
Polr3gl	Brca1_p53-control	-2.04515
Prnp	Brca1_p53-control	-2.03819
Sox6	Brca1_p53-control	-2.03469
Ypel3	Brca1_p53-control	-2.03333
Dysf	Brca1_p53-control	-2.0304
Mettl22	Brca1_p53-control	-2.02067
Hint2	Brca1_p53-control	-2.0123
Iscu	Brca1_p53-control	-2.01149
Ppm1k	Brca1_p53-control	-2.01009
Acox3	Brca1_p53-control	-2.00734
Txnrd2	Brca1_p53-control	-2.00554
Pnpla8	Brca1_p53-control	-2.00464
Abhd5	Brca1_p53-control	-1.99701
Rad51d	Brca1_p53-control	-1.99368
1600014C10Rik	Brca1_p53-control	-1.98821
Thra	Brca1_p53-control	-1.98665
Uqcrb	Brca1_p53-control	-1.98218
Gys1	Brca1_p53-control	-1.97108
Dbt	Brca1_p53-control	-1.96703
Ndufv3	Brca1_p53-control	-1.95759
Uqcrq	Brca1_p53-control	-1.95083
Cisd3	Brca1_p53-control	-1.95073
Fech	Brca1_p53-control	-1.94851
Fem1a	Brca1_p53-control	-1.94839
Blvrb	Brca1_p53-control	-1.94783
Btd	Brca1_p53-control	-1.9426
Uqcr10	Brca1_p53-control	-1.93465
Adipor2	Brca1_p53-control	-1.92997
Sh3glb2	Brca1_p53-control	-1.9287
Vamp2	Brca1_p53-control	-1.92804
Tmem120a	Brca1_p53-control	-1.92675
Emc2	Brca1_p53-control	-1.92372
Etfdh	Brca1_p53-control	-1.92346
Ap4s1	Brca1_p53-control	-1.92284
Fam173a	Brca1_p53-control	-1.92253
Zeb2	Brca1_p53-control	-1.9217
Gpx4	Brca1_p53-control	-1.91593
Cs	Brca1_p53-control	-1.91532
Pyurf	Brca1_p53-control	-1.90761
Snhg11	Brca1_p53-control	-1.9066
Ndufv2	Brca1_p53-control	-1.90416
Dusp3	Brca1_p53-control	-1.90375
Slc25a11	Brca1_p53-control	-1.90206
Mecr	Brca1_p53-control	-1.89941
Hadh	Brca1_p53-control	-1.89478
Sacs	Brca1_p53-control	-1.89372
Ngly1	Brca1_p53-control	-1.89239
Snx17	Brca1_p53-control	-1.88693
Tmem205	Brca1_p53-control	-1.88197
Inpp5k	Brca1_p53-control	-1.88072
Akap8l	Brca1_p53-control	-1.87301
Hmgcl	Brca1_p53-control	-1.86327
Emc6	Brca1_p53-control	-1.85771
Atraid	Brca1_p53-control	-1.85755
Trappc6b	Brca1_p53-control	-1.85331
Timm21	Brca1_p53-control	-1.84443
Ndufa3	Brca1_p53-control	-1.8429
Mocs2	Brca1_p53-control	-1.84181
Bloc1s1	Brca1_p53-control	-1.84088
Gm29216	Brca1_p53-control	-1.84084
Suclg1	Brca1_p53-control	-1.84028
Kat2b	Brca1_p53-control	-1.83624
Abhd16a	Brca1_p53-control	-1.82995
Ndufb1-ps	Brca1_p53-control	-1.82963
Ndufv1	Brca1_p53-control	-1.82812
Cox4i1	Brca1_p53-control	-1.82735
Gm49396	Brca1_p53-control	-1.8261
Mapk1ip1	Brca1_p53-control	-1.82494
Snrk	Brca1_p53-control	-1.81947
Sfxn1	Brca1_p53-control	-1.818
Ndufb9	Brca1_p53-control	-1.81742
Selenow	Brca1_p53-control	-1.81703
Cox7c	Brca1_p53-control	-1.81236
Cst3	Brca1_p53-control	-1.81061
Uqcrc1	Brca1_p53-control	-1.81056
Hibadh	Brca1_p53-control	-1.80526
Tcta	Brca1_p53-control	-1.80492
Tspo	Brca1_p53-control	-1.80132
Eif4ebp1	Brca1_p53-control	-1.79986
Naaa	Brca1_p53-control	-1.79759
Ndufa6	Brca1_p53-control	-1.79683
Fmc1	Brca1_p53-control	-1.79555
Fhod1	Brca1_p53-control	-1.79317
1700020I14Rik	Brca1_p53-control	-1.79056
Dlst	Brca1_p53-control	-1.78792
Bckdha	Brca1_p53-control	-1.78746
Cox6c	Brca1_p53-control	-1.78665
mt-Atp6	Brca1_p53-control	-1.78449
Tmem126a	Brca1_p53-control	-1.78438
Pdhx	Brca1_p53-control	-1.77865
Klhl2	Brca1_p53-control	-1.7785
BC004004	Brca1_p53-control	-1.77438
Ndufab1	Brca1_p53-control	-1.77393
Mrpl55	Brca1_p53-control	-1.77304
Ndufs2	Brca1_p53-control	-1.76341
Ndufa2	Brca1_p53-control	-1.76336
Camta2	Brca1_p53-control	-1.76216
Acads	Brca1_p53-control	-1.75974
Inpp5a	Brca1_p53-control	-1.75788
Aco2	Brca1_p53-control	-1.75482
Narfl	Brca1_p53-control	-1.75338
Acat1	Brca1_p53-control	-1.74944
Svil	Brca1_p53-control	-1.74928
Arhgap29	Brca1_p53-control	-1.7483
Atp5k	Brca1_p53-control	-1.74766
Ndufs4	Brca1_p53-control	-1.74572
Ndufa1	Brca1_p53-control	-1.7452
Pitpnm1	Brca1_p53-control	-1.73975
Tuba4a	Brca1_p53-control	-1.73931
Apoo	Brca1_p53-control	-1.73794
Vps13c	Brca1_p53-control	-1.73498
Esrra	Brca1_p53-control	-1.73466
Dcaf6	Brca1_p53-control	-1.73461
Rdh14	Brca1_p53-control	-1.73456
Ndufaf1	Brca1_p53-control	-1.7338
Ankrd44	Brca1_p53-control	-1.72909
Pxmp4	Brca1_p53-control	-1.72673
Vti1b	Brca1_p53-control	-1.72551
Stk38	Brca1_p53-control	-1.72377
E2f6	Brca1_p53-control	-1.7227
Pttg1	Brca1_p53-control	-1.72185
Pex11a	Brca1_p53-control	-1.72047
Cycs	Brca1_p53-control	-1.7192
Cuedc1	Brca1_p53-control	-1.71784
Idh3a	Brca1_p53-control	-1.717
Dram1	Brca1_p53-control	-1.71632
Ttc7b	Brca1_p53-control	-1.71347
Comt	Brca1_p53-control	-1.71053
Mdh1	Brca1_p53-control	-1.70818
Taldo1	Brca1_p53-control	-1.70749
Entpd5	Brca1_p53-control	-1.70504
Crls1	Brca1_p53-control	-1.70358
N4bp2l1	Brca1_p53-control	-1.69591
Blcap	Brca1_p53-control	-1.69522
Lin52	Brca1_p53-control	-1.6948
Rab12	Brca1_p53-control	-1.69055
Pex19	Brca1_p53-control	-1.69025
Rnf123	Brca1_p53-control	-1.68914
Atpaf2	Brca1_p53-control	-1.68876
Mrpl42	Brca1_p53-control	-1.68444
Atp6v0a1	Brca1_p53-control	-1.68387
Ndufa13	Brca1_p53-control	-1.68317
Auh	Brca1_p53-control	-1.68119
Sdhd	Brca1_p53-control	-1.67696
Cyc1	Brca1_p53-control	-1.67648
Ghitm	Brca1_p53-control	-1.67644
Prps1	Brca1_p53-control	-1.67602
1110032A03Rik	Brca1_p53-control	-1.6752
Isca1	Brca1_p53-control	-1.66846
Ino80c	Brca1_p53-control	-1.66001
Ddrgk1	Brca1_p53-control	-1.65961
Sod2	Brca1_p53-control	-1.6572
Mif4gd	Brca1_p53-control	-1.65033
Mdp1	Brca1_p53-control	-1.64818
Hcfc1r1	Brca1_p53-control	-1.6441
Acaa1a	Brca1_p53-control	-1.64262
Pmpcb	Brca1_p53-control	-1.64213
Ogdh	Brca1_p53-control	-1.64134
Usmg5	Brca1_p53-control	-1.63782
Mtg1	Brca1_p53-control	-1.63724
Cox7b	Brca1_p53-control	-1.63576
Atp5l	Brca1_p53-control	-1.63408
Apip	Brca1_p53-control	-1.62948
Atp5a1	Brca1_p53-control	-1.62615
Oma1	Brca1_p53-control	-1.62506
Rftn1	Brca1_p53-control	-1.62376
Ndufa12	Brca1_p53-control	-1.62236
Ndufa7	Brca1_p53-control	-1.61914
Tusc2	Brca1_p53-control	-1.61207
Coasy	Brca1_p53-control	-1.60628
Zfp106	Brca1_p53-control	-1.60415
Mrps36	Brca1_p53-control	-1.60363
Pex13	Brca1_p53-control	-1.60104
Crebrf	Brca1_p53-control	-1.59796
St8sia4	Brca1_p53-control	-1.59505
Sod1	Brca1_p53-control	-1.59314
Aldoa	Brca1_p53-control	-1.59203
Tspan12	Brca1_p53-control	-1.59162
Atp5g3	Brca1_p53-control	-1.59073
2310061I04Rik	Brca1_p53-control	-1.59041
Tmem43	Brca1_p53-control	-1.5903
Uros	Brca1_p53-control	-1.58792
Fez2	Brca1_p53-control	-1.58556
Ppm1b	Brca1_p53-control	-1.58509
Apmap	Brca1_p53-control	-1.58405
Ube2d-ps	Brca1_p53-control	-1.58186
Carnmt1	Brca1_p53-control	-1.57979
Isoc1	Brca1_p53-control	-1.57694
Idh3g	Brca1_p53-control	-1.57554
Smim19	Brca1_p53-control	-1.57516
Pold4	Brca1_p53-control	-1.57368
Ube2d1	Brca1_p53-control	-1.57311
Dock4	Brca1_p53-control	-1.57309
Rcbtb2	Brca1_p53-control	-1.57302
Gm10222	Brca1_p53-control	-1.57268
Ctdspl	Brca1_p53-control	-1.57164
Hipk3	Brca1_p53-control	-1.57075
Tango2	Brca1_p53-control	-1.56755
Ndufb5	Brca1_p53-control	-1.56517
Glud1	Brca1_p53-control	-1.56401
Hsd17b4	Brca1_p53-control	-1.55932
Eif4a2	Brca1_p53-control	-1.55872
Immp1l	Brca1_p53-control	-1.55849
Ncoa4	Brca1_p53-control	-1.55603
Hacd2	Brca1_p53-control	-1.548
Dcaf11	Brca1_p53-control	-1.53162
Tm2d1	Brca1_p53-control	-1.53139
Rab34	Brca1_p53-control	-1.52308
Ring1	Brca1_p53-control	-1.52009
Cdadc1	Brca1_p53-control	-1.51973
Cox17	Brca1_p53-control	-1.5151
Chkb	Brca1_p53-control	-1.5131
Gramd1a	Brca1_p53-control	-1.5076
Mrps34	Brca1_p53-control	-1.50576
Mrpl33	Brca1_p53-control	-1.50467
Tmem242	Brca1_p53-control	-1.49867
Fdft1	Brca1_p53-control	-1.49482
Acat2	Brca1_p53-control	-1.4934
Gfm2	Brca1_p53-control	-1.49328
Timm23	Brca1_p53-control	-1.49132
Uqcrc2	Brca1_p53-control	-1.4912
Ppcdc	Brca1_p53-control	-1.48965
Rnasek	Brca1_p53-control	-1.48901
Lonp2	Brca1_p53-control	-1.48757
Kif1b	Brca1_p53-control	-1.4833
Atp5c1	Brca1_p53-control	-1.47989
Tk2	Brca1_p53-control	-1.4766
Nfs1	Brca1_p53-control	-1.47644
Fam160b2	Brca1_p53-control	-1.47279
Agpat3	Brca1_p53-control	-1.47041
Fkbp3	Brca1_p53-control	-1.46509
Mpv17	Brca1_p53-control	-1.46338
Tmem126b	Brca1_p53-control	-1.46247
Ndufs6	Brca1_p53-control	-1.46086
Hdhd2	Brca1_p53-control	-1.45965
Ulk2	Brca1_p53-control	-1.45826
Rhot2	Brca1_p53-control	-1.452
Cyp4f13	Brca1_p53-control	-1.4507
Atp6v1d	Brca1_p53-control	-1.44208
Cox6b1	Brca1_p53-control	-1.43956
Rnf103	Brca1_p53-control	-1.43941
Sdhc	Brca1_p53-control	-1.43398
Txlng	Brca1_p53-control	-1.43326
Fdx1	Brca1_p53-control	-1.42973
Chchd3	Brca1_p53-control	-1.42842
5730455P16Rik	Brca1_p53-control	-1.42803
Commd6	Brca1_p53-control	-1.42556
Clpx	Brca1_p53-control	-1.42448
BC029722	Brca1_p53-control	-1.42006
Pdpr	Brca1_p53-control	-1.4174
Polr2l	Brca1_p53-control	-1.41737
Nipsnap2	Brca1_p53-control	-1.41655
Coq5	Brca1_p53-control	-1.41515
Fam174a	Brca1_p53-control	-1.41466
Dalrd3	Brca1_p53-control	-1.40734
Dtnbp1	Brca1_p53-control	-1.40281
Pdha1	Brca1_p53-control	-1.40225
Camk2g	Brca1_p53-control	-1.39814
Slc22a5	Brca1_p53-control	-1.39618
Miga2	Brca1_p53-control	-1.39493
Sugt1	Brca1_p53-control	-1.39174
Btbd1	Brca1_p53-control	-1.38968
Ppm1a	Brca1_p53-control	-1.38744
Jak1	Brca1_p53-control	-1.38549
Coq6	Brca1_p53-control	-1.38385
Slc12a6	Brca1_p53-control	-1.38227
Ndufa10	Brca1_p53-control	-1.3816
Ahcyl2	Brca1_p53-control	-1.37952
Anapc13	Brca1_p53-control	-1.3782
Cdc34	Brca1_p53-control	-1.37606
Pgrmc2	Brca1_p53-control	-1.37584
Ube2b	Brca1_p53-control	-1.37574
Foxred1	Brca1_p53-control	-1.37485
Gabarap	Brca1_p53-control	-1.37241
Romo1	Brca1_p53-control	-1.37233
Creld1	Brca1_p53-control	-1.37079
Mrps15	Brca1_p53-control	-1.36704
Churc1	Brca1_p53-control	-1.36142
Lrpap1	Brca1_p53-control	-1.35667
Rabac1	Brca1_p53-control	-1.35592
Mrps23	Brca1_p53-control	-1.35394
Atp5j	Brca1_p53-control	-1.34682
Grcc10	Brca1_p53-control	-1.33573
Ubxn6	Brca1_p53-control	-1.32315
Spop	Brca1_p53-control	-1.3196
Flcn	Brca1_p53-control	-1.31307
Sirt7	Brca1_p53-control	-1.31121
Rogdi	Brca1_p53-control	-1.31079
Mpdu1	Brca1_p53-control	-1.30873
Pnpo	Brca1_p53-control	-1.30817
Atp5b	Brca1_p53-control	-1.29091
Stradb	Brca1_p53-control	-1.28684
Cops9	Brca1_p53-control	-1.28675
Zfand3	Brca1_p53-control	-1.28325
Dmac1	Brca1_p53-control	-1.28
Mocs1	Brca1_p53-control	-1.2799
Slc25a44	Brca1_p53-control	-1.2783
BC031181	Brca1_p53-control	-1.27246
Ndufa8	Brca1_p53-control	-1.26849
Sypl	Brca1_p53-control	-1.26132
Pabpn1	Brca1_p53-control	-1.25999
Decr2	Brca1_p53-control	-1.25844
Fermt2	Brca1_p53-control	-1.25376
Srsf5	Brca1_p53-control	-1.24981
0610012G03Rik	Brca1_p53-control	-1.24841
Rnaset2b	Brca1_p53-control	-1.24713
Stub1	Brca1_p53-control	-1.24388
Ubac1	Brca1_p53-control	-1.24124
Bnip1	Brca1_p53-control	-1.24043
Spsb3	Brca1_p53-control	-1.23969
Ccdc25	Brca1_p53-control	-1.23944
Alad	Brca1_p53-control	-1.23855
Nrd1	Brca1_p53-control	-1.23633
Atp5o	Brca1_p53-control	-1.2353
Cog4	Brca1_p53-control	-1.22633
Vps4a	Brca1_p53-control	-1.22386
Dgcr6	Brca1_p53-control	-1.22117
Mcee	Brca1_p53-control	-1.21727
Man2c1	Brca1_p53-control	-1.21662
Ankrd40	Brca1_p53-control	-1.21453
Preb	Brca1_p53-control	-1.20724
Paox	Brca1_p53-control	-1.20007
Golga4	Brca1_p53-control	-1.19915
Rnf167	Brca1_p53-control	-1.19497
Orai3	Brca1_p53-control	-1.194
Extl3	Brca1_p53-control	-1.19347
Tomm40l	Brca1_p53-control	-1.19268
Atp5h	Brca1_p53-control	-1.19024
Cox6a1	Brca1_p53-control	-1.1862
Etfrf1	Brca1_p53-control	-1.18459
Cox5b	Brca1_p53-control	-1.18321
Neurl4	Brca1_p53-control	-1.18129
Derl1	Brca1_p53-control	-1.17741
Fbxl3	Brca1_p53-control	-1.16676
Nek9	Brca1_p53-control	-1.16481
Ndufb3	Brca1_p53-control	-1.15872
Atg9a	Brca1_p53-control	-1.1526
D2hgdh	Brca1_p53-control	-1.15193
Poldip2	Brca1_p53-control	-1.15054
Oxsm	Brca1_p53-control	-1.14539
Smim14	Brca1_p53-control	-1.14147
Ppp2r1b	Brca1_p53-control	-1.14022
Osbpl11	Brca1_p53-control	-1.13852
Tsc2	Brca1_p53-control	-1.13507
Ezh1	Brca1_p53-control	-1.13402
Ndufb2	Brca1_p53-control	-1.12507
D17Wsu92e	Brca1_p53-control	-1.11572
BC003965	Brca1_p53-control	-1.11553
Selenok	Brca1_p53-control	-1.11519
Ube2g2	Brca1_p53-control	-1.10553
Ctdnep1	Brca1_p53-control	-1.10536
Mrpl28	Brca1_p53-control	-1.10372
Kxd1	Brca1_p53-control	-1.10095
Esd	Brca1_p53-control	-1.09933
Derl2	Brca1_p53-control	-1.09685
Snx13	Brca1_p53-control	-1.08624
Cox20	Brca1_p53-control	-1.08372
Mcts1	Brca1_p53-control	-1.08012
Laptm4a	Brca1_p53-control	-1.0796
Eral1	Brca1_p53-control	-1.07198
Myo6	Brca1_p53-control	-1.06627
Agpat1	Brca1_p53-control	-1.04916
Trap1	Brca1_p53-control	-1.042
Nit1	Brca1_p53-control	-1.03704
Rsph3b	Brca1_p53-control	-1.0342
Tmed5	Brca1_p53-control	-1.02897
Atp6v0e	Brca1_p53-control	-1.0287
Mapk14	Brca1_p53-control	-1.01691
Skiv2l	Brca1_p53-control	-1.01659
Acad8	Brca1_p53-control	-1.01469
Elf1	Brca1_p53-control	-1.01301
Zc3h7a	Brca1_p53-control	-1.00968
Gripap1	Brca1_p53-control	-1.0084
Cuta	Brca1_p53-control	-1.00379
Kctd2	Brca1_p53-control	-1.00009
Tanc1	Brca1_p53-control	1.00328
Sap30bp	Brca1_p53-control	1.00337
Ddx47	Brca1_p53-control	1.01223
Vkorc1l1	Brca1_p53-control	1.01541
Bptf	Brca1_p53-control	1.01594
Nup153	Brca1_p53-control	1.01757
Sfpq	Brca1_p53-control	1.0207
Usp12	Brca1_p53-control	1.03094
Rac1	Brca1_p53-control	1.03265
Nup214	Brca1_p53-control	1.03584
Tbc1d10a	Brca1_p53-control	1.04598
Dhx8	Brca1_p53-control	1.04732
Tmem248	Brca1_p53-control	1.05408
Faf2	Brca1_p53-control	1.06579
Sec61a1	Brca1_p53-control	1.08457
Senp5	Brca1_p53-control	1.08792
Efhd2	Brca1_p53-control	1.08874
Abl1	Brca1_p53-control	1.09214
Setd1b	Brca1_p53-control	1.09352
Clint1	Brca1_p53-control	1.09665
Champ1	Brca1_p53-control	1.09753
Zfp362	Brca1_p53-control	1.10183
Pgs1	Brca1_p53-control	1.1071
Sec31a	Brca1_p53-control	1.10866
Smad5	Brca1_p53-control	1.10915
Gm7964	Brca1_p53-control	1.11919
Ptpn11	Brca1_p53-control	1.11974
Tug1	Brca1_p53-control	1.12784
Mphosph10	Brca1_p53-control	1.12905
Sae1	Brca1_p53-control	1.13009
Ptcd1	Brca1_p53-control	1.13284
Uba2	Brca1_p53-control	1.13288
Rnf168	Brca1_p53-control	1.13816
Psmd9	Brca1_p53-control	1.14208
Hnrnpa3	Brca1_p53-control	1.1443
Anp32b	Brca1_p53-control	1.14439
Rrbp1	Brca1_p53-control	1.14647
Coro1c	Brca1_p53-control	1.15014
Prps2	Brca1_p53-control	1.15025
Ccz1	Brca1_p53-control	1.16061
1810030O07Rik	Brca1_p53-control	1.16272
Pole3	Brca1_p53-control	1.16743
Hcfc1	Brca1_p53-control	1.16997
Slc15a4	Brca1_p53-control	1.17818
Eif4enif1	Brca1_p53-control	1.18496
Rangap1	Brca1_p53-control	1.19185
Mars2	Brca1_p53-control	1.19218
Gatad2a	Brca1_p53-control	1.19278
Ncoa6	Brca1_p53-control	1.19569
Bzw1	Brca1_p53-control	1.19578
H2afz	Brca1_p53-control	1.19653
Esf1	Brca1_p53-control	1.19968
Maml1	Brca1_p53-control	1.20465
Ywhaz	Brca1_p53-control	1.20806
Rad50	Brca1_p53-control	1.212
Cmas	Brca1_p53-control	1.21277
Morf4l2	Brca1_p53-control	1.21343
Lcorl	Brca1_p53-control	1.21522
Mtmr2	Brca1_p53-control	1.22263
Nup62	Brca1_p53-control	1.22714
Fbf1	Brca1_p53-control	1.22733
Ptbp1	Brca1_p53-control	1.22814
Reps1	Brca1_p53-control	1.23202
Hmgxb4	Brca1_p53-control	1.23831
Enox2	Brca1_p53-control	1.24035
Prpsap1	Brca1_p53-control	1.24091
Mre11a	Brca1_p53-control	1.24113
Cbx5	Brca1_p53-control	1.24262
Sf3a1	Brca1_p53-control	1.24289
Actg1	Brca1_p53-control	1.24368
Prr12	Brca1_p53-control	1.24621
Aaas	Brca1_p53-control	1.25324
Purb	Brca1_p53-control	1.25553
Ube2s	Brca1_p53-control	1.25815
Smarcad1	Brca1_p53-control	1.25866
Slc37a3	Brca1_p53-control	1.25962
Uspl1	Brca1_p53-control	1.25973
Usp1	Brca1_p53-control	1.26385
Gnb2	Brca1_p53-control	1.27239
Morc2a	Brca1_p53-control	1.27509
Tnks	Brca1_p53-control	1.27516
Rad23b	Brca1_p53-control	1.278
Gtf3c4	Brca1_p53-control	1.2794
Zrsr2	Brca1_p53-control	1.2803
Eftud2	Brca1_p53-control	1.28091
Rest	Brca1_p53-control	1.28402
Mark4	Brca1_p53-control	1.28665
Lsm8	Brca1_p53-control	1.28817
Anapc7	Brca1_p53-control	1.29123
Fubp3	Brca1_p53-control	1.29455
Arap2	Brca1_p53-control	1.29594
Brat1	Brca1_p53-control	1.29656
Smarca4	Brca1_p53-control	1.29846
Mafk	Brca1_p53-control	1.30609
Zfp609	Brca1_p53-control	1.30649
Dctpp1	Brca1_p53-control	1.30765
Pygo2	Brca1_p53-control	1.30932
Clip3	Brca1_p53-control	1.31345
Thoc3	Brca1_p53-control	1.31526
Smap1	Brca1_p53-control	1.31578
Prpf3	Brca1_p53-control	1.31707
H3f3b	Brca1_p53-control	1.32157
Tsc22d4	Brca1_p53-control	1.32363
Sart3	Brca1_p53-control	1.329
Pik3r2	Brca1_p53-control	1.33273
Nme7	Brca1_p53-control	1.33497
Arhgap21	Brca1_p53-control	1.33635
Rybp	Brca1_p53-control	1.33863
Sun1	Brca1_p53-control	1.345
Actl6a	Brca1_p53-control	1.34895
Rnf6	Brca1_p53-control	1.35664
Phf6	Brca1_p53-control	1.35731
Usp31	Brca1_p53-control	1.35828
Gtf3c3	Brca1_p53-control	1.3645
Calu	Brca1_p53-control	1.36483
Arpc1a	Brca1_p53-control	1.36931
Fam91a1	Brca1_p53-control	1.37127
Trim28	Brca1_p53-control	1.37473
Skil	Brca1_p53-control	1.37604
Dtnb	Brca1_p53-control	1.3788
Dek	Brca1_p53-control	1.38132
Tmem165	Brca1_p53-control	1.38238
Cnot6	Brca1_p53-control	1.384
Grwd1	Brca1_p53-control	1.38607
Ttll12	Brca1_p53-control	1.3889
Cplane1	Brca1_p53-control	1.38906
Nudcd1	Brca1_p53-control	1.38976
Lsr	Brca1_p53-control	1.39271
Tpm4	Brca1_p53-control	1.40126
Uba6	Brca1_p53-control	1.40312
Wipi2	Brca1_p53-control	1.40448
Med13l	Brca1_p53-control	1.40608
Ilf3	Brca1_p53-control	1.40839
Zfp180	Brca1_p53-control	1.4123
Atxn2	Brca1_p53-control	1.41374
Resf1	Brca1_p53-control	1.4168
Eri1	Brca1_p53-control	1.4235
Larp7	Brca1_p53-control	1.42737
Pkn2	Brca1_p53-control	1.43165
Tyw1	Brca1_p53-control	1.44183
Fbxl19	Brca1_p53-control	1.44322
2610005L07Rik	Brca1_p53-control	1.44545
Clock	Brca1_p53-control	1.44901
Atp2a2	Brca1_p53-control	1.45125
Ints13	Brca1_p53-control	1.45281
Lrp6	Brca1_p53-control	1.45378
Camsap1	Brca1_p53-control	1.45697
Cdk8	Brca1_p53-control	1.45732
Phc2	Brca1_p53-control	1.46064
Myo10	Brca1_p53-control	1.46142
Raver1	Brca1_p53-control	1.46203
Nup54	Brca1_p53-control	1.46257
Ranbp1	Brca1_p53-control	1.46505
Ccdc120	Brca1_p53-control	1.46866
Ap1s1	Brca1_p53-control	1.47281
Knop1	Brca1_p53-control	1.47398
Cbfa2t2	Brca1_p53-control	1.4753
Pprc1	Brca1_p53-control	1.47653
Rap2a	Brca1_p53-control	1.47735
Spen	Brca1_p53-control	1.47978
Ruvbl1	Brca1_p53-control	1.48141
Scrib	Brca1_p53-control	1.48383
Cdc25a	Brca1_p53-control	1.48452
Npat	Brca1_p53-control	1.48661
Dhx37	Brca1_p53-control	1.48663
Pja1	Brca1_p53-control	1.48758
Fam13b	Brca1_p53-control	1.48979
Tmem39a	Brca1_p53-control	1.48995
Nfxl1	Brca1_p53-control	1.49184
Tlnrd1	Brca1_p53-control	1.49363
Tusc3	Brca1_p53-control	1.49507
Kif3a	Brca1_p53-control	1.4957
Pkp3	Brca1_p53-control	1.49867
Cspp1	Brca1_p53-control	1.49954
Nup107	Brca1_p53-control	1.49978
Kras	Brca1_p53-control	1.50288
Med14	Brca1_p53-control	1.50325
Rbmxl1	Brca1_p53-control	1.50396
Fam92a	Brca1_p53-control	1.5045
Sf3b4	Brca1_p53-control	1.50539
Hdac2	Brca1_p53-control	1.50611
Nfib	Brca1_p53-control	1.50653
Zbtb33	Brca1_p53-control	1.51194
Mepce	Brca1_p53-control	1.51531
Snhg6	Brca1_p53-control	1.5169
Orc2	Brca1_p53-control	1.52106
Cstf2	Brca1_p53-control	1.52163
Zfp553	Brca1_p53-control	1.52571
Brwd3	Brca1_p53-control	1.53
Camkk2	Brca1_p53-control	1.53034
Ift81	Brca1_p53-control	1.53192
N4bp2l2	Brca1_p53-control	1.53257
Phc1	Brca1_p53-control	1.54414
Atn1	Brca1_p53-control	1.54858
Trim32	Brca1_p53-control	1.55448
Nup155	Brca1_p53-control	1.55554
Gna12	Brca1_p53-control	1.55804
Cenpc1	Brca1_p53-control	1.56138
Tagln2	Brca1_p53-control	1.56555
Neo1	Brca1_p53-control	1.56934
Phtf1	Brca1_p53-control	1.56956
Actb	Brca1_p53-control	1.56996
Imp4	Brca1_p53-control	1.57905
Nasp	Brca1_p53-control	1.5797
Armc9	Brca1_p53-control	1.58074
Sfswap	Brca1_p53-control	1.58374
Samd4b	Brca1_p53-control	1.58455
Hira	Brca1_p53-control	1.58893
Vgll4	Brca1_p53-control	1.58949
Ddx54	Brca1_p53-control	1.58989
Eef1a1	Brca1_p53-control	1.59247
Nepro	Brca1_p53-control	1.59708
Pafah1b3	Brca1_p53-control	1.59981
Ap1m2	Brca1_p53-control	1.59981
Tfdp1	Brca1_p53-control	1.60243
Rfc4	Brca1_p53-control	1.60363
Lin54	Brca1_p53-control	1.60449
Nsd2	Brca1_p53-control	1.60515
Bud23	Brca1_p53-control	1.60529
Trmt11	Brca1_p53-control	1.61094
Tuba1b	Brca1_p53-control	1.61385
Cd9	Brca1_p53-control	1.616
Phf3	Brca1_p53-control	1.61709
Alyref	Brca1_p53-control	1.61818
Pdzd8	Brca1_p53-control	1.61955
Pold2	Brca1_p53-control	1.6272
Ascc3	Brca1_p53-control	1.62783
Ruvbl2	Brca1_p53-control	1.63257
Rpl6	Brca1_p53-control	1.63418
Usp37	Brca1_p53-control	1.63467
Zfp526	Brca1_p53-control	1.64174
Zdhhc13	Brca1_p53-control	1.64348
Med23	Brca1_p53-control	1.65238
Smo	Brca1_p53-control	1.65266
Slc39a6	Brca1_p53-control	1.66095
Rcc1l	Brca1_p53-control	1.66148
Cdk2ap1	Brca1_p53-control	1.66169
Plp2	Brca1_p53-control	1.66435
Gtf3a	Brca1_p53-control	1.66571
Runx1	Brca1_p53-control	1.66577
Ftsj1	Brca1_p53-control	1.66919
Lats1	Brca1_p53-control	1.66936
Tubb5	Brca1_p53-control	1.67741
Als2	Brca1_p53-control	1.68035
Ildr1	Brca1_p53-control	1.68197
Zfp142	Brca1_p53-control	1.68257
Wbp11	Brca1_p53-control	1.68276
Cdk5rap2	Brca1_p53-control	1.68355
Cct6a	Brca1_p53-control	1.68614
Gas2	Brca1_p53-control	1.68979
Sertad2	Brca1_p53-control	1.69591
Eogt	Brca1_p53-control	1.6985
Rcc2	Brca1_p53-control	1.70431
Mfsd6	Brca1_p53-control	1.70704
Zfp68	Brca1_p53-control	1.70974
Plxna1	Brca1_p53-control	1.71633
Rpl7	Brca1_p53-control	1.7168
Acsl3	Brca1_p53-control	1.72045
Iqce	Brca1_p53-control	1.72217
Nup188	Brca1_p53-control	1.72326
Ctbp2	Brca1_p53-control	1.72546
Myef2	Brca1_p53-control	1.72733
Cdca4	Brca1_p53-control	1.73695
Smurf1	Brca1_p53-control	1.73755
Col4a1	Brca1_p53-control	1.74112
Iqgap1	Brca1_p53-control	1.74465
Polr3h	Brca1_p53-control	1.74569
Hes1	Brca1_p53-control	1.74882
Baz1b	Brca1_p53-control	1.75841
Trrap	Brca1_p53-control	1.76384
Polr2j	Brca1_p53-control	1.76489
Klhl42	Brca1_p53-control	1.76755
Mthfd2	Brca1_p53-control	1.76791
Tmtc3	Brca1_p53-control	1.76916
Mcm6	Brca1_p53-control	1.77143
Foxk1	Brca1_p53-control	1.77306
Hmgb1	Brca1_p53-control	1.77421
Pi4k2b	Brca1_p53-control	1.77865
Flna	Brca1_p53-control	1.78004
Katnal1	Brca1_p53-control	1.78146
Ptma	Brca1_p53-control	1.78454
Shroom2	Brca1_p53-control	1.79475
Jpt2	Brca1_p53-control	1.79762
Arl13b	Brca1_p53-control	1.80327
Hjurp	Brca1_p53-control	1.80617
Ino80d	Brca1_p53-control	1.81036
Klc3	Brca1_p53-control	1.81578
Dcakd	Brca1_p53-control	1.81863
Taf6	Brca1_p53-control	1.82393
Ammecr1	Brca1_p53-control	1.82693
Ift122	Brca1_p53-control	1.83471
Gemin8	Brca1_p53-control	1.83616
Nab1	Brca1_p53-control	1.84124
Fbxl18	Brca1_p53-control	1.84146
Sh3rf1	Brca1_p53-control	1.84464
Kdf1	Brca1_p53-control	1.84541
Cenpa	Brca1_p53-control	1.84612
Mcm4	Brca1_p53-control	1.85113
Hmgcr	Brca1_p53-control	1.85762
Suv39h1	Brca1_p53-control	1.8581
Ezh2	Brca1_p53-control	1.8625
Ppp1r13l	Brca1_p53-control	1.8633
Arhgef5	Brca1_p53-control	1.87154
Cep170b	Brca1_p53-control	1.87237
Vasn	Brca1_p53-control	1.87254
Trim33	Brca1_p53-control	1.88392
Zfp266	Brca1_p53-control	1.88537
Spred1	Brca1_p53-control	1.8867
Bmpr2	Brca1_p53-control	1.88764
Cpsf4	Brca1_p53-control	1.88897
Ccdc88a	Brca1_p53-control	1.90346
Golt1b	Brca1_p53-control	1.9056
Pds5b	Brca1_p53-control	1.90648
Ran	Brca1_p53-control	1.90701
Stk38l	Brca1_p53-control	1.90743
Gstcd	Brca1_p53-control	1.90746
Spidr	Brca1_p53-control	1.90942
Zfp111	Brca1_p53-control	1.91267
Kdm2b	Brca1_p53-control	1.9127
Hace1	Brca1_p53-control	1.91728
Ints1	Brca1_p53-control	1.91998
Ddr1	Brca1_p53-control	1.92294
Lmnb1	Brca1_p53-control	1.92837
Eif4h	Brca1_p53-control	1.93288
Cask	Brca1_p53-control	1.93498
Ap1s3	Brca1_p53-control	1.94075
Usp42	Brca1_p53-control	1.94586
Tyms	Brca1_p53-control	1.94796
Tgif1	Brca1_p53-control	1.9482
Nup205	Brca1_p53-control	1.95207
Tbc1d8b	Brca1_p53-control	1.95763
Zfp12	Brca1_p53-control	1.9584
Zfp354c	Brca1_p53-control	1.96137
Naf1	Brca1_p53-control	1.96203
Gtf2i	Brca1_p53-control	1.9711
Znrf3	Brca1_p53-control	1.97294
Ncor2	Brca1_p53-control	1.98027
Fam117b	Brca1_p53-control	1.98032
Cnot9	Brca1_p53-control	1.98323
Fam83h	Brca1_p53-control	1.98446
Rtkn	Brca1_p53-control	1.98493
Cep57l1	Brca1_p53-control	1.98544
Nop2	Brca1_p53-control	1.98593
Rab31	Brca1_p53-control	1.99137
Spats2	Brca1_p53-control	1.99815
Gm28036	Brca1_p53-control	2.00365
1700025G04Rik	Brca1_p53-control	2.00925
Ift22	Brca1_p53-control	2.01215
Hs2st1	Brca1_p53-control	2.01453
Rfc2	Brca1_p53-control	2.01996
Psmg3	Brca1_p53-control	2.02036
Rbmx2	Brca1_p53-control	2.02121
Pdap1	Brca1_p53-control	2.02242
Dnaaf5	Brca1_p53-control	2.03049
Pls3	Brca1_p53-control	2.04115
Ptprf	Brca1_p53-control	2.04197
Trim59	Brca1_p53-control	2.04595
Zfp532	Brca1_p53-control	2.05944
Ttyh3	Brca1_p53-control	2.07537
Ttf2	Brca1_p53-control	2.07877
Zscan25	Brca1_p53-control	2.07986
Zdhhc9	Brca1_p53-control	2.08407
Apobec1	Brca1_p53-control	2.08502
Bri3bp	Brca1_p53-control	2.08735
Dnmt1	Brca1_p53-control	2.09224
Rnf216	Brca1_p53-control	2.09599
Topbp1	Brca1_p53-control	2.0975
Hmgb2	Brca1_p53-control	2.09762
Lrwd1	Brca1_p53-control	2.09842
Sec14l1	Brca1_p53-control	2.09845
Magi1	Brca1_p53-control	2.1033
Rbm19	Brca1_p53-control	2.10371
Ier3	Brca1_p53-control	2.10716
Arpc1b	Brca1_p53-control	2.11433
Lgr6	Brca1_p53-control	2.1163
Zfp64	Brca1_p53-control	2.11965
Zfp850	Brca1_p53-control	2.12742
Cnpy4	Brca1_p53-control	2.13209
Dck	Brca1_p53-control	2.13241
Pdgfb	Brca1_p53-control	2.13327
Cks1b	Brca1_p53-control	2.13413
Rrm1	Brca1_p53-control	2.13454
Kdelr3	Brca1_p53-control	2.13497
Kcnq1ot1	Brca1_p53-control	2.1418
Dsel	Brca1_p53-control	2.14255
Jade3	Brca1_p53-control	2.1464
Tuba1c	Brca1_p53-control	2.14901
Spred2	Brca1_p53-control	2.15107
Lrfn4	Brca1_p53-control	2.15371
Ctps	Brca1_p53-control	2.16304
Tbl2	Brca1_p53-control	2.17035
Tspan5	Brca1_p53-control	2.2036
Ckap4	Brca1_p53-control	2.2038
Rab23	Brca1_p53-control	2.20631
E130309D02Rik	Brca1_p53-control	2.2101
Atp7a	Brca1_p53-control	2.21958
Gm4739	Brca1_p53-control	2.22106
Cttnbp2nl	Brca1_p53-control	2.2254
Fam84b	Brca1_p53-control	2.22761
Tanc2	Brca1_p53-control	2.23572
Adamts1	Brca1_p53-control	2.24393
Ephb3	Brca1_p53-control	2.24846
Enc1	Brca1_p53-control	2.24894
Dzip3	Brca1_p53-control	2.25153
Zscan21	Brca1_p53-control	2.25258
Chmp4c	Brca1_p53-control	2.25498
Lmo4	Brca1_p53-control	2.26185
Slc39a10	Brca1_p53-control	2.26529
Lig1	Brca1_p53-control	2.26917
Bend3	Brca1_p53-control	2.26943
Nckap5l	Brca1_p53-control	2.27044
Eif3b	Brca1_p53-control	2.27317
Pms2	Brca1_p53-control	2.27504
Limk1	Brca1_p53-control	2.27592
Kdelr2	Brca1_p53-control	2.27615
Fastkd2	Brca1_p53-control	2.28052
4933431E20Rik	Brca1_p53-control	2.28825
Wdfy1	Brca1_p53-control	2.29814
Actn4	Brca1_p53-control	2.29905
Tnrc18	Brca1_p53-control	2.31247
Fen1	Brca1_p53-control	2.31633
Zfand2a	Brca1_p53-control	2.32456
Piga	Brca1_p53-control	2.32501
Mcm2	Brca1_p53-control	2.33538
Rfc5	Brca1_p53-control	2.33663
Aig1	Brca1_p53-control	2.33722
Zfp113	Brca1_p53-control	2.33782
Tmem184a	Brca1_p53-control	2.34036
Fat1	Brca1_p53-control	2.34576
Fnbp1l	Brca1_p53-control	2.34873
Endod1	Brca1_p53-control	2.35279
Zfp451	Brca1_p53-control	2.35612
Siah1b	Brca1_p53-control	2.35617
Ptgfrn	Brca1_p53-control	2.36035
Lad1	Brca1_p53-control	2.36106
Dsg2	Brca1_p53-control	2.36484
Plxnb1	Brca1_p53-control	2.36704
Afap1l2	Brca1_p53-control	2.36757
Rell1	Brca1_p53-control	2.38002
Gm15387	Brca1_p53-control	2.38671
Pdpn	Brca1_p53-control	2.38849
Grhl2	Brca1_p53-control	2.38893
Adgrl2	Brca1_p53-control	2.389
Cdc45	Brca1_p53-control	2.39075
Zfp157	Brca1_p53-control	2.39126
Esrp1	Brca1_p53-control	2.39128
Kpna2	Brca1_p53-control	2.39566
Zfp334	Brca1_p53-control	2.40211
Pdk3	Brca1_p53-control	2.40327
2021-09-09	Brca1_p53-control	2.41095
Ppp1r26	Brca1_p53-control	2.41953
Tmem237	Brca1_p53-control	2.41998
Stox2	Brca1_p53-control	2.42045
Zfp316	Brca1_p53-control	2.42139
Zkscan1	Brca1_p53-control	2.42683
Myo1b	Brca1_p53-control	2.42765
Chsy1	Brca1_p53-control	2.42837
Eps8	Brca1_p53-control	2.42978
Ncapg2	Brca1_p53-control	2.43439
Fam216a	Brca1_p53-control	2.44423
Trip6	Brca1_p53-control	2.44964
B4galt6	Brca1_p53-control	2.45832
Rin1	Brca1_p53-control	2.4737
Mthfd1l	Brca1_p53-control	2.47943
Mms22l	Brca1_p53-control	2.48239
Prep	Brca1_p53-control	2.48259
Frmd4a	Brca1_p53-control	2.48979
Tm7sf3	Brca1_p53-control	2.49479
Fermt1	Brca1_p53-control	2.50806
Pask	Brca1_p53-control	2.54035
Gtf2ird1	Brca1_p53-control	2.54508
Wwp2	Brca1_p53-control	2.54527
Chaf1b	Brca1_p53-control	2.54673
Tacc3	Brca1_p53-control	2.54901
Sox4	Brca1_p53-control	2.55095
Epha1	Brca1_p53-control	2.55605
Plk4	Brca1_p53-control	2.56288
Cks2	Brca1_p53-control	2.56742
Gm1821	Brca1_p53-control	2.59391
Adgra3	Brca1_p53-control	2.60521
Blm	Brca1_p53-control	2.6096
3110082I17Rik	Brca1_p53-control	2.6115
Wwc1	Brca1_p53-control	2.61981
Atad2	Brca1_p53-control	2.61985
Ajuba	Brca1_p53-control	2.62119
Dbf4	Brca1_p53-control	2.63307
Ttc26	Brca1_p53-control	2.64278
Mad2l1	Brca1_p53-control	2.644
Src	Brca1_p53-control	2.64672
Rad18	Brca1_p53-control	2.64977
Cd276	Brca1_p53-control	2.66879
Ccnf	Brca1_p53-control	2.67992
E2f1	Brca1_p53-control	2.68654
Mcm5	Brca1_p53-control	2.68784
Frk	Brca1_p53-control	2.70363
Gpm6b	Brca1_p53-control	2.71464
Wee1	Brca1_p53-control	2.7164
Map7	Brca1_p53-control	2.71756
Pom121	Brca1_p53-control	2.71804
Kif18a	Brca1_p53-control	2.71896
Tulp3	Brca1_p53-control	2.71968
Car2	Brca1_p53-control	2.73364
Tspan2	Brca1_p53-control	2.73841
Plekha7	Brca1_p53-control	2.74481
Vangl1	Brca1_p53-control	2.74535
Mad1l1	Brca1_p53-control	2.76077
Chaf1a	Brca1_p53-control	2.76262
Traip	Brca1_p53-control	2.77734
Arhgap11a	Brca1_p53-control	2.7813
Map2	Brca1_p53-control	2.78388
Col18a1	Brca1_p53-control	2.79187
Wfdc18	Brca1_p53-control	2.79432
Mcm7	Brca1_p53-control	2.80789
Ccne1	Brca1_p53-control	2.80797
Fbxo5	Brca1_p53-control	2.81466
Zc3hav1l	Brca1_p53-control	2.82491
Erf	Brca1_p53-control	2.83605
Dcbld1	Brca1_p53-control	2.84454
Ptprk	Brca1_p53-control	2.84707
Mtbp	Brca1_p53-control	2.84821
Sertad4	Brca1_p53-control	2.84918
Clip2	Brca1_p53-control	2.85101
Ptk7	Brca1_p53-control	2.86571
Pola1	Brca1_p53-control	2.8732
Adamts7	Brca1_p53-control	2.87465
Slc27a3	Brca1_p53-control	2.88046
Abi2	Brca1_p53-control	2.90225
Slc7a5	Brca1_p53-control	2.93436
Nop58	Brca1_p53-control	2.95981
Bub1b	Brca1_p53-control	2.97696
Kifc1	Brca1_p53-control	2.98951
Dsp	Brca1_p53-control	2.99486
Cbx2	Brca1_p53-control	3.00305
Pole	Brca1_p53-control	3.01478
Incenp	Brca1_p53-control	3.02342
Rad54b	Brca1_p53-control	3.02972
Ccne2	Brca1_p53-control	3.0327
Atp1a1	Brca1_p53-control	3.04144
Slc1a4	Brca1_p53-control	3.04312
Nusap1	Brca1_p53-control	3.05177
Rbbp8	Brca1_p53-control	3.06189
Mcm3	Brca1_p53-control	3.07147
Hells	Brca1_p53-control	3.07993
Stmn1	Brca1_p53-control	3.08155
Gpc3	Brca1_p53-control	3.10871
Uhrf1	Brca1_p53-control	3.11065
Tk1	Brca1_p53-control	3.11166
Slc7a1	Brca1_p53-control	3.11416
Fgd1	Brca1_p53-control	3.13007
Mcm10	Brca1_p53-control	3.1372
Gk	Brca1_p53-control	3.13971
Rfc3	Brca1_p53-control	3.14013
Cdca7	Brca1_p53-control	3.15512
Itga9	Brca1_p53-control	3.16545
Sinhcaf	Brca1_p53-control	3.18218
Spdl1	Brca1_p53-control	3.18828
Ndc80	Brca1_p53-control	3.18908
Spag5	Brca1_p53-control	3.19338
Pdgfa	Brca1_p53-control	3.19949
BC055324	Brca1_p53-control	3.20732
Suv39h2	Brca1_p53-control	3.20854
Pclaf	Brca1_p53-control	3.21651
Dtl	Brca1_p53-control	3.21958
Mis18bp1	Brca1_p53-control	3.23896
Etv6	Brca1_p53-control	3.24134
Olfml3	Brca1_p53-control	3.24837
Ncapd2	Brca1_p53-control	3.27958
Trip13	Brca1_p53-control	3.27968
Prr11	Brca1_p53-control	3.28262
Antxr1	Brca1_p53-control	3.28849
Ercc6l	Brca1_p53-control	3.30454
Skp2	Brca1_p53-control	3.32165
Ephb4	Brca1_p53-control	3.33671
Ptpn13	Brca1_p53-control	3.34866
Igfbp3	Brca1_p53-control	3.35853
Cdca8	Brca1_p53-control	3.3777
Zwilch	Brca1_p53-control	3.40155
Fignl1	Brca1_p53-control	3.4031
Cip2a	Brca1_p53-control	3.40391
Tedc1	Brca1_p53-control	3.42855
Kif22	Brca1_p53-control	3.43594
Kif23	Brca1_p53-control	3.44339
Col16a1	Brca1_p53-control	3.44518
Ccnb2	Brca1_p53-control	3.46559
BC064078	Brca1_p53-control	3.47621
Ccna2	Brca1_p53-control	3.49684
Ncapg	Brca1_p53-control	3.49738
Racgap1	Brca1_p53-control	3.52008
Cenpw	Brca1_p53-control	3.52528
Aurka	Brca1_p53-control	3.53571
Smc2	Brca1_p53-control	3.5896
Srd5a1	Brca1_p53-control	3.596
Mastl	Brca1_p53-control	3.59717
Pla2g7	Brca1_p53-control	3.61693
Gpsm2	Brca1_p53-control	3.61978
Birc5	Brca1_p53-control	3.62676
Tns3	Brca1_p53-control	3.63533
Espl1	Brca1_p53-control	3.63671
BC006965	Brca1_p53-control	3.64534
Nuf2	Brca1_p53-control	3.65745
Zcwpw1	Brca1_p53-control	3.66101
Kif2c	Brca1_p53-control	3.6682
Bub1	Brca1_p53-control	3.67254
Cit	Brca1_p53-control	3.67267
Tiam1	Brca1_p53-control	3.70215
Cdk1	Brca1_p53-control	3.70226
Aurkb	Brca1_p53-control	3.70942
Auts2	Brca1_p53-control	3.76028
Mybl2	Brca1_p53-control	3.76747
Anln	Brca1_p53-control	3.7839
Top2a	Brca1_p53-control	3.78736
Cdc20	Brca1_p53-control	3.82149
Gtse1	Brca1_p53-control	3.84123
Fzd7	Brca1_p53-control	3.84299
Brca2	Brca1_p53-control	3.8868
Serpine2	Brca1_p53-control	3.89127
Kif11	Brca1_p53-control	3.89836
Mki67	Brca1_p53-control	3.94506
Cdca3	Brca1_p53-control	3.94689
Ttk	Brca1_p53-control	4.04687
Plk1	Brca1_p53-control	4.08475
Sema5a	Brca1_p53-control	4.08636
Tpx2	Brca1_p53-control	4.09755
Melk	Brca1_p53-control	4.09967
Loxl3	Brca1_p53-control	4.10709
Depdc1a	Brca1_p53-control	4.11241
Iqgap3	Brca1_p53-control	4.12814
Exo1	Brca1_p53-control	4.12902
Shcbp1	Brca1_p53-control	4.13186
Ckap2l	Brca1_p53-control	4.16392
Kif14	Brca1_p53-control	4.19062
Ccnb1	Brca1_p53-control	4.24184
Ckap2	Brca1_p53-control	4.24588
Ulbp1	Brca1_p53-control	4.24815
Cenpe	Brca1_p53-control	4.26679
Adnp	Brca1_p53-control	4.29003
Kif4	Brca1_p53-control	4.29107
Nhsl1	Brca1_p53-control	4.32088
Itgb4	Brca1_p53-control	4.34756
Sox10	Brca1_p53-control	4.40993
Igsf3	Brca1_p53-control	4.42605
Lgals7	Brca1_p53-control	4.43244
Dact2	Brca1_p53-control	4.46302
Emid1	Brca1_p53-control	4.46705
Tfap2c	Brca1_p53-control	4.48852
Kif18b	Brca1_p53-control	4.49781
Etv5	Brca1_p53-control	4.49951
Prc1	Brca1_p53-control	4.50948
Fbln1	Brca1_p53-control	4.52012
D630045J12Rik	Brca1_p53-control	4.53018
Kif20a	Brca1_p53-control	4.5492
Sgo2a	Brca1_p53-control	4.59631
Cenpf	Brca1_p53-control	4.60187
Aspm	Brca1_p53-control	4.62932
Kntc1	Brca1_p53-control	4.64291
Ect2	Brca1_p53-control	4.66108
Hmmr	Brca1_p53-control	4.67832
Vcan	Brca1_p53-control	4.71552
Foxm1	Brca1_p53-control	4.72361
Sema3b	Brca1_p53-control	4.74179
Raph1	Brca1_p53-control	4.93019
Tnc	Brca1_p53-control	5.2578
Stra6	Brca1_p53-control	5.3046
Col11a1	Brca1_p53-control	5.95538
Cdkn2a	Brca1_p53-control	8.16751

## Sheet: DEG B1_P_Rbf vs control
Gene	Contrast	logFC
Pdlim3	Brca1_T121_p53-control	-9.8983
Fmo1	Brca1_T121_p53-control	-9.57193
Klf15	Brca1_T121_p53-control	-8.95152
Atp1a2	Brca1_T121_p53-control	-8.79141
Slc2a4	Brca1_T121_p53-control	-8.49909
Adora1	Brca1_T121_p53-control	-8.07341
Gnai1	Brca1_T121_p53-control	-7.91788
Slc28a2	Brca1_T121_p53-control	-7.90541
Dpt	Brca1_T121_p53-control	-7.83879
Jph2	Brca1_T121_p53-control	-7.68631
Amy1	Brca1_T121_p53-control	-7.67042
Muc15	Brca1_T121_p53-control	-7.6087
Cd37	Brca1_T121_p53-control	-7.58088
Pdk4	Brca1_T121_p53-control	-7.40588
Tpm2	Brca1_T121_p53-control	-7.38348
Ogn	Brca1_T121_p53-control	-7.3297
Des	Brca1_T121_p53-control	-7.27934
Scn7a	Brca1_T121_p53-control	-7.27493
Cd36	Brca1_T121_p53-control	-7.2115
Fabp4	Brca1_T121_p53-control	-7.12776
Sec14l5	Brca1_T121_p53-control	-7.0692
Synpo2	Brca1_T121_p53-control	-7.06443
Ppp1r3c	Brca1_T121_p53-control	-7.04316
Lpl	Brca1_T121_p53-control	-7.00813
Mgll	Brca1_T121_p53-control	-6.9894
Rasgrp2	Brca1_T121_p53-control	-6.9751
Car5b	Brca1_T121_p53-control	-6.92713
Eno3	Brca1_T121_p53-control	-6.90083
Myom1	Brca1_T121_p53-control	-6.89947
Sox6	Brca1_T121_p53-control	-6.88903
Fhl1	Brca1_T121_p53-control	-6.78551
Acsl1	Brca1_T121_p53-control	-6.76861
Chst3	Brca1_T121_p53-control	-6.76362
Sox10	Brca1_T121_p53-control	-6.73749
Cd22	Brca1_T121_p53-control	-6.64134
Cryab	Brca1_T121_p53-control	-6.63989
Jam2	Brca1_T121_p53-control	-6.61561
Clmp	Brca1_T121_p53-control	-6.57894
St3gal6	Brca1_T121_p53-control	-6.47448
Acacb	Brca1_T121_p53-control	-6.45326
Cdo1	Brca1_T121_p53-control	-6.4272
Tmem38a	Brca1_T121_p53-control	-6.39866
C130074G19Rik	Brca1_T121_p53-control	-6.25589
Rasgrp1	Brca1_T121_p53-control	-6.16555
Rasal3	Brca1_T121_p53-control	-6.07198
Ntrk2	Brca1_T121_p53-control	-6.0183
Cacna2d1	Brca1_T121_p53-control	-6.01296
Grap2	Brca1_T121_p53-control	-5.99451
Aoc3	Brca1_T121_p53-control	-5.98794
Sord	Brca1_T121_p53-control	-5.89882
Arxes2	Brca1_T121_p53-control	-5.86266
Ankrd23	Brca1_T121_p53-control	-5.8219
Hlf	Brca1_T121_p53-control	-5.81681
Il7r	Brca1_T121_p53-control	-5.81241
Ak1	Brca1_T121_p53-control	-5.80175
Satb1	Brca1_T121_p53-control	-5.78458
Rcsd1	Brca1_T121_p53-control	-5.76831
Ldhb	Brca1_T121_p53-control	-5.72659
Cav1	Brca1_T121_p53-control	-5.70785
Igf1	Brca1_T121_p53-control	-5.63317
Depp1	Brca1_T121_p53-control	-5.57302
Cmah	Brca1_T121_p53-control	-5.5405
Cd300lg	Brca1_T121_p53-control	-5.5318
Mettl7a1	Brca1_T121_p53-control	-5.52025
Cyp27a1	Brca1_T121_p53-control	-5.51763
Il16	Brca1_T121_p53-control	-5.49244
Arhgap45	Brca1_T121_p53-control	-5.41151
Nr1h3	Brca1_T121_p53-control	-5.3308
Bin1	Brca1_T121_p53-control	-5.29182
Il15ra	Brca1_T121_p53-control	-5.27967
Epsti1	Brca1_T121_p53-control	-5.23515
Papss2	Brca1_T121_p53-control	-5.21481
Cyp2d22	Brca1_T121_p53-control	-5.20895
Ndrg2	Brca1_T121_p53-control	-5.18927
Adssl1	Brca1_T121_p53-control	-5.18816
Myh11	Brca1_T121_p53-control	-5.17578
Ccdc80	Brca1_T121_p53-control	-5.15744
Vamp5	Brca1_T121_p53-control	-5.13992
Pde4dip	Brca1_T121_p53-control	-5.12235
Cacnb1	Brca1_T121_p53-control	-5.07694
Pcx	Brca1_T121_p53-control	-5.05468
Arhgap9	Brca1_T121_p53-control	-5.05389
Fas	Brca1_T121_p53-control	-5.009
Sorbs1	Brca1_T121_p53-control	-5.00222
Btnl9	Brca1_T121_p53-control	-4.9565
Coq8a	Brca1_T121_p53-control	-4.95603
Cib2	Brca1_T121_p53-control	-4.95452
Iffo1	Brca1_T121_p53-control	-4.95324
Myo1g	Brca1_T121_p53-control	-4.91941
L3hypdh	Brca1_T121_p53-control	-4.91268
Slco2b1	Brca1_T121_p53-control	-4.89952
Snta1	Brca1_T121_p53-control	-4.89907
Gstm2	Brca1_T121_p53-control	-4.89624
Mfng	Brca1_T121_p53-control	-4.89375
Ushbp1	Brca1_T121_p53-control	-4.89272
Smarcd3	Brca1_T121_p53-control	-4.88135
Fam213a	Brca1_T121_p53-control	-4.86805
Pfkm	Brca1_T121_p53-control	-4.85416
Chchd10	Brca1_T121_p53-control	-4.82006
Gpt	Brca1_T121_p53-control	-4.79837
Ebf1	Brca1_T121_p53-control	-4.78907
Grap	Brca1_T121_p53-control	-4.777
Chpt1	Brca1_T121_p53-control	-4.75403
Ppp1r16b	Brca1_T121_p53-control	-4.75375
Hvcn1	Brca1_T121_p53-control	-4.72656
Mmd	Brca1_T121_p53-control	-4.64882
Tek	Brca1_T121_p53-control	-4.63743
Cyyr1	Brca1_T121_p53-control	-4.63659
Scn1b	Brca1_T121_p53-control	-4.61973
Atp2b4	Brca1_T121_p53-control	-4.61129
Angptl4	Brca1_T121_p53-control	-4.60911
Abcb1a	Brca1_T121_p53-control	-4.60496
Atp1b2	Brca1_T121_p53-control	-4.60339
Rab30	Brca1_T121_p53-control	-4.60252
Il21r	Brca1_T121_p53-control	-4.5975
Rac2	Brca1_T121_p53-control	-4.57516
Klf2	Brca1_T121_p53-control	-4.57199
Kcnj2	Brca1_T121_p53-control	-4.55212
Pygl	Brca1_T121_p53-control	-4.51439
Hcar2	Brca1_T121_p53-control	-4.50654
Tns1	Brca1_T121_p53-control	-4.50451
Tmem150a	Brca1_T121_p53-control	-4.49074
Coro1a	Brca1_T121_p53-control	-4.46567
Mef2c	Brca1_T121_p53-control	-4.44433
Sash3	Brca1_T121_p53-control	-4.43792
Cd59a	Brca1_T121_p53-control	-4.42614
Rragd	Brca1_T121_p53-control	-4.41806
Gimap6	Brca1_T121_p53-control	-4.39167
Fgf2	Brca1_T121_p53-control	-4.38198
Dlc1	Brca1_T121_p53-control	-4.36365
Cat	Brca1_T121_p53-control	-4.36026
Rbpms2	Brca1_T121_p53-control	-4.35292
Mpc1	Brca1_T121_p53-control	-4.33059
Zfp366	Brca1_T121_p53-control	-4.28453
Slc27a1	Brca1_T121_p53-control	-4.28252
Rassf5	Brca1_T121_p53-control	-4.27217
Parvg	Brca1_T121_p53-control	-4.26976
Acp5	Brca1_T121_p53-control	-4.23685
Ptprc	Brca1_T121_p53-control	-4.23551
Gimap4	Brca1_T121_p53-control	-4.23428
Mmp19	Brca1_T121_p53-control	-4.22756
Tbx15	Brca1_T121_p53-control	-4.22643
Svep1	Brca1_T121_p53-control	-4.22446
Itga4	Brca1_T121_p53-control	-4.21322
Msra	Brca1_T121_p53-control	-4.20691
Bin2	Brca1_T121_p53-control	-4.20425
Srl	Brca1_T121_p53-control	-4.1729
Glul	Brca1_T121_p53-control	-4.16466
Dgat1	Brca1_T121_p53-control	-4.15151
Art3	Brca1_T121_p53-control	-4.14792
Rassf2	Brca1_T121_p53-control	-4.14335
Aifm2	Brca1_T121_p53-control	-4.13476
Aldh6a1	Brca1_T121_p53-control	-4.12747
Itgal	Brca1_T121_p53-control	-4.11512
Aldh2	Brca1_T121_p53-control	-4.10327
Pex16	Brca1_T121_p53-control	-4.1019
Dram1	Brca1_T121_p53-control	-4.10019
Fli1	Brca1_T121_p53-control	-4.07594
Ksr1	Brca1_T121_p53-control	-4.07294
Arhgap30	Brca1_T121_p53-control	-4.06925
Ivd	Brca1_T121_p53-control	-4.05291
Lipe	Brca1_T121_p53-control	-4.03518
Gpt2	Brca1_T121_p53-control	-4.03447
Pfkfb1	Brca1_T121_p53-control	-4.03175
Hspa12b	Brca1_T121_p53-control	-4.00706
Bscl2	Brca1_T121_p53-control	-4.00421
mt-Nd3	Brca1_T121_p53-control	-3.99324
Nos3	Brca1_T121_p53-control	-3.9859
Agpat2	Brca1_T121_p53-control	-3.97878
Eepd1	Brca1_T121_p53-control	-3.97648
Myl9	Brca1_T121_p53-control	-3.96872
Ppp2r5a	Brca1_T121_p53-control	-3.95765
Suox	Brca1_T121_p53-control	-3.95083
Cldn5	Brca1_T121_p53-control	-3.94601
Cavin2	Brca1_T121_p53-control	-3.92438
mt-Rnr1	Brca1_T121_p53-control	-3.92102
Dmtn	Brca1_T121_p53-control	-3.90318
Plppr3	Brca1_T121_p53-control	-3.8983
Coq10a	Brca1_T121_p53-control	-3.88417
Fam49a	Brca1_T121_p53-control	-3.85378
Arhgap4	Brca1_T121_p53-control	-3.85336
H2-Ke6	Brca1_T121_p53-control	-3.849
Csad	Brca1_T121_p53-control	-3.84491
Ciita	Brca1_T121_p53-control	-3.82613
Rinl	Brca1_T121_p53-control	-3.82588
Dock10	Brca1_T121_p53-control	-3.81644
Pkdcc	Brca1_T121_p53-control	-3.80406
Lgals12	Brca1_T121_p53-control	-3.80083
Cebpa	Brca1_T121_p53-control	-3.79515
Crat	Brca1_T121_p53-control	-3.79228
Gstz1	Brca1_T121_p53-control	-3.79142
Klhl6	Brca1_T121_p53-control	-3.76182
Calcrl	Brca1_T121_p53-control	-3.75915
Fcgrt	Brca1_T121_p53-control	-3.71279
Wdfy4	Brca1_T121_p53-control	-3.70561
Hspb6	Brca1_T121_p53-control	-3.6896
Was	Brca1_T121_p53-control	-3.66303
Slc1a5	Brca1_T121_p53-control	-3.66009
Ptprb	Brca1_T121_p53-control	-3.65864
Gsn	Brca1_T121_p53-control	-3.65177
Slc25a42	Brca1_T121_p53-control	-3.64019
Aldh4a1	Brca1_T121_p53-control	-3.63693
Ttc7b	Brca1_T121_p53-control	-3.62612
Msrb3	Brca1_T121_p53-control	-3.62447
Lsp1	Brca1_T121_p53-control	-3.61178
Sema6c	Brca1_T121_p53-control	-3.60741
Gm28875	Brca1_T121_p53-control	-3.59797
Rhoj	Brca1_T121_p53-control	-3.5919
Lpin1	Brca1_T121_p53-control	-3.58806
Prex2	Brca1_T121_p53-control	-3.58354
mt-Co3	Brca1_T121_p53-control	-3.57578
Acss1	Brca1_T121_p53-control	-3.57255
Gpam	Brca1_T121_p53-control	-3.56948
Trp53	Brca1_T121_p53-control	-3.56632
Mtln	Brca1_T121_p53-control	-3.56563
Hspb8	Brca1_T121_p53-control	-3.55948
Tsc22d3	Brca1_T121_p53-control	-3.53008
Dok3	Brca1_T121_p53-control	-3.5231
Mpc2	Brca1_T121_p53-control	-3.52005
Itga2b	Brca1_T121_p53-control	-3.47783
Bcat2	Brca1_T121_p53-control	-3.46906
Acbd4	Brca1_T121_p53-control	-3.46592
Rasip1	Brca1_T121_p53-control	-3.46371
Kif21b	Brca1_T121_p53-control	-3.46058
Tm6sf1	Brca1_T121_p53-control	-3.45907
Macrod1	Brca1_T121_p53-control	-3.42565
Sik2	Brca1_T121_p53-control	-3.42119
Shank3	Brca1_T121_p53-control	-3.41907
Ccng1	Brca1_T121_p53-control	-3.41797
Dnajb5	Brca1_T121_p53-control	-3.41068
Eci1	Brca1_T121_p53-control	-3.40634
Gypc	Brca1_T121_p53-control	-3.38736
Icosl	Brca1_T121_p53-control	-3.38469
Mccc1	Brca1_T121_p53-control	-3.3721
Zeb1	Brca1_T121_p53-control	-3.35804
Traf5	Brca1_T121_p53-control	-3.35446
Rps6ka2	Brca1_T121_p53-control	-3.351
Adcy4	Brca1_T121_p53-control	-3.34975
Gpihbp1	Brca1_T121_p53-control	-3.33543
Ehbp1l1	Brca1_T121_p53-control	-3.33433
Acta2	Brca1_T121_p53-control	-3.32524
Abcc5	Brca1_T121_p53-control	-3.31935
Sh3bp5	Brca1_T121_p53-control	-3.31424
Sucla2	Brca1_T121_p53-control	-3.29805
Gm10221	Brca1_T121_p53-control	-3.29115
Gm28438	Brca1_T121_p53-control	-3.26423
Hebp1	Brca1_T121_p53-control	-3.25949
Acadm	Brca1_T121_p53-control	-3.25941
Adgrl4	Brca1_T121_p53-control	-3.25693
Fermt3	Brca1_T121_p53-control	-3.2535
Cd302	Brca1_T121_p53-control	-3.25077
Retsat	Brca1_T121_p53-control	-3.23916
Arhgef15	Brca1_T121_p53-control	-3.21623
Sacs	Brca1_T121_p53-control	-3.2013
Adgrf5	Brca1_T121_p53-control	-3.19299
Hadhb	Brca1_T121_p53-control	-3.18591
Pla2g16	Brca1_T121_p53-control	-3.18496
Pnpla2	Brca1_T121_p53-control	-3.1826
Tbc1d4	Brca1_T121_p53-control	-3.17742
Bckdhb	Brca1_T121_p53-control	-3.16577
Dnajc15	Brca1_T121_p53-control	-3.16477
Gpx8	Brca1_T121_p53-control	-3.15994
Pcca	Brca1_T121_p53-control	-3.1578
Hacl1	Brca1_T121_p53-control	-3.15558
Zfp385a	Brca1_T121_p53-control	-3.14404
Dock2	Brca1_T121_p53-control	-3.13994
mt-Nd4l	Brca1_T121_p53-control	-3.12633
Cavin1	Brca1_T121_p53-control	-3.11979
Jmjd8	Brca1_T121_p53-control	-3.11507
Cytip	Brca1_T121_p53-control	-3.10861
Ehhadh	Brca1_T121_p53-control	-3.10785
Dbi	Brca1_T121_p53-control	-3.10533
Ptprm	Brca1_T121_p53-control	-3.09756
Agl	Brca1_T121_p53-control	-3.09251
Scp2	Brca1_T121_p53-control	-3.0838
Fah	Brca1_T121_p53-control	-3.08287
Ptp4a3	Brca1_T121_p53-control	-3.06075
Sgcb	Brca1_T121_p53-control	-3.0557
Trpv2	Brca1_T121_p53-control	-3.04492
Nudt7	Brca1_T121_p53-control	-3.04389
Tmem120a	Brca1_T121_p53-control	-3.04298
Hibch	Brca1_T121_p53-control	-3.04288
Phtf2	Brca1_T121_p53-control	-3.04211
Rasa3	Brca1_T121_p53-control	-3.03248
N4bp2l1	Brca1_T121_p53-control	-3.0282
Slc25a4	Brca1_T121_p53-control	-3.02661
Isoc2a	Brca1_T121_p53-control	-3.02558
Spon1	Brca1_T121_p53-control	-3.00804
Gm29216	Brca1_T121_p53-control	-3.00121
Acaca	Brca1_T121_p53-control	-3.00096
D10Jhu81e	Brca1_T121_p53-control	-2.99876
Parvb	Brca1_T121_p53-control	-2.99446
Itpkb	Brca1_T121_p53-control	-2.98548
Decr1	Brca1_T121_p53-control	-2.98023
Phlda3	Brca1_T121_p53-control	-2.97479
Cpt2	Brca1_T121_p53-control	-2.97414
Mir22hg	Brca1_T121_p53-control	-2.97392
Lama2	Brca1_T121_p53-control	-2.97367
Fam213b	Brca1_T121_p53-control	-2.96618
Acadvl	Brca1_T121_p53-control	-2.95151
Mocs1	Brca1_T121_p53-control	-2.94626
Zeb2	Brca1_T121_p53-control	-2.93933
Rnf144a	Brca1_T121_p53-control	-2.93565
Pik3cd	Brca1_T121_p53-control	-2.93402
Rftn1	Brca1_T121_p53-control	-2.93112
Fkbp7	Brca1_T121_p53-control	-2.92701
Ndufb10	Brca1_T121_p53-control	-2.92314
Ganc	Brca1_T121_p53-control	-2.91772
Tnfaip2	Brca1_T121_p53-control	-2.90061
Mccc2	Brca1_T121_p53-control	-2.90041
Ppm1k	Brca1_T121_p53-control	-2.89903
Phf1	Brca1_T121_p53-control	-2.89339
Msrb1	Brca1_T121_p53-control	-2.88389
Slc25a12	Brca1_T121_p53-control	-2.86924
Comtd1	Brca1_T121_p53-control	-2.8641
Sh2d3c	Brca1_T121_p53-control	-2.85677
Abcc9	Brca1_T121_p53-control	-2.84918
St6galnac6	Brca1_T121_p53-control	-2.84868
Iscu	Brca1_T121_p53-control	-2.84591
Phka1	Brca1_T121_p53-control	-2.82892
Ndufs7	Brca1_T121_p53-control	-2.82078
Pdk2	Brca1_T121_p53-control	-2.81035
Tgfb1i1	Brca1_T121_p53-control	-2.80024
Arhgap25	Brca1_T121_p53-control	-2.79848
Tkt	Brca1_T121_p53-control	-2.79323
Cluh	Brca1_T121_p53-control	-2.79085
Hadha	Brca1_T121_p53-control	-2.78973
Pitpnc1	Brca1_T121_p53-control	-2.78894
Cyp4v3	Brca1_T121_p53-control	-2.77953
Dock4	Brca1_T121_p53-control	-2.77582
1600014C10Rik	Brca1_T121_p53-control	-2.77161
Slc25a1	Brca1_T121_p53-control	-2.76865
Txnrd2	Brca1_T121_p53-control	-2.75799
Dennd4b	Brca1_T121_p53-control	-2.74887
Tpm1	Brca1_T121_p53-control	-2.7479
Fhl3	Brca1_T121_p53-control	-2.74696
Ndufb8	Brca1_T121_p53-control	-2.74481
Nkiras1	Brca1_T121_p53-control	-2.73104
Vegfb	Brca1_T121_p53-control	-2.72131
Atp10d	Brca1_T121_p53-control	-2.72043
mt-Atp6	Brca1_T121_p53-control	-2.71293
Bola3	Brca1_T121_p53-control	-2.70343
Mief2	Brca1_T121_p53-control	-2.70269
Smpdl3a	Brca1_T121_p53-control	-2.70173
Pdzrn3	Brca1_T121_p53-control	-2.68404
Gm10275	Brca1_T121_p53-control	-2.67501
Gpcpd1	Brca1_T121_p53-control	-2.67466
Tmem134	Brca1_T121_p53-control	-2.66413
Smim19	Brca1_T121_p53-control	-2.65238
Chst15	Brca1_T121_p53-control	-2.64337
Pag1	Brca1_T121_p53-control	-2.63913
Rasa4	Brca1_T121_p53-control	-2.63062
Prdx3	Brca1_T121_p53-control	-2.62245
Cd83	Brca1_T121_p53-control	-2.62184
Esam	Brca1_T121_p53-control	-2.61933
Acox1	Brca1_T121_p53-control	-2.61636
Acaa2	Brca1_T121_p53-control	-2.61553
Tspan12	Brca1_T121_p53-control	-2.61219
Cfl2	Brca1_T121_p53-control	-2.60902
Uqcr11	Brca1_T121_p53-control	-2.60666
Tmem120b	Brca1_T121_p53-control	-2.59855
Prrx1	Brca1_T121_p53-control	-2.59572
Pecam1	Brca1_T121_p53-control	-2.58595
St8sia4	Brca1_T121_p53-control	-2.58048
Alas1	Brca1_T121_p53-control	-2.57996
Rsrp1	Brca1_T121_p53-control	-2.57827
Nudt18	Brca1_T121_p53-control	-2.57711
Grk5	Brca1_T121_p53-control	-2.57102
Cdh5	Brca1_T121_p53-control	-2.56763
Esrra	Brca1_T121_p53-control	-2.56662
Gyg	Brca1_T121_p53-control	-2.54393
2021-03-02	Brca1_T121_p53-control	-2.54334
Uqcrq	Brca1_T121_p53-control	-2.54253
Rhobtb2	Brca1_T121_p53-control	-2.54061
Fitm2	Brca1_T121_p53-control	-2.52718
Mlycd	Brca1_T121_p53-control	-2.52111
Dolk	Brca1_T121_p53-control	-2.51491
Ddr2	Brca1_T121_p53-control	-2.50656
Pold4	Brca1_T121_p53-control	-2.5019
Ndufs3	Brca1_T121_p53-control	-2.49725
Ppp1r12b	Brca1_T121_p53-control	-2.49023
Prnp	Brca1_T121_p53-control	-2.48368
Palm	Brca1_T121_p53-control	-2.47399
Acadsb	Brca1_T121_p53-control	-2.44406
Mknk2	Brca1_T121_p53-control	-2.44262
Carnmt1	Brca1_T121_p53-control	-2.43486
Pde1b	Brca1_T121_p53-control	-2.42948
Tmem243	Brca1_T121_p53-control	-2.42508
Pdhb	Brca1_T121_p53-control	-2.42251
Dhrs1	Brca1_T121_p53-control	-2.41064
Creg1	Brca1_T121_p53-control	-2.40628
Grina	Brca1_T121_p53-control	-2.40073
C2cd2	Brca1_T121_p53-control	-2.39915
Rab34	Brca1_T121_p53-control	-2.39687
Plpp6	Brca1_T121_p53-control	-2.39592
Ndufb4	Brca1_T121_p53-control	-2.39556
Fam234a	Brca1_T121_p53-control	-2.3952
Ndufb4c	Brca1_T121_p53-control	-2.38578
Hadh	Brca1_T121_p53-control	-2.37862
Btd	Brca1_T121_p53-control	-2.37782
Ndufb9	Brca1_T121_p53-control	-2.37664
Tfpi	Brca1_T121_p53-control	-2.376
Eif4ebp1	Brca1_T121_p53-control	-2.37461
Itgb1bp1	Brca1_T121_p53-control	-2.37322
Gm10222	Brca1_T121_p53-control	-2.37141
Ddhd2	Brca1_T121_p53-control	-2.3619
Pepd	Brca1_T121_p53-control	-2.34535
Ugp2	Brca1_T121_p53-control	-2.34502
Dlat	Brca1_T121_p53-control	-2.33671
Acad11	Brca1_T121_p53-control	-2.33075
Lrrc20	Brca1_T121_p53-control	-2.33004
Vwa8	Brca1_T121_p53-control	-2.32835
Ech1	Brca1_T121_p53-control	-2.31562
Nod1	Brca1_T121_p53-control	-2.30115
Akap8l	Brca1_T121_p53-control	-2.29575
Idh3b	Brca1_T121_p53-control	-2.28706
Pitpnm1	Brca1_T121_p53-control	-2.28606
Ifnar2	Brca1_T121_p53-control	-2.28085
Ndufa5	Brca1_T121_p53-control	-2.27948
Map4k2	Brca1_T121_p53-control	-2.27854
Rgl1	Brca1_T121_p53-control	-2.27617
Ndufv2	Brca1_T121_p53-control	-2.27441
0610037L13Rik	Brca1_T121_p53-control	-2.27291
Fez2	Brca1_T121_p53-control	-2.27193
Cs	Brca1_T121_p53-control	-2.27191
Vamp2	Brca1_T121_p53-control	-2.26733
Usmg5	Brca1_T121_p53-control	-2.26008
Acads	Brca1_T121_p53-control	-2.25603
Aamdc	Brca1_T121_p53-control	-2.25068
Pccb	Brca1_T121_p53-control	-2.24968
Atp5k	Brca1_T121_p53-control	-2.24687
1810058I24Rik	Brca1_T121_p53-control	-2.24562
Gpx7	Brca1_T121_p53-control	-2.23723
Arhgap29	Brca1_T121_p53-control	-2.23359
Ube2d1	Brca1_T121_p53-control	-2.23286
Cox6c	Brca1_T121_p53-control	-2.22718
Pyurf	Brca1_T121_p53-control	-2.21957
Sdha	Brca1_T121_p53-control	-2.21549
Tmem242	Brca1_T121_p53-control	-2.20518
Mfsd8	Brca1_T121_p53-control	-2.20485
Tpt1-ps3	Brca1_T121_p53-control	-2.20482
Dld	Brca1_T121_p53-control	-2.20328
Coq9	Brca1_T121_p53-control	-2.18836
Sirt7	Brca1_T121_p53-control	-2.18802
Iah1	Brca1_T121_p53-control	-2.18683
Narfl	Brca1_T121_p53-control	-2.18525
Ormdl3	Brca1_T121_p53-control	-2.18452
Pex6	Brca1_T121_p53-control	-2.1802
Sar1b	Brca1_T121_p53-control	-2.17365
Selenow	Brca1_T121_p53-control	-2.17118
Pdhx	Brca1_T121_p53-control	-2.17082
Mfn2	Brca1_T121_p53-control	-2.16842
Ndufs2	Brca1_T121_p53-control	-2.16068
2021-03-02	Brca1_T121_p53-control	-2.14793
Cst3	Brca1_T121_p53-control	-2.14667
Slc25a20	Brca1_T121_p53-control	-2.14647
Abhd14b	Brca1_T121_p53-control	-2.14347
Hacd2	Brca1_T121_p53-control	-2.13933
Sdhc	Brca1_T121_p53-control	-2.13823
Fermt2	Brca1_T121_p53-control	-2.12563
Hibadh	Brca1_T121_p53-control	-2.12322
Ndufc1	Brca1_T121_p53-control	-2.12047
Ncoa4	Brca1_T121_p53-control	-2.11563
Uck1	Brca1_T121_p53-control	-2.11274
Gpx4	Brca1_T121_p53-control	-2.11254
Glud1	Brca1_T121_p53-control	-2.1093
Hcfc1r1	Brca1_T121_p53-control	-2.10777
Psen2	Brca1_T121_p53-control	-2.10359
Pisd-ps1	Brca1_T121_p53-control	-2.0994
5730455P16Rik	Brca1_T121_p53-control	-2.08284
Lrrc61	Brca1_T121_p53-control	-2.08232
Etfdh	Brca1_T121_p53-control	-2.07876
Sdhb	Brca1_T121_p53-control	-2.07855
Gpr137	Brca1_T121_p53-control	-2.07683
Dhrs7b	Brca1_T121_p53-control	-2.07292
Gm2a	Brca1_T121_p53-control	-2.0726
Mut	Brca1_T121_p53-control	-2.07101
Suclg1	Brca1_T121_p53-control	-2.06936
Dcaf6	Brca1_T121_p53-control	-2.0675
Pxmp4	Brca1_T121_p53-control	-2.06379
Stradb	Brca1_T121_p53-control	-2.05536
Naaa	Brca1_T121_p53-control	-2.0447
Ppm1m	Brca1_T121_p53-control	-2.04244
Polr3gl	Brca1_T121_p53-control	-2.04029
Ndufa4	Brca1_T121_p53-control	-2.03956
Isca1	Brca1_T121_p53-control	-2.03086
Echs1	Brca1_T121_p53-control	-2.02957
Nr3c1	Brca1_T121_p53-control	-2.01646
Sipa1	Brca1_T121_p53-control	-2.01489
Flcn	Brca1_T121_p53-control	-2.01473
Fem1a	Brca1_T121_p53-control	-2.01134
Uqcr10	Brca1_T121_p53-control	-2.00886
Eif4a2	Brca1_T121_p53-control	-2.00866
Agpat3	Brca1_T121_p53-control	-2.00273
Txlng	Brca1_T121_p53-control	-2.00183
Ndufa13	Brca1_T121_p53-control	-2.00062
Emc2	Brca1_T121_p53-control	-1.99952
Ccser2	Brca1_T121_p53-control	-1.99789
Letmd1	Brca1_T121_p53-control	-1.98848
Ndufs8	Brca1_T121_p53-control	-1.9882
Cnst	Brca1_T121_p53-control	-1.98817
Slc48a1	Brca1_T121_p53-control	-1.98681
Pnpla8	Brca1_T121_p53-control	-1.97732
Cox7c	Brca1_T121_p53-control	-1.97694
Kxd1	Brca1_T121_p53-control	-1.97526
Neil1	Brca1_T121_p53-control	-1.97159
Aco2	Brca1_T121_p53-control	-1.96142
Ndufa6	Brca1_T121_p53-control	-1.95842
Nipsnap2	Brca1_T121_p53-control	-1.9417
Borcs6	Brca1_T121_p53-control	-1.9332
Fam160b2	Brca1_T121_p53-control	-1.93138
S100a13	Brca1_T121_p53-control	-1.9293
0610012G03Rik	Brca1_T121_p53-control	-1.92923
Metap1d	Brca1_T121_p53-control	-1.92534
Dgcr6	Brca1_T121_p53-control	-1.9251
Mrpl42	Brca1_T121_p53-control	-1.92352
Ndufa1	Brca1_T121_p53-control	-1.92296
Ndufaf1	Brca1_T121_p53-control	-1.92069
4930402H24Rik	Brca1_T121_p53-control	-1.9171
Dock9	Brca1_T121_p53-control	-1.91378
Cox5a	Brca1_T121_p53-control	-1.90979
Rex1bd	Brca1_T121_p53-control	-1.90938
Ypel3	Brca1_T121_p53-control	-1.89695
Idh3a	Brca1_T121_p53-control	-1.88134
Uqcrfs1	Brca1_T121_p53-control	-1.88078
BC029722	Brca1_T121_p53-control	-1.87298
Prkch	Brca1_T121_p53-control	-1.8723
Ulk2	Brca1_T121_p53-control	-1.86779
Etfa	Brca1_T121_p53-control	-1.86623
Bag1	Brca1_T121_p53-control	-1.8656
Mocs2	Brca1_T121_p53-control	-1.85517
Rad51d	Brca1_T121_p53-control	-1.84149
Ahcyl2	Brca1_T121_p53-control	-1.8326
Fastk	Brca1_T121_p53-control	-1.82969
Etfb	Brca1_T121_p53-control	-1.82435
Ndufv3	Brca1_T121_p53-control	-1.81086
Mdh1	Brca1_T121_p53-control	-1.80363
Fam174a	Brca1_T121_p53-control	-1.80089
Hsdl2	Brca1_T121_p53-control	-1.78638
Mdp1	Brca1_T121_p53-control	-1.78579
Atp5l	Brca1_T121_p53-control	-1.78512
Rab12	Brca1_T121_p53-control	-1.77776
Ppm1b	Brca1_T121_p53-control	-1.77274
Cyc1	Brca1_T121_p53-control	-1.7658
Esyt1	Brca1_T121_p53-control	-1.76549
Etfrf1	Brca1_T121_p53-control	-1.76344
Pex13	Brca1_T121_p53-control	-1.76182
Fam173a	Brca1_T121_p53-control	-1.76102
Snrk	Brca1_T121_p53-control	-1.75651
Cox6a1	Brca1_T121_p53-control	-1.75501
Zfp950	Brca1_T121_p53-control	-1.75472
Trim11	Brca1_T121_p53-control	-1.74974
Extl3	Brca1_T121_p53-control	-1.74759
Atp5o	Brca1_T121_p53-control	-1.74703
Coq5	Brca1_T121_p53-control	-1.74678
Ccnd3	Brca1_T121_p53-control	-1.74574
Inpp5k	Brca1_T121_p53-control	-1.74422
Atraid	Brca1_T121_p53-control	-1.74278
Pdha1	Brca1_T121_p53-control	-1.73832
Elmod3	Brca1_T121_p53-control	-1.73149
Dcun1d2	Brca1_T121_p53-control	-1.72652
Idh3g	Brca1_T121_p53-control	-1.70111
Tmem43	Brca1_T121_p53-control	-1.70067
Sidt2	Brca1_T121_p53-control	-1.69999
Slc25a22	Brca1_T121_p53-control	-1.69569
Ring1	Brca1_T121_p53-control	-1.69419
Acaa1a	Brca1_T121_p53-control	-1.69339
Klhl2	Brca1_T121_p53-control	-1.69241
Ndufa10	Brca1_T121_p53-control	-1.68698
Trap1	Brca1_T121_p53-control	-1.68613
Mcfd2	Brca1_T121_p53-control	-1.68465
Comt	Brca1_T121_p53-control	-1.67859
Rgmb	Brca1_T121_p53-control	-1.66897
Tmem256	Brca1_T121_p53-control	-1.66534
Ndufb5	Brca1_T121_p53-control	-1.64583
Stk38	Brca1_T121_p53-control	-1.63772
Sugt1	Brca1_T121_p53-control	-1.63465
Selenok	Brca1_T121_p53-control	-1.63192
Rnf167	Brca1_T121_p53-control	-1.62762
Chchd3	Brca1_T121_p53-control	-1.62373
Trip10	Brca1_T121_p53-control	-1.6035
Nagpa	Brca1_T121_p53-control	-1.5896
Ogdh	Brca1_T121_p53-control	-1.58905
Dlst	Brca1_T121_p53-control	-1.58308
Wwp1	Brca1_T121_p53-control	-1.5824
Atpaf2	Brca1_T121_p53-control	-1.58057
Tomm40l	Brca1_T121_p53-control	-1.57773
Use1	Brca1_T121_p53-control	-1.56684
Timm23	Brca1_T121_p53-control	-1.5644
Atp5j	Brca1_T121_p53-control	-1.56301
Lonp2	Brca1_T121_p53-control	-1.56205
Isca2	Brca1_T121_p53-control	-1.55844
Zrsr1	Brca1_T121_p53-control	-1.55696
Rhot2	Brca1_T121_p53-control	-1.54913
BC004004	Brca1_T121_p53-control	-1.54049
Ndufa7	Brca1_T121_p53-control	-1.53324
Zfand3	Brca1_T121_p53-control	-1.52898
Bin3	Brca1_T121_p53-control	-1.52803
Ubxn6	Brca1_T121_p53-control	-1.52798
Itsn1	Brca1_T121_p53-control	-1.52485
Rnaset2b	Brca1_T121_p53-control	-1.52378
Abhd16a	Brca1_T121_p53-control	-1.52037
Gucd1	Brca1_T121_p53-control	-1.51907
Ppcdc	Brca1_T121_p53-control	-1.5183
Ube2h	Brca1_T121_p53-control	-1.5145
Cox5b	Brca1_T121_p53-control	-1.4804
Cox7b	Brca1_T121_p53-control	-1.48019
Fnta	Brca1_T121_p53-control	-1.47277
Cdip1	Brca1_T121_p53-control	-1.46582
Dusp3	Brca1_T121_p53-control	-1.4559
Ppp2r1b	Brca1_T121_p53-control	-1.45386
Chmp7	Brca1_T121_p53-control	-1.44923
Mapk8ip3	Brca1_T121_p53-control	-1.44549
Cops9	Brca1_T121_p53-control	-1.44239
Miga2	Brca1_T121_p53-control	-1.43517
Ndufb2	Brca1_T121_p53-control	-1.42428
Osbpl11	Brca1_T121_p53-control	-1.42011
Flywch1	Brca1_T121_p53-control	-1.4029
Pcyt1a	Brca1_T121_p53-control	-1.39699
Atp5h	Brca1_T121_p53-control	-1.38913
Gabarap	Brca1_T121_p53-control	-1.37712
BC003965	Brca1_T121_p53-control	-1.37015
Spsb3	Brca1_T121_p53-control	-1.35964
Ubac1	Brca1_T121_p53-control	-1.35183
Bfar	Brca1_T121_p53-control	-1.33266
Ndufb3	Brca1_T121_p53-control	-1.32202
Atp6v1b2	Brca1_T121_p53-control	-1.30848
Slc25a44	Brca1_T121_p53-control	-1.30714
Slc25a11	Brca1_T121_p53-control	-1.30599
Atp6v0e	Brca1_T121_p53-control	-1.30425
Tsc2	Brca1_T121_p53-control	-1.29457
Pex19	Brca1_T121_p53-control	-1.25785
Uqcrc1	Brca1_T121_p53-control	-1.25648
Atp5c1	Brca1_T121_p53-control	-1.25174
Rab10os	Brca1_T121_p53-control	-1.23851
Coa5	Brca1_T121_p53-control	-1.22581
Stub1	Brca1_T121_p53-control	-1.22047
Tmed5	Brca1_T121_p53-control	-1.20004
Grcc10	Brca1_T121_p53-control	-1.19485
Skiv2l	Brca1_T121_p53-control	-1.17739
Derl1	Brca1_T121_p53-control	-1.14733
Scaf1	Brca1_T121_p53-control	1.06093
Cpne3	Brca1_T121_p53-control	1.10962
Tmem165	Brca1_T121_p53-control	1.11014
Kmt5a	Brca1_T121_p53-control	1.11781
Eif4enif1	Brca1_T121_p53-control	1.12126
Gpkow	Brca1_T121_p53-control	1.13253
Psmc4	Brca1_T121_p53-control	1.14587
Dgcr8	Brca1_T121_p53-control	1.1573
Trrap	Brca1_T121_p53-control	1.16223
Clns1a	Brca1_T121_p53-control	1.17487
Emc10	Brca1_T121_p53-control	1.17503
Supt5	Brca1_T121_p53-control	1.1879
Cep250	Brca1_T121_p53-control	1.18852
Cdk8	Brca1_T121_p53-control	1.1958
U2af2	Brca1_T121_p53-control	1.20484
Lsm14a	Brca1_T121_p53-control	1.22768
Ascc3	Brca1_T121_p53-control	1.23221
Dhx9	Brca1_T121_p53-control	1.23697
Hnrnpk	Brca1_T121_p53-control	1.25267
Polr2b	Brca1_T121_p53-control	1.25942
Faf2	Brca1_T121_p53-control	1.26846
Sfpq	Brca1_T121_p53-control	1.28856
Uri1	Brca1_T121_p53-control	1.29202
Klf10	Brca1_T121_p53-control	1.3139
Cnot3	Brca1_T121_p53-control	1.31876
Tyw1	Brca1_T121_p53-control	1.32016
Dhx15	Brca1_T121_p53-control	1.32777
Zc3h14	Brca1_T121_p53-control	1.33804
Phf2	Brca1_T121_p53-control	1.33856
Hmgxb4	Brca1_T121_p53-control	1.33934
Rest	Brca1_T121_p53-control	1.34858
Strn4	Brca1_T121_p53-control	1.35479
Setd2	Brca1_T121_p53-control	1.35547
Qrich1	Brca1_T121_p53-control	1.37555
Sec63	Brca1_T121_p53-control	1.38658
Sf3a1	Brca1_T121_p53-control	1.40793
Hcfc1	Brca1_T121_p53-control	1.41559
Zfp574	Brca1_T121_p53-control	1.41673
Srsf4	Brca1_T121_p53-control	1.41961
Prpf40a	Brca1_T121_p53-control	1.42454
Ptbp1	Brca1_T121_p53-control	1.43375
Prr12	Brca1_T121_p53-control	1.43751
Uba2	Brca1_T121_p53-control	1.4413
Phc2	Brca1_T121_p53-control	1.44573
Ilf3	Brca1_T121_p53-control	1.44798
Zfp146	Brca1_T121_p53-control	1.46477
Ftsj1	Brca1_T121_p53-control	1.47361
Stag1	Brca1_T121_p53-control	1.48274
U2surp	Brca1_T121_p53-control	1.48352
Zfp687	Brca1_T121_p53-control	1.48558
Gtf3c4	Brca1_T121_p53-control	1.48607
Purb	Brca1_T121_p53-control	1.49047
Hnrnpa3	Brca1_T121_p53-control	1.49226
Cyfip1	Brca1_T121_p53-control	1.49749
Uba6	Brca1_T121_p53-control	1.50034
Trim33	Brca1_T121_p53-control	1.50239
Xpo1	Brca1_T121_p53-control	1.50264
Lcorl	Brca1_T121_p53-control	1.50454
Nup153	Brca1_T121_p53-control	1.51488
Rbm15	Brca1_T121_p53-control	1.52254
Ptbp3	Brca1_T121_p53-control	1.53354
Mphosph10	Brca1_T121_p53-control	1.53734
H3f3b	Brca1_T121_p53-control	1.53897
Dynlt1f	Brca1_T121_p53-control	1.54193
Cic	Brca1_T121_p53-control	1.54518
D430042O09Rik	Brca1_T121_p53-control	1.549
Rnf6	Brca1_T121_p53-control	1.55016
Usp31	Brca1_T121_p53-control	1.55594
Gm7964	Brca1_T121_p53-control	1.56326
Ncoa6	Brca1_T121_p53-control	1.5661
Rad21	Brca1_T121_p53-control	1.56723
Slc44a1	Brca1_T121_p53-control	1.56965
Prpf31	Brca1_T121_p53-control	1.5708
Xrcc1	Brca1_T121_p53-control	1.57251
Stk35	Brca1_T121_p53-control	1.58649
Rnf168	Brca1_T121_p53-control	1.5903
Knop1	Brca1_T121_p53-control	1.59387
Trim32	Brca1_T121_p53-control	1.59562
Ruvbl1	Brca1_T121_p53-control	1.5986
Rangap1	Brca1_T121_p53-control	1.59896
Prps1l3	Brca1_T121_p53-control	1.60003
Ilf2	Brca1_T121_p53-control	1.61082
Smarca4	Brca1_T121_p53-control	1.61503
Tpm4	Brca1_T121_p53-control	1.61726
Rad50	Brca1_T121_p53-control	1.62596
Bub3	Brca1_T121_p53-control	1.63022
Orc2	Brca1_T121_p53-control	1.63602
Tex10	Brca1_T121_p53-control	1.64922
Wbp11	Brca1_T121_p53-control	1.65168
Cyth2	Brca1_T121_p53-control	1.65177
Rad54l2	Brca1_T121_p53-control	1.653
Rbbp4	Brca1_T121_p53-control	1.65366
Cpsf4	Brca1_T121_p53-control	1.65759
Nme7	Brca1_T121_p53-control	1.66261
Arl6ip6	Brca1_T121_p53-control	1.667
Rab25	Brca1_T121_p53-control	1.66791
Eri1	Brca1_T121_p53-control	1.67439
Pold2	Brca1_T121_p53-control	1.67984
Tubg1	Brca1_T121_p53-control	1.68033
Nup98	Brca1_T121_p53-control	1.68092
Sun1	Brca1_T121_p53-control	1.68236
Hmgb1	Brca1_T121_p53-control	1.68972
Prpf4	Brca1_T121_p53-control	1.69387
Uchl5	Brca1_T121_p53-control	1.69456
Als2	Brca1_T121_p53-control	1.69631
Nup85	Brca1_T121_p53-control	1.70033
Kdelr2	Brca1_T121_p53-control	1.70758
Phrf1	Brca1_T121_p53-control	1.71383
Ikzf5	Brca1_T121_p53-control	1.71777
Katnal1	Brca1_T121_p53-control	1.71878
Skil	Brca1_T121_p53-control	1.72061
Nepro	Brca1_T121_p53-control	1.72473
Zfp507	Brca1_T121_p53-control	1.72667
Fam92a	Brca1_T121_p53-control	1.72802
Slbp	Brca1_T121_p53-control	1.72849
Mcmbp	Brca1_T121_p53-control	1.73018
Nxt1	Brca1_T121_p53-control	1.73358
Cep170b	Brca1_T121_p53-control	1.74784
Brd3	Brca1_T121_p53-control	1.74972
Taf6	Brca1_T121_p53-control	1.75345
Gemin8	Brca1_T121_p53-control	1.76121
Npat	Brca1_T121_p53-control	1.76311
Rpa3	Brca1_T121_p53-control	1.76593
Snrpa1	Brca1_T121_p53-control	1.76671
Nudcd1	Brca1_T121_p53-control	1.76694
Tcf12	Brca1_T121_p53-control	1.7687
Tbc1d31	Brca1_T121_p53-control	1.77089
Rbm15b	Brca1_T121_p53-control	1.77461
Phf6	Brca1_T121_p53-control	1.77633
Prmt1	Brca1_T121_p53-control	1.78077
Grwd1	Brca1_T121_p53-control	1.78611
Zfp60	Brca1_T121_p53-control	1.7918
Zfp292	Brca1_T121_p53-control	1.80021
Spidr	Brca1_T121_p53-control	1.81288
Thoc3	Brca1_T121_p53-control	1.8155
Atp2a2	Brca1_T121_p53-control	1.82172
Cnot6	Brca1_T121_p53-control	1.82267
Sec14l1	Brca1_T121_p53-control	1.82442
Ran	Brca1_T121_p53-control	1.82777
Acsl3	Brca1_T121_p53-control	1.82977
Cnpy4	Brca1_T121_p53-control	1.83779
Plp2	Brca1_T121_p53-control	1.83914
Tusc3	Brca1_T121_p53-control	1.84234
Mre11a	Brca1_T121_p53-control	1.84338
Sae1	Brca1_T121_p53-control	1.84722
Enox2	Brca1_T121_p53-control	1.8562
Cenpc1	Brca1_T121_p53-control	1.86067
Prpf3	Brca1_T121_p53-control	1.86493
Cstf2	Brca1_T121_p53-control	1.8697
Inip	Brca1_T121_p53-control	1.8734
Lsm8	Brca1_T121_p53-control	1.87359
Sf3a3	Brca1_T121_p53-control	1.87513
Ctdspl2	Brca1_T121_p53-control	1.87947
Iqgap1	Brca1_T121_p53-control	1.88037
Gtf2ird1	Brca1_T121_p53-control	1.88053
Nans	Brca1_T121_p53-control	1.88165
Zfp553	Brca1_T121_p53-control	1.88809
Tsen34	Brca1_T121_p53-control	1.89607
Ppfia1	Brca1_T121_p53-control	1.90203
Psip1	Brca1_T121_p53-control	1.91543
Golt1b	Brca1_T121_p53-control	1.92306
Eps8l2	Brca1_T121_p53-control	1.92385
Lats1	Brca1_T121_p53-control	1.92437
Tfdp1	Brca1_T121_p53-control	1.92821
Ap1m2	Brca1_T121_p53-control	1.93172
Hat1	Brca1_T121_p53-control	1.93356
Larp7	Brca1_T121_p53-control	1.9341
Dock1	Brca1_T121_p53-control	1.94006
Eef1a1	Brca1_T121_p53-control	1.94862
Hnrnpul1	Brca1_T121_p53-control	1.9508
Pole3	Brca1_T121_p53-control	1.95345
Pik3c2a	Brca1_T121_p53-control	1.95728
Cep295	Brca1_T121_p53-control	1.97468
Lin54	Brca1_T121_p53-control	1.98163
Rad23b	Brca1_T121_p53-control	1.98567
Dnaaf5	Brca1_T121_p53-control	1.98707
Pkp3	Brca1_T121_p53-control	1.99192
Tuba1b	Brca1_T121_p53-control	1.99437
Ptpn3	Brca1_T121_p53-control	1.99528
Cnot9	Brca1_T121_p53-control	1.99609
Trmt11	Brca1_T121_p53-control	1.99627
Sbf2	Brca1_T121_p53-control	1.99823
Raver1	Brca1_T121_p53-control	2.00729
Ttc21b	Brca1_T121_p53-control	2.00798
Arpc1b	Brca1_T121_p53-control	2.00958
Hs2st1	Brca1_T121_p53-control	2.01821
Actl6a	Brca1_T121_p53-control	2.02275
Ap1s3	Brca1_T121_p53-control	2.02711
Nup155	Brca1_T121_p53-control	2.02738
Zfp451	Brca1_T121_p53-control	2.0362
Ctnnb1	Brca1_T121_p53-control	2.03962
Mcm9	Brca1_T121_p53-control	2.04885
H2afz	Brca1_T121_p53-control	2.04974
Tfdp2	Brca1_T121_p53-control	2.06754
Sh3rf1	Brca1_T121_p53-control	2.07333
Trim28	Brca1_T121_p53-control	2.07459
Xndc1	Brca1_T121_p53-control	2.08067
Ccdc120	Brca1_T121_p53-control	2.08168
Rbmxl1	Brca1_T121_p53-control	2.08517
Ptprf	Brca1_T121_p53-control	2.08606
Rfc2	Brca1_T121_p53-control	2.08883
Fnbp1l	Brca1_T121_p53-control	2.09607
Ube2s	Brca1_T121_p53-control	2.09936
Nup188	Brca1_T121_p53-control	2.10135
Usp1	Brca1_T121_p53-control	2.1113
Shmt1	Brca1_T121_p53-control	2.1131
Ppp1r13l	Brca1_T121_p53-control	2.11518
Rab23	Brca1_T121_p53-control	2.11631
Med14	Brca1_T121_p53-control	2.12849
Nup62	Brca1_T121_p53-control	2.12872
Ssx2ip	Brca1_T121_p53-control	2.12934
Dek	Brca1_T121_p53-control	2.13202
Ranbp1	Brca1_T121_p53-control	2.13265
St14	Brca1_T121_p53-control	2.1349
Atr	Brca1_T121_p53-control	2.13696
Alyref	Brca1_T121_p53-control	2.13818
Haus6	Brca1_T121_p53-control	2.1406
Tbl2	Brca1_T121_p53-control	2.14775
Atp1a1	Brca1_T121_p53-control	2.14985
Rfwd3	Brca1_T121_p53-control	2.15033
Srcap	Brca1_T121_p53-control	2.15143
Brwd3	Brca1_T121_p53-control	2.15238
Dcaf1	Brca1_T121_p53-control	2.15356
Zscan25	Brca1_T121_p53-control	2.16271
Samd4b	Brca1_T121_p53-control	2.16742
Tmpo	Brca1_T121_p53-control	2.16994
Pms1	Brca1_T121_p53-control	2.17508
Myef2	Brca1_T121_p53-control	2.17548
Cenpl	Brca1_T121_p53-control	2.17862
Ppme1	Brca1_T121_p53-control	2.18655
Saal1	Brca1_T121_p53-control	2.19871
Lin9	Brca1_T121_p53-control	2.21913
Usp37	Brca1_T121_p53-control	2.22591
Trim37	Brca1_T121_p53-control	2.22641
Cd3eap	Brca1_T121_p53-control	2.23498
Nasp	Brca1_T121_p53-control	2.23783
Ift22	Brca1_T121_p53-control	2.24369
Hmgn2	Brca1_T121_p53-control	2.24433
Actn4	Brca1_T121_p53-control	2.24543
Zfp367	Brca1_T121_p53-control	2.26149
Cttn	Brca1_T121_p53-control	2.26216
Slc25a24	Brca1_T121_p53-control	2.27005
Pdk3	Brca1_T121_p53-control	2.27446
Hdac2	Brca1_T121_p53-control	2.27549
Dctpp1	Brca1_T121_p53-control	2.27571
Etv6	Brca1_T121_p53-control	2.27576
Platr25	Brca1_T121_p53-control	2.27615
Map7	Brca1_T121_p53-control	2.2766
Zmynd19	Brca1_T121_p53-control	2.27999
Tagln2	Brca1_T121_p53-control	2.28008
Rcc1	Brca1_T121_p53-control	2.28503
Adam10	Brca1_T121_p53-control	2.2877
Tceal9	Brca1_T121_p53-control	2.29002
Nup205	Brca1_T121_p53-control	2.29227
Bcl3	Brca1_T121_p53-control	2.29234
Tmtc4	Brca1_T121_p53-control	2.2955
Ruvbl2	Brca1_T121_p53-control	2.2985
Pom121	Brca1_T121_p53-control	2.29915
Pcna	Brca1_T121_p53-control	2.30416
Timeless	Brca1_T121_p53-control	2.30437
Ezh2	Brca1_T121_p53-control	2.31441
Gstcd	Brca1_T121_p53-control	2.31609
Sipa1l3	Brca1_T121_p53-control	2.32958
Zfp526	Brca1_T121_p53-control	2.33777
Pdik1l	Brca1_T121_p53-control	2.34708
Tubb5	Brca1_T121_p53-control	2.35267
Qsox2	Brca1_T121_p53-control	2.36782
Gm28036	Brca1_T121_p53-control	2.36855
Cep162	Brca1_T121_p53-control	2.3754
Cep89	Brca1_T121_p53-control	2.38216
Cd9	Brca1_T121_p53-control	2.38724
Rpa2	Brca1_T121_p53-control	2.39258
Proser3	Brca1_T121_p53-control	2.40822
Rif1	Brca1_T121_p53-control	2.41547
Ttf2	Brca1_T121_p53-control	2.4272
Tuba1c	Brca1_T121_p53-control	2.4319
Zranb3	Brca1_T121_p53-control	2.43866
Urah	Brca1_T121_p53-control	2.44164
Suv39h1	Brca1_T121_p53-control	2.44276
Rbbp8	Brca1_T121_p53-control	2.4448
Ppih	Brca1_T121_p53-control	2.45911
Arhgef16	Brca1_T121_p53-control	2.46167
Alg8	Brca1_T121_p53-control	2.46175
Ung	Brca1_T121_p53-control	2.47041
Ptma	Brca1_T121_p53-control	2.49128
Piga	Brca1_T121_p53-control	2.49201
Fam216a	Brca1_T121_p53-control	2.49909
Jpt2	Brca1_T121_p53-control	2.50456
Aig1	Brca1_T121_p53-control	2.5048
Jade3	Brca1_T121_p53-control	2.50766
Lad1	Brca1_T121_p53-control	2.52002
Myo1b	Brca1_T121_p53-control	2.52125
Spint2	Brca1_T121_p53-control	2.52308
Tmem184a	Brca1_T121_p53-control	2.53348
Pi4k2b	Brca1_T121_p53-control	2.54139
Pwwp2b	Brca1_T121_p53-control	2.54299
Esrp1	Brca1_T121_p53-control	2.54302
Dck	Brca1_T121_p53-control	2.55007
Cenpa	Brca1_T121_p53-control	2.55277
Nup43	Brca1_T121_p53-control	2.55687
Cdc25a	Brca1_T121_p53-control	2.55976
Tbc1d8b	Brca1_T121_p53-control	2.56686
Gm15387	Brca1_T121_p53-control	2.57396
Grhl2	Brca1_T121_p53-control	2.57459
Epha1	Brca1_T121_p53-control	2.58039
Dynlt1a	Brca1_T121_p53-control	2.58519
Ttc26	Brca1_T121_p53-control	2.59633
Dut	Brca1_T121_p53-control	2.60617
Galnt3	Brca1_T121_p53-control	2.61894
Trim59	Brca1_T121_p53-control	2.62097
Hmgcr	Brca1_T121_p53-control	2.62323
Pak4	Brca1_T121_p53-control	2.62916
Siah1b	Brca1_T121_p53-control	2.63243
Tubgcp2	Brca1_T121_p53-control	2.63873
Rbmx2	Brca1_T121_p53-control	2.66041
Cdk5rap2	Brca1_T121_p53-control	2.66931
Abi2	Brca1_T121_p53-control	2.6797
Fgd1	Brca1_T121_p53-control	2.68053
Nsd2	Brca1_T121_p53-control	2.68332
Ift57	Brca1_T121_p53-control	2.70085
Itga6	Brca1_T121_p53-control	2.71828
Rbl1	Brca1_T121_p53-control	2.72647
Cdcp1	Brca1_T121_p53-control	2.72764
Pole2	Brca1_T121_p53-control	2.72866
Dync2h1	Brca1_T121_p53-control	2.74379
Tipin	Brca1_T121_p53-control	2.74656
Ncapd3	Brca1_T121_p53-control	2.7488
Ctps	Brca1_T121_p53-control	2.76884
Rpgrip1l	Brca1_T121_p53-control	2.78237
Sass6	Brca1_T121_p53-control	2.79487
Gm1821	Brca1_T121_p53-control	2.80808
Cep290	Brca1_T121_p53-control	2.80907
Rell1	Brca1_T121_p53-control	2.81161
Cmtm8	Brca1_T121_p53-control	2.81839
Cep57l1	Brca1_T121_p53-control	2.82045
Cdh1	Brca1_T121_p53-control	2.82873
Smarcc1	Brca1_T121_p53-control	2.83067
Atad5	Brca1_T121_p53-control	2.83716
Fermt1	Brca1_T121_p53-control	2.83767
Kpna2	Brca1_T121_p53-control	2.83984
Mad1l1	Brca1_T121_p53-control	2.85552
Zfp850	Brca1_T121_p53-control	2.85691
Chtf18	Brca1_T121_p53-control	2.85977
Dsp	Brca1_T121_p53-control	2.86448
Hmgb2	Brca1_T121_p53-control	2.87941
Sox12	Brca1_T121_p53-control	2.88441
Erf	Brca1_T121_p53-control	2.88562
Bex3	Brca1_T121_p53-control	2.89339
Rfc5	Brca1_T121_p53-control	2.89545
Prdx4	Brca1_T121_p53-control	2.89702
Dbf4	Brca1_T121_p53-control	2.90033
Prep	Brca1_T121_p53-control	2.90123
Itgb4	Brca1_T121_p53-control	2.91187
Enkd1	Brca1_T121_p53-control	2.9145
C2cd3	Brca1_T121_p53-control	2.91777
Dhfr	Brca1_T121_p53-control	2.91823
Pold1	Brca1_T121_p53-control	2.93129
Hook1	Brca1_T121_p53-control	2.9382
Gen1	Brca1_T121_p53-control	2.93884
Zfp808	Brca1_T121_p53-control	2.98203
Gm4739	Brca1_T121_p53-control	2.99548
Mthfd1l	Brca1_T121_p53-control	2.99712
Tyms	Brca1_T121_p53-control	3.00234
Mtbp	Brca1_T121_p53-control	3.00399
Lsr	Brca1_T121_p53-control	3.01237
Incenp	Brca1_T121_p53-control	3.03534
Gpsm2	Brca1_T121_p53-control	3.05225
Slc7a1	Brca1_T121_p53-control	3.05484
Mcm8	Brca1_T121_p53-control	3.05944
Wdfy1	Brca1_T121_p53-control	3.08442
Alms1	Brca1_T121_p53-control	3.08611
Pde5a	Brca1_T121_p53-control	3.09519
Pafah1b3	Brca1_T121_p53-control	3.10317
Ldlr	Brca1_T121_p53-control	3.10362
Prim2	Brca1_T121_p53-control	3.10477
Cdt1	Brca1_T121_p53-control	3.10676
Cbx2	Brca1_T121_p53-control	3.11235
Prim1	Brca1_T121_p53-control	3.13082
Lmnb1	Brca1_T121_p53-control	3.13346
Zfp111	Brca1_T121_p53-control	3.13373
Tanc2	Brca1_T121_p53-control	3.15435
Ccnf	Brca1_T121_p53-control	3.1551
Cks1b	Brca1_T121_p53-control	3.15579
Ppp1r26	Brca1_T121_p53-control	3.16219
Nop58	Brca1_T121_p53-control	3.16914
Mad2l1	Brca1_T121_p53-control	3.17029
Cd24a	Brca1_T121_p53-control	3.19787
Rfc4	Brca1_T121_p53-control	3.20328
Col16a1	Brca1_T121_p53-control	3.21509
Plxnb1	Brca1_T121_p53-control	3.22248
Tonsl	Brca1_T121_p53-control	3.2241
Ncapg2	Brca1_T121_p53-control	3.23888
Palb2	Brca1_T121_p53-control	3.24416
Kif18a	Brca1_T121_p53-control	3.25812
Mcm6	Brca1_T121_p53-control	3.27952
Rad18	Brca1_T121_p53-control	3.28158
Dsg2	Brca1_T121_p53-control	3.28623
Rfc3	Brca1_T121_p53-control	3.29043
Cks2	Brca1_T121_p53-control	3.29656
Hirip3	Brca1_T121_p53-control	3.31245
Frk	Brca1_T121_p53-control	3.32363
Mcm4	Brca1_T121_p53-control	3.32776
Cdca2	Brca1_T121_p53-control	3.32894
Myo5b	Brca1_T121_p53-control	3.36202
Tbx3	Brca1_T121_p53-control	3.36851
Wdhd1	Brca1_T121_p53-control	3.37949
Pdgfa	Brca1_T121_p53-control	3.38349
E2f1	Brca1_T121_p53-control	3.38741
Polq	Brca1_T121_p53-control	3.40735
Gins2	Brca1_T121_p53-control	3.41308
Spdl1	Brca1_T121_p53-control	3.41315
Gins1	Brca1_T121_p53-control	3.4136
Poc1a	Brca1_T121_p53-control	3.42315
Dnmt1	Brca1_T121_p53-control	3.44229
Chaf1a	Brca1_T121_p53-control	3.45644
Pcbp3	Brca1_T121_p53-control	3.45805
Plk4	Brca1_T121_p53-control	3.45839
Psmc3ip	Brca1_T121_p53-control	3.47155
Mboat1	Brca1_T121_p53-control	3.47956
Gas2	Brca1_T121_p53-control	3.49434
Bspry	Brca1_T121_p53-control	3.5189
Tk1	Brca1_T121_p53-control	3.53129
Sinhcaf	Brca1_T121_p53-control	3.53233
Raph1	Brca1_T121_p53-control	3.55855
Skp2	Brca1_T121_p53-control	3.56778
Arhgap11a	Brca1_T121_p53-control	3.57398
Cgas	Brca1_T121_p53-control	3.57737
Traip	Brca1_T121_p53-control	3.5795
Lrfn1	Brca1_T121_p53-control	3.6011
Nsl1	Brca1_T121_p53-control	3.60317
Topbp1	Brca1_T121_p53-control	3.61976
Chaf1b	Brca1_T121_p53-control	3.62216
Cenpn	Brca1_T121_p53-control	3.62295
Rrm1	Brca1_T121_p53-control	3.63284
Atad2	Brca1_T121_p53-control	3.65105
Tmem30b	Brca1_T121_p53-control	3.65211
Knstrn	Brca1_T121_p53-control	3.65604
Bub1b	Brca1_T121_p53-control	3.67968
Ncapd2	Brca1_T121_p53-control	3.68857
Birc5	Brca1_T121_p53-control	3.68911
Espl1	Brca1_T121_p53-control	3.69129
Mcm7	Brca1_T121_p53-control	3.69136
Cdc45	Brca1_T121_p53-control	3.70517
Rad54l	Brca1_T121_p53-control	3.7312
Hells	Brca1_T121_p53-control	3.73418
Chek1	Brca1_T121_p53-control	3.73451
Elf3	Brca1_T121_p53-control	3.74491
Racgap1	Brca1_T121_p53-control	3.74753
Pola1	Brca1_T121_p53-control	3.74757
Mms22l	Brca1_T121_p53-control	3.76838
Fbxo5	Brca1_T121_p53-control	3.79013
Mcm2	Brca1_T121_p53-control	3.82857
Cdca7	Brca1_T121_p53-control	3.87008
Tacc3	Brca1_T121_p53-control	3.87599
Kifc1	Brca1_T121_p53-control	3.88277
Rad51	Brca1_T121_p53-control	3.88406
Mal2	Brca1_T121_p53-control	3.89583
Rrm2	Brca1_T121_p53-control	3.89784
Ncaph	Brca1_T121_p53-control	3.90537
Gtse1	Brca1_T121_p53-control	3.91218
Pimreg	Brca1_T121_p53-control	3.92592
Kcnk1	Brca1_T121_p53-control	3.93673
Mbnl3	Brca1_T121_p53-control	3.94632
Ptprk	Brca1_T121_p53-control	3.98199
Fanca	Brca1_T121_p53-control	3.99304
Uhrf1	Brca1_T121_p53-control	3.9976
Mybl2	Brca1_T121_p53-control	4.00038
Kif23	Brca1_T121_p53-control	4.0027
Cntln	Brca1_T121_p53-control	4.00372
Ndc80	Brca1_T121_p53-control	4.01232
Nusap1	Brca1_T121_p53-control	4.01234
Tedc1	Brca1_T121_p53-control	4.03119
Pole	Brca1_T121_p53-control	4.05112
Slfn9	Brca1_T121_p53-control	4.0529
Kif11	Brca1_T121_p53-control	4.05692
Cenph	Brca1_T121_p53-control	4.06865
Brip1	Brca1_T121_p53-control	4.07972
Rad54b	Brca1_T121_p53-control	4.10116
Mcm10	Brca1_T121_p53-control	4.10788
Wdr31	Brca1_T121_p53-control	4.11403
Cdk1	Brca1_T121_p53-control	4.12872
Ccne1	Brca1_T121_p53-control	4.14488
Pask	Brca1_T121_p53-control	4.15252
Trip13	Brca1_T121_p53-control	4.15614
Pclaf	Brca1_T121_p53-control	4.19952
BC055324	Brca1_T121_p53-control	4.21997
Nuf2	Brca1_T121_p53-control	4.22084
Aurka	Brca1_T121_p53-control	4.22185
Gas2l3	Brca1_T121_p53-control	4.22706
Tube1	Brca1_T121_p53-control	4.22881
Zcwpw1	Brca1_T121_p53-control	4.23307
Stmn1	Brca1_T121_p53-control	4.23558
Zwilch	Brca1_T121_p53-control	4.24931
Mcm3	Brca1_T121_p53-control	4.25124
Mis18bp1	Brca1_T121_p53-control	4.25458
Mcm5	Brca1_T121_p53-control	4.26807
Cdca3	Brca1_T121_p53-control	4.27163
Ercc6l	Brca1_T121_p53-control	4.2783
Ccdc18	Brca1_T121_p53-control	4.32978
Mns1	Brca1_T121_p53-control	4.3397
Dtl	Brca1_T121_p53-control	4.34177
Ckap2	Brca1_T121_p53-control	4.36373
Lig1	Brca1_T121_p53-control	4.36785
D430020J02Rik	Brca1_T121_p53-control	4.37298
Bub1	Brca1_T121_p53-control	4.38414
Smc2	Brca1_T121_p53-control	4.40284
Prr11	Brca1_T121_p53-control	4.41755
Ncapg	Brca1_T121_p53-control	4.424
Cdc6	Brca1_T121_p53-control	4.4281
Cep112	Brca1_T121_p53-control	4.45644
Cit	Brca1_T121_p53-control	4.48632
E2f7	Brca1_T121_p53-control	4.50273
Blm	Brca1_T121_p53-control	4.50538
Dlgap5	Brca1_T121_p53-control	4.51737
Aurkb	Brca1_T121_p53-control	4.52485
Ska3	Brca1_T121_p53-control	4.53478
Spag5	Brca1_T121_p53-control	4.54086
Wee1	Brca1_T121_p53-control	4.54537
Cenpw	Brca1_T121_p53-control	4.54691
Brca2	Brca1_T121_p53-control	4.55424
Cenpi	Brca1_T121_p53-control	4.56374
Ccna2	Brca1_T121_p53-control	4.57713
Shcbp1	Brca1_T121_p53-control	4.57942
Cdca8	Brca1_T121_p53-control	4.60156
Ccnb2	Brca1_T121_p53-control	4.64231
Fignl1	Brca1_T121_p53-control	4.64247
Cenpp	Brca1_T121_p53-control	4.66261
Mtfr2	Brca1_T121_p53-control	4.67611
Kif22	Brca1_T121_p53-control	4.6859
Cip2a	Brca1_T121_p53-control	4.72343
Kif2c	Brca1_T121_p53-control	4.73152
Zfp334	Brca1_T121_p53-control	4.7524
Ckap2l	Brca1_T121_p53-control	4.76017
Anln	Brca1_T121_p53-control	4.77003
Ccne2	Brca1_T121_p53-control	4.79781
Knl1	Brca1_T121_p53-control	4.80464
Melk	Brca1_T121_p53-control	4.81542
Kif15	Brca1_T121_p53-control	4.85965
Mastl	Brca1_T121_p53-control	4.86656
Cdc20	Brca1_T121_p53-control	4.91477
Nek2	Brca1_T121_p53-control	4.91929
Stil	Brca1_T121_p53-control	4.94405
Kif4	Brca1_T121_p53-control	5.00846
Tpx2	Brca1_T121_p53-control	5.0095
Clspn	Brca1_T121_p53-control	5.03947
Exo1	Brca1_T121_p53-control	5.03988
Cenpe	Brca1_T121_p53-control	5.04792
Mki67	Brca1_T121_p53-control	5.05342
Fanci	Brca1_T121_p53-control	5.05535
Top2a	Brca1_T121_p53-control	5.07639
Plk1	Brca1_T121_p53-control	5.09711
Erfe	Brca1_T121_p53-control	5.10614
Kif20a	Brca1_T121_p53-control	5.1278
Depdc1a	Brca1_T121_p53-control	5.14995
Eme1	Brca1_T121_p53-control	5.17872
Foxm1	Brca1_T121_p53-control	5.18113
Iqgap3	Brca1_T121_p53-control	5.18556
Kif14	Brca1_T121_p53-control	5.18725
Kif18b	Brca1_T121_p53-control	5.19368
Ccnb1	Brca1_T121_p53-control	5.28066
E2f8	Brca1_T121_p53-control	5.29213
Aspm	Brca1_T121_p53-control	5.30498
Hmmr	Brca1_T121_p53-control	5.30947
Sgo2a	Brca1_T121_p53-control	5.37822
Ttk	Brca1_T121_p53-control	5.4542
Nphp4	Brca1_T121_p53-control	5.47382
Cenpf	Brca1_T121_p53-control	5.51588
Prc1	Brca1_T121_p53-control	5.74324
Ulbp1	Brca1_T121_p53-control	5.80975
Kntc1	Brca1_T121_p53-control	5.83069
Ect2	Brca1_T121_p53-control	5.9226
Myo5c	Brca1_T121_p53-control	5.98054
Ticrr	Brca1_T121_p53-control	6.07651
Cdkn2a	Brca1_T121_p53-control	8.71014

## Sheet: DEG B1_P_Rbf vs P_Rbf
Gene	Contrast	logFC
B3gnt3	Brca1_T121_p53-T121_p53	-3.40387
Slc25a37	Brca1_T121_p53-T121_p53	-2.90983
Tcirg1	Brca1_T121_p53-T121_p53	-2.09443
Rhobtb2	Brca1_T121_p53-T121_p53	-1.99816
Gns	Brca1_T121_p53-T121_p53	-1.81504
Rsrp1	Brca1_T121_p53-T121_p53	-1.72237
Phf1	Brca1_T121_p53-T121_p53	-1.64087
Fam234a	Brca1_T121_p53-T121_p53	-1.60184
Fam160b2	Brca1_T121_p53-T121_p53	-1.58678
Bin3	Brca1_T121_p53-T121_p53	-1.55144
Clcn7	Brca1_T121_p53-T121_p53	-1.53739
Sirt7	Brca1_T121_p53-T121_p53	-1.5323
Pisd-ps1	Brca1_T121_p53-T121_p53	-1.48903
Cmtr1	Brca1_T121_p53-T121_p53	-1.48084
Ankrd16	Brca1_T121_p53-T121_p53	-1.41764
Nagpa	Brca1_T121_p53-T121_p53	-1.41265
Narfl	Brca1_T121_p53-T121_p53	-1.39503
Trim11	Brca1_T121_p53-T121_p53	-1.39061
Mcfd2	Brca1_T121_p53-T121_p53	-1.37299
Esd	Brca1_T121_p53-T121_p53	-1.36143
Stk38	Brca1_T121_p53-T121_p53	-1.35411
Capn15	Brca1_T121_p53-T121_p53	-1.32709
Mapk8ip3	Brca1_T121_p53-T121_p53	-1.32578
Zfp598	Brca1_T121_p53-T121_p53	-1.32486
Elf1	Brca1_T121_p53-T121_p53	-1.22665
Nubp2	Brca1_T121_p53-T121_p53	-1.21489
Lemd2	Brca1_T121_p53-T121_p53	-1.19354
Ralb	Brca1_T121_p53-T121_p53	-1.18629
Mapk14	Brca1_T121_p53-T121_p53	-1.16936
Tsc2	Brca1_T121_p53-T121_p53	-1.05247
Ap2a1	Brca1_T121_p53-T121_p53	1.00458
Spcs2	Brca1_T121_p53-T121_p53	1.05412
Eif3k	Brca1_T121_p53-T121_p53	1.06052
Pole3	Brca1_T121_p53-T121_p53	1.06929
Rps16	Brca1_T121_p53-T121_p53	1.10158
Clns1a	Brca1_T121_p53-T121_p53	1.14131
Mphosph10	Brca1_T121_p53-T121_p53	1.1718
Lsm14a	Brca1_T121_p53-T121_p53	1.18861
2310022A10Rik	Brca1_T121_p53-T121_p53	1.19933
Prpf31	Brca1_T121_p53-T121_p53	1.20091
Ap3s2	Brca1_T121_p53-T121_p53	1.20509
Psmc4	Brca1_T121_p53-T121_p53	1.21597
Zfp362	Brca1_T121_p53-T121_p53	1.27069
Arpc1a	Brca1_T121_p53-T121_p53	1.29738
Nap1l4	Brca1_T121_p53-T121_p53	1.30948
Zfp260	Brca1_T121_p53-T121_p53	1.33229
Zfp146	Brca1_T121_p53-T121_p53	1.34633
Ppfia1	Brca1_T121_p53-T121_p53	1.36866
Dcaf1	Brca1_T121_p53-T121_p53	1.3707
Tomm40	Brca1_T121_p53-T121_p53	1.39998
Uri1	Brca1_T121_p53-T121_p53	1.40469
Akt1s1	Brca1_T121_p53-T121_p53	1.41147
Sbf2	Brca1_T121_p53-T121_p53	1.42065
Zfp110	Brca1_T121_p53-T121_p53	1.42664
Enox2	Brca1_T121_p53-T121_p53	1.45475
Thoc3	Brca1_T121_p53-T121_p53	1.49429
Ndufs1	Brca1_T121_p53-T121_p53	1.49696
Dctpp1	Brca1_T121_p53-T121_p53	1.53584
Trmt11	Brca1_T121_p53-T121_p53	1.57382
Tmem147	Brca1_T121_p53-T121_p53	1.60184
Gabarapl1	Brca1_T121_p53-T121_p53	1.66203
Prmt1	Brca1_T121_p53-T121_p53	1.6639
Ift22	Brca1_T121_p53-T121_p53	1.682
Tubgcp2	Brca1_T121_p53-T121_p53	1.71092
Bmpr2	Brca1_T121_p53-T121_p53	1.74151
Ikzf5	Brca1_T121_p53-T121_p53	1.79256
Emc10	Brca1_T121_p53-T121_p53	1.79489
Trim24	Brca1_T121_p53-T121_p53	1.81361
Gtf3c6	Brca1_T121_p53-T121_p53	1.82565
Zfp60	Brca1_T121_p53-T121_p53	1.88645
Hdac2	Brca1_T121_p53-T121_p53	1.89251
Katnal1	Brca1_T121_p53-T121_p53	1.92144
Ube3a	Brca1_T121_p53-T121_p53	1.96586
Cd3eap	Brca1_T121_p53-T121_p53	1.97754
Itga9	Brca1_T121_p53-T121_p53	2.02798
Gas2	Brca1_T121_p53-T121_p53	2.17116
C2cd3	Brca1_T121_p53-T121_p53	2.21586
Cep85l	Brca1_T121_p53-T121_p53	2.62351
Wdfy1	Brca1_T121_p53-T121_p53	2.70476
Tmem64	Brca1_T121_p53-T121_p53	2.75608
Wdr31	Brca1_T121_p53-T121_p53	2.83298
Adamts9	Brca1_T121_p53-T121_p53	2.89725
Zfp334	Brca1_T121_p53-T121_p53	3.00811
Zcwpw1	Brca1_T121_p53-T121_p53	3.64668
Cd200	Brca1_T121_p53-T121_p53	4.58702
Atp6v0e2	Brca1_T121_p53-T121_p53	6.30052

## Sheet: DEG B1_P_Rbf vs B1_P
Gene	Contrast	logFC
Sox10	Brca1_T121_p53-Brca1_p53	-11.1474
Atp6v1b1	Brca1_T121_p53-Brca1_p53	-9.64423
Bcl11a	Brca1_T121_p53-Brca1_p53	-9.46856
BC006965	Brca1_T121_p53-Brca1_p53	-8.64225
Wfdc18	Brca1_T121_p53-Brca1_p53	-7.41893
Sec14l5	Brca1_T121_p53-Brca1_p53	-7.39752
Col9a3	Brca1_T121_p53-Brca1_p53	-7.36645
Foxi1	Brca1_T121_p53-Brca1_p53	-7.33563
Ptprz1	Brca1_T121_p53-Brca1_p53	-7.20933
Sema3b	Brca1_T121_p53-Brca1_p53	-7.16876
2010007H06Rik	Brca1_T121_p53-Brca1_p53	-6.53914
Muc15	Brca1_T121_p53-Brca1_p53	-6.51396
Lgr6	Brca1_T121_p53-Brca1_p53	-6.50211
Hlf	Brca1_T121_p53-Brca1_p53	-6.29459
Stra6	Brca1_T121_p53-Brca1_p53	-6.05227
Klf15	Brca1_T121_p53-Brca1_p53	-5.81014
Chil1	Brca1_T121_p53-Brca1_p53	-5.69682
Nqo1	Brca1_T121_p53-Brca1_p53	-5.66741
Dll1	Brca1_T121_p53-Brca1_p53	-5.64124
Ptx3	Brca1_T121_p53-Brca1_p53	-5.56004
Tfap2c	Brca1_T121_p53-Brca1_p53	-5.52366
Nkd2	Brca1_T121_p53-Brca1_p53	-5.48084
Sntb1	Brca1_T121_p53-Brca1_p53	-5.40213
Sema5a	Brca1_T121_p53-Brca1_p53	-5.15924
3110039I08Rik	Brca1_T121_p53-Brca1_p53	-5.12374
9330188P03Rik	Brca1_T121_p53-Brca1_p53	-5.12211
Gas1	Brca1_T121_p53-Brca1_p53	-5.02685
Sema6a	Brca1_T121_p53-Brca1_p53	-5.00568
Foxc1	Brca1_T121_p53-Brca1_p53	-4.90531
Sox6	Brca1_T121_p53-Brca1_p53	-4.85435
Ripor2	Brca1_T121_p53-Brca1_p53	-4.57078
Tgfbr3	Brca1_T121_p53-Brca1_p53	-4.56654
Sh3tc2	Brca1_T121_p53-Brca1_p53	-4.5561
Apod	Brca1_T121_p53-Brca1_p53	-4.52249
Gpc3	Brca1_T121_p53-Brca1_p53	-4.51822
Snrpn	Brca1_T121_p53-Brca1_p53	-4.44532
Extl1	Brca1_T121_p53-Brca1_p53	-4.42413
Lrig3	Brca1_T121_p53-Brca1_p53	-4.36651
Prelp	Brca1_T121_p53-Brca1_p53	-4.34942
Medag	Brca1_T121_p53-Brca1_p53	-4.30531
Cdk6	Brca1_T121_p53-Brca1_p53	-4.25603
Itgb8	Brca1_T121_p53-Brca1_p53	-4.23154
P3h2	Brca1_T121_p53-Brca1_p53	-4.22932
Ldhb	Brca1_T121_p53-Brca1_p53	-4.18651
Mgp	Brca1_T121_p53-Brca1_p53	-4.17884
Sfrp1	Brca1_T121_p53-Brca1_p53	-4.1133
Vcan	Brca1_T121_p53-Brca1_p53	-4.06219
Enpp1	Brca1_T121_p53-Brca1_p53	-4.02181
Tspan2	Brca1_T121_p53-Brca1_p53	-4.02177
Col4a6	Brca1_T121_p53-Brca1_p53	-4.01902
Cyp1b1	Brca1_T121_p53-Brca1_p53	-4.0081
Car12	Brca1_T121_p53-Brca1_p53	-4.00496
Shf	Brca1_T121_p53-Brca1_p53	-3.95986
Emb	Brca1_T121_p53-Brca1_p53	-3.93175
Rab30	Brca1_T121_p53-Brca1_p53	-3.8905
Cyp2d22	Brca1_T121_p53-Brca1_p53	-3.83567
Pbx1	Brca1_T121_p53-Brca1_p53	-3.8326
Deptor	Brca1_T121_p53-Brca1_p53	-3.81927
Tbx15	Brca1_T121_p53-Brca1_p53	-3.79897
Boc	Brca1_T121_p53-Brca1_p53	-3.79646
Snhg18	Brca1_T121_p53-Brca1_p53	-3.7412
Col11a1	Brca1_T121_p53-Brca1_p53	-3.68327
Mamld1	Brca1_T121_p53-Brca1_p53	-3.65689
Evc	Brca1_T121_p53-Brca1_p53	-3.59429
Fbln1	Brca1_T121_p53-Brca1_p53	-3.54571
Arsi	Brca1_T121_p53-Brca1_p53	-3.5264
Pdzrn3	Brca1_T121_p53-Brca1_p53	-3.52095
B4galt6	Brca1_T121_p53-Brca1_p53	-3.50158
Elmo1	Brca1_T121_p53-Brca1_p53	-3.50117
Fndc4	Brca1_T121_p53-Brca1_p53	-3.47748
Etv5	Brca1_T121_p53-Brca1_p53	-3.46193
Aldh2	Brca1_T121_p53-Brca1_p53	-3.46006
Ehd3	Brca1_T121_p53-Brca1_p53	-3.45304
Cryab	Brca1_T121_p53-Brca1_p53	-3.40966
Egfr	Brca1_T121_p53-Brca1_p53	-3.37449
Evc2	Brca1_T121_p53-Brca1_p53	-3.37158
Gxylt2	Brca1_T121_p53-Brca1_p53	-3.37155
Trip6	Brca1_T121_p53-Brca1_p53	-3.33936
Tiam2	Brca1_T121_p53-Brca1_p53	-3.31935
Plppr3	Brca1_T121_p53-Brca1_p53	-3.29812
Fabp5	Brca1_T121_p53-Brca1_p53	-3.25236
Zfp521	Brca1_T121_p53-Brca1_p53	-3.23175
Kif7	Brca1_T121_p53-Brca1_p53	-3.21699
Sphk1	Brca1_T121_p53-Brca1_p53	-3.20531
Pla2g7	Brca1_T121_p53-Brca1_p53	-3.19661
Ccnd1	Brca1_T121_p53-Brca1_p53	-3.18351
Myl9	Brca1_T121_p53-Brca1_p53	-3.17931
Fgfr1	Brca1_T121_p53-Brca1_p53	-3.17791
Il1rap	Brca1_T121_p53-Brca1_p53	-3.17162
Mgll	Brca1_T121_p53-Brca1_p53	-3.16798
Lgr4	Brca1_T121_p53-Brca1_p53	-3.16459
Nhsl1	Brca1_T121_p53-Brca1_p53	-3.16082
Trpv4	Brca1_T121_p53-Brca1_p53	-3.1522
Fst	Brca1_T121_p53-Brca1_p53	-3.14388
Rasgrp2	Brca1_T121_p53-Brca1_p53	-3.12111
Wwp2	Brca1_T121_p53-Brca1_p53	-3.08691
Vamp5	Brca1_T121_p53-Brca1_p53	-3.06141
Ptpn14	Brca1_T121_p53-Brca1_p53	-3.04132
Ephx1	Brca1_T121_p53-Brca1_p53	-3.02888
Srgap3	Brca1_T121_p53-Brca1_p53	-3.01604
Rangrf	Brca1_T121_p53-Brca1_p53	-3.01318
Sord	Brca1_T121_p53-Brca1_p53	-3.00507
Atp2b4	Brca1_T121_p53-Brca1_p53	-2.9681
Pdpn	Brca1_T121_p53-Brca1_p53	-2.94098
Prss16	Brca1_T121_p53-Brca1_p53	-2.94015
Aldh1l2	Brca1_T121_p53-Brca1_p53	-2.93744
Fndc1	Brca1_T121_p53-Brca1_p53	-2.91755
Dusp14	Brca1_T121_p53-Brca1_p53	-2.89709
Cavin2	Brca1_T121_p53-Brca1_p53	-2.89279
Il34	Brca1_T121_p53-Brca1_p53	-2.88608
Vldlr	Brca1_T121_p53-Brca1_p53	-2.87599
Lrrc8c	Brca1_T121_p53-Brca1_p53	-2.86907
Bin1	Brca1_T121_p53-Brca1_p53	-2.83283
Tiam1	Brca1_T121_p53-Brca1_p53	-2.82427
Ccnd2	Brca1_T121_p53-Brca1_p53	-2.81428
Ndufa4l2	Brca1_T121_p53-Brca1_p53	-2.78686
Tent5b	Brca1_T121_p53-Brca1_p53	-2.77458
Amotl1	Brca1_T121_p53-Brca1_p53	-2.77357
Angptl2	Brca1_T121_p53-Brca1_p53	-2.77083
Tns3	Brca1_T121_p53-Brca1_p53	-2.76525
Nynrin	Brca1_T121_p53-Brca1_p53	-2.73911
Schip1	Brca1_T121_p53-Brca1_p53	-2.71003
Emid1	Brca1_T121_p53-Brca1_p53	-2.68466
Ttc28	Brca1_T121_p53-Brca1_p53	-2.67545
Depp1	Brca1_T121_p53-Brca1_p53	-2.65131
Pitpnc1	Brca1_T121_p53-Brca1_p53	-2.64121
Atp10d	Brca1_T121_p53-Brca1_p53	-2.6215
Kcnj2	Brca1_T121_p53-Brca1_p53	-2.62005
Gprc5b	Brca1_T121_p53-Brca1_p53	-2.61256
Fbxo32	Brca1_T121_p53-Brca1_p53	-2.61143
C1qtnf12	Brca1_T121_p53-Brca1_p53	-2.60468
Igsf3	Brca1_T121_p53-Brca1_p53	-2.58881
Abtb2	Brca1_T121_p53-Brca1_p53	-2.58354
Col14a1	Brca1_T121_p53-Brca1_p53	-2.57665
Sox13	Brca1_T121_p53-Brca1_p53	-2.55946
Tmem47	Brca1_T121_p53-Brca1_p53	-2.55321
Rassf5	Brca1_T121_p53-Brca1_p53	-2.55283
Tcf7	Brca1_T121_p53-Brca1_p53	-2.55151
Col18a1	Brca1_T121_p53-Brca1_p53	-2.54597
Tgfb2	Brca1_T121_p53-Brca1_p53	-2.53505
Auts2	Brca1_T121_p53-Brca1_p53	-2.53142
Pde7b	Brca1_T121_p53-Brca1_p53	-2.52716
Nckap5l	Brca1_T121_p53-Brca1_p53	-2.50504
Btbd19	Brca1_T121_p53-Brca1_p53	-2.49673
Adamts1	Brca1_T121_p53-Brca1_p53	-2.49246
Kank4	Brca1_T121_p53-Brca1_p53	-2.47691
Cav1	Brca1_T121_p53-Brca1_p53	-2.47022
P2rx7	Brca1_T121_p53-Brca1_p53	-2.45404
Gng2	Brca1_T121_p53-Brca1_p53	-2.43546
Sertad4	Brca1_T121_p53-Brca1_p53	-2.4181
Bach2	Brca1_T121_p53-Brca1_p53	-2.41348
Rhoj	Brca1_T121_p53-Brca1_p53	-2.40669
Zfp354c	Brca1_T121_p53-Brca1_p53	-2.40417
Plxdc2	Brca1_T121_p53-Brca1_p53	-2.40386
Ddr2	Brca1_T121_p53-Brca1_p53	-2.39457
Lmo4	Brca1_T121_p53-Brca1_p53	-2.39286
Runx2	Brca1_T121_p53-Brca1_p53	-2.38741
Gpx7	Brca1_T121_p53-Brca1_p53	-2.38549
Dram1	Brca1_T121_p53-Brca1_p53	-2.38387
Wtip	Brca1_T121_p53-Brca1_p53	-2.37434
Cebpd	Brca1_T121_p53-Brca1_p53	-2.36771
Dact2	Brca1_T121_p53-Brca1_p53	-2.31556
Sgcb	Brca1_T121_p53-Brca1_p53	-2.30028
St6galnac4	Brca1_T121_p53-Brca1_p53	-2.28978
Adamts4	Brca1_T121_p53-Brca1_p53	-2.28341
Fscn1	Brca1_T121_p53-Brca1_p53	-2.27297
Kif26b	Brca1_T121_p53-Brca1_p53	-2.27218
Ppp1r3b	Brca1_T121_p53-Brca1_p53	-2.27122
Rnf144a	Brca1_T121_p53-Brca1_p53	-2.26881
Icam1	Brca1_T121_p53-Brca1_p53	-2.2684
2410006H16Rik	Brca1_T121_p53-Brca1_p53	-2.24956
Ttc23	Brca1_T121_p53-Brca1_p53	-2.24823
Mitf	Brca1_T121_p53-Brca1_p53	-2.23757
Disp1	Brca1_T121_p53-Brca1_p53	-2.23558
Prickle1	Brca1_T121_p53-Brca1_p53	-2.23147
Trib2	Brca1_T121_p53-Brca1_p53	-2.21857
Mef2c	Brca1_T121_p53-Brca1_p53	-2.21341
Tnfaip2	Brca1_T121_p53-Brca1_p53	-2.21269
Rcsd1	Brca1_T121_p53-Brca1_p53	-2.19661
Antxr1	Brca1_T121_p53-Brca1_p53	-2.19061
Snta1	Brca1_T121_p53-Brca1_p53	-2.18994
Mfap2	Brca1_T121_p53-Brca1_p53	-2.18855
Ttyh2	Brca1_T121_p53-Brca1_p53	-2.18787
Smarca2	Brca1_T121_p53-Brca1_p53	-2.16202
Rmdn2	Brca1_T121_p53-Brca1_p53	-2.15838
Zfp239	Brca1_T121_p53-Brca1_p53	-2.15515
Mical1	Brca1_T121_p53-Brca1_p53	-2.14581
Phlda3	Brca1_T121_p53-Brca1_p53	-2.13873
Adamts7	Brca1_T121_p53-Brca1_p53	-2.12296
Dlc1	Brca1_T121_p53-Brca1_p53	-2.12184
Dusp6	Brca1_T121_p53-Brca1_p53	-2.10543
Palmd	Brca1_T121_p53-Brca1_p53	-2.10477
Stox2	Brca1_T121_p53-Brca1_p53	-2.09928
Tm7sf3	Brca1_T121_p53-Brca1_p53	-2.09443
Serpinh1	Brca1_T121_p53-Brca1_p53	-2.0937
Nr4a1	Brca1_T121_p53-Brca1_p53	-2.09155
Ptpre	Brca1_T121_p53-Brca1_p53	-2.0908
Acta2	Brca1_T121_p53-Brca1_p53	-2.08888
Limch1	Brca1_T121_p53-Brca1_p53	-2.07428
Tgfb1i1	Brca1_T121_p53-Brca1_p53	-2.07206
Rcn3	Brca1_T121_p53-Brca1_p53	-2.06725
Lama4	Brca1_T121_p53-Brca1_p53	-2.05633
Zfp385a	Brca1_T121_p53-Brca1_p53	-2.04987
Nrep	Brca1_T121_p53-Brca1_p53	-2.04891
1700025G04Rik	Brca1_T121_p53-Brca1_p53	-2.04541
Tmem150a	Brca1_T121_p53-Brca1_p53	-2.04276
Rab7b	Brca1_T121_p53-Brca1_p53	-2.03632
Lgalsl	Brca1_T121_p53-Brca1_p53	-2.02802
Rassf4	Brca1_T121_p53-Brca1_p53	-2.02556
Esm1	Brca1_T121_p53-Brca1_p53	-2.01212
Palld	Brca1_T121_p53-Brca1_p53	-2.00492
Nfatc4	Brca1_T121_p53-Brca1_p53	-2.0044
P3h3	Brca1_T121_p53-Brca1_p53	-2.00422
4933431E20Rik	Brca1_T121_p53-Brca1_p53	-1.98512
Srgap1	Brca1_T121_p53-Brca1_p53	-1.98464
Fam234a	Brca1_T121_p53-Brca1_p53	-1.97621
Sparcl1	Brca1_T121_p53-Brca1_p53	-1.97613
Otulinl	Brca1_T121_p53-Brca1_p53	-1.97564
Hspb8	Brca1_T121_p53-Brca1_p53	-1.97266
Clip3	Brca1_T121_p53-Brca1_p53	-1.97177
Vim	Brca1_T121_p53-Brca1_p53	-1.96333
Cercam	Brca1_T121_p53-Brca1_p53	-1.96111
Enc1	Brca1_T121_p53-Brca1_p53	-1.95465
Rgs16	Brca1_T121_p53-Brca1_p53	-1.95131
Zfp862-ps	Brca1_T121_p53-Brca1_p53	-1.93675
Chst15	Brca1_T121_p53-Brca1_p53	-1.93555
Kcnj8	Brca1_T121_p53-Brca1_p53	-1.92191
Ttc7b	Brca1_T121_p53-Brca1_p53	-1.91265
Tspan5	Brca1_T121_p53-Brca1_p53	-1.896
Slit3	Brca1_T121_p53-Brca1_p53	-1.88697
Vmac	Brca1_T121_p53-Brca1_p53	-1.88429
Itpkb	Brca1_T121_p53-Brca1_p53	-1.87824
Zfas1	Brca1_T121_p53-Brca1_p53	-1.86839
Slc12a7	Brca1_T121_p53-Brca1_p53	-1.8671
Rbak	Brca1_T121_p53-Brca1_p53	-1.84903
Sh2b2	Brca1_T121_p53-Brca1_p53	-1.84822
Map2	Brca1_T121_p53-Brca1_p53	-1.84144
Nfix	Brca1_T121_p53-Brca1_p53	-1.83935
Col5a3	Brca1_T121_p53-Brca1_p53	-1.83762
Gstm5	Brca1_T121_p53-Brca1_p53	-1.83082
Itpr2	Brca1_T121_p53-Brca1_p53	-1.82194
Ermp1	Brca1_T121_p53-Brca1_p53	-1.8163
Col4a2	Brca1_T121_p53-Brca1_p53	-1.81524
Gnaq	Brca1_T121_p53-Brca1_p53	-1.80599
Grk5	Brca1_T121_p53-Brca1_p53	-1.79825
Ubtd1	Brca1_T121_p53-Brca1_p53	-1.78817
Eps8	Brca1_T121_p53-Brca1_p53	-1.77669
Mfsd13a	Brca1_T121_p53-Brca1_p53	-1.77526
Stx1a	Brca1_T121_p53-Brca1_p53	-1.77358
Trim8	Brca1_T121_p53-Brca1_p53	-1.75798
Col4a1	Brca1_T121_p53-Brca1_p53	-1.75757
Pmm1	Brca1_T121_p53-Brca1_p53	-1.7556
Ddr1	Brca1_T121_p53-Brca1_p53	-1.75252
Palm	Brca1_T121_p53-Brca1_p53	-1.75223
Rflnb	Brca1_T121_p53-Brca1_p53	-1.73741
Loxl3	Brca1_T121_p53-Brca1_p53	-1.73704
Frmd4b	Brca1_T121_p53-Brca1_p53	-1.7316
Fkbp14	Brca1_T121_p53-Brca1_p53	-1.72725
Selenom	Brca1_T121_p53-Brca1_p53	-1.71691
Arsa	Brca1_T121_p53-Brca1_p53	-1.70746
Vwa1	Brca1_T121_p53-Brca1_p53	-1.69175
Zfp637	Brca1_T121_p53-Brca1_p53	-1.6828
Fth1	Brca1_T121_p53-Brca1_p53	-1.67968
Rgl1	Brca1_T121_p53-Brca1_p53	-1.67794
Chst12	Brca1_T121_p53-Brca1_p53	-1.67459
Mocs1	Brca1_T121_p53-Brca1_p53	-1.66636
Adgrl2	Brca1_T121_p53-Brca1_p53	-1.66502
Slc35e3	Brca1_T121_p53-Brca1_p53	-1.65269
Lama2	Brca1_T121_p53-Brca1_p53	-1.62535
Mocos	Brca1_T121_p53-Brca1_p53	-1.62493
Fkbp9	Brca1_T121_p53-Brca1_p53	-1.62011
Fah	Brca1_T121_p53-Brca1_p53	-1.60368
Nacc2	Brca1_T121_p53-Brca1_p53	-1.59874
Cyth3	Brca1_T121_p53-Brca1_p53	-1.59872
Pag1	Brca1_T121_p53-Brca1_p53	-1.59616
Npc1	Brca1_T121_p53-Brca1_p53	-1.59548
Tulp3	Brca1_T121_p53-Brca1_p53	-1.59269
Tcf7l2	Brca1_T121_p53-Brca1_p53	-1.58643
Sufu	Brca1_T121_p53-Brca1_p53	-1.58471
Retsat	Brca1_T121_p53-Brca1_p53	-1.5801
Fzd2	Brca1_T121_p53-Brca1_p53	-1.57564
Gnb4	Brca1_T121_p53-Brca1_p53	-1.57166
Acvrl1	Brca1_T121_p53-Brca1_p53	-1.56999
Fgfrl1	Brca1_T121_p53-Brca1_p53	-1.56092
Npm3	Brca1_T121_p53-Brca1_p53	-1.55696
Prcp	Brca1_T121_p53-Brca1_p53	-1.55101
Dock9	Brca1_T121_p53-Brca1_p53	-1.54081
Purg	Brca1_T121_p53-Brca1_p53	-1.5212
Angpt2	Brca1_T121_p53-Brca1_p53	-1.5067
1110038B12Rik	Brca1_T121_p53-Brca1_p53	-1.50224
Zfp12	Brca1_T121_p53-Brca1_p53	-1.48766
Rnft2	Brca1_T121_p53-Brca1_p53	-1.47213
Ggcx	Brca1_T121_p53-Brca1_p53	-1.45792
Lrrc61	Brca1_T121_p53-Brca1_p53	-1.45299
Trub1	Brca1_T121_p53-Brca1_p53	-1.45258
Gas5	Brca1_T121_p53-Brca1_p53	-1.44689
Dsel	Brca1_T121_p53-Brca1_p53	-1.43792
Itgb4	Brca1_T121_p53-Brca1_p53	-1.43569
S1pr3	Brca1_T121_p53-Brca1_p53	-1.43394
Abcc9	Brca1_T121_p53-Brca1_p53	-1.42861
Apbb2	Brca1_T121_p53-Brca1_p53	-1.42671
Vgll4	Brca1_T121_p53-Brca1_p53	-1.41841
Ophn1	Brca1_T121_p53-Brca1_p53	-1.41318
Zdhhc4	Brca1_T121_p53-Brca1_p53	-1.39661
Dgkz	Brca1_T121_p53-Brca1_p53	-1.39121
Pdgfrb	Brca1_T121_p53-Brca1_p53	-1.38766
Ifnlr1	Brca1_T121_p53-Brca1_p53	-1.37077
Socs5	Brca1_T121_p53-Brca1_p53	-1.35897
Trim11	Brca1_T121_p53-Brca1_p53	-1.35813
Kif3c	Brca1_T121_p53-Brca1_p53	-1.35717
Rhobtb2	Brca1_T121_p53-Brca1_p53	-1.35056
Gm10925	Brca1_T121_p53-Brca1_p53	-1.34644
1810058I24Rik	Brca1_T121_p53-Brca1_p53	-1.34405
Snhg8	Brca1_T121_p53-Brca1_p53	-1.34359
Hmga1	Brca1_T121_p53-Brca1_p53	-1.33297
Slc29a3	Brca1_T121_p53-Brca1_p53	-1.33053
Eogt	Brca1_T121_p53-Brca1_p53	-1.32755
Cat	Brca1_T121_p53-Brca1_p53	-1.31452
Itga1	Brca1_T121_p53-Brca1_p53	-1.31273
Rtkn	Brca1_T121_p53-Brca1_p53	-1.31085
Zfp36l1	Brca1_T121_p53-Brca1_p53	-1.3006
Nagpa	Brca1_T121_p53-Brca1_p53	-1.28809
Paxbp1	Brca1_T121_p53-Brca1_p53	-1.28223
Dhrs1	Brca1_T121_p53-Brca1_p53	-1.2582
Ap5z1	Brca1_T121_p53-Brca1_p53	-1.2572
Myo10	Brca1_T121_p53-Brca1_p53	-1.25655
Snhg6	Brca1_T121_p53-Brca1_p53	-1.24664
Arhgef40	Brca1_T121_p53-Brca1_p53	-1.23129
Slc20a2	Brca1_T121_p53-Brca1_p53	-1.22632
Atat1	Brca1_T121_p53-Brca1_p53	-1.21786
Usp42	Brca1_T121_p53-Brca1_p53	-1.21556
9930021J03Rik	Brca1_T121_p53-Brca1_p53	-1.21158
Wwc2	Brca1_T121_p53-Brca1_p53	-1.20306
Tsen54	Brca1_T121_p53-Brca1_p53	-1.18889
Plxna1	Brca1_T121_p53-Brca1_p53	-1.18439
Mlxip	Brca1_T121_p53-Brca1_p53	-1.18202
Gm2a	Brca1_T121_p53-Brca1_p53	-1.17892
Src	Brca1_T121_p53-Brca1_p53	-1.1785
Prpsap1	Brca1_T121_p53-Brca1_p53	-1.17677
Vamp8	Brca1_T121_p53-Brca1_p53	-1.17535
Fau	Brca1_T121_p53-Brca1_p53	-1.16819
Sgpl1	Brca1_T121_p53-Brca1_p53	-1.16689
Cox7a2l	Brca1_T121_p53-Brca1_p53	-1.15422
Pik3r2	Brca1_T121_p53-Brca1_p53	-1.14537
Ldb1	Brca1_T121_p53-Brca1_p53	-1.14088
Tmem120a	Brca1_T121_p53-Brca1_p53	-1.11623
Sfswap	Brca1_T121_p53-Brca1_p53	-1.11545
Map3k11	Brca1_T121_p53-Brca1_p53	-1.10252
Lamc1	Brca1_T121_p53-Brca1_p53	-1.10232
Rap2c	Brca1_T121_p53-Brca1_p53	-1.09836
Hps4	Brca1_T121_p53-Brca1_p53	-1.09654
Zrsr1	Brca1_T121_p53-Brca1_p53	-1.09509
Calm1	Brca1_T121_p53-Brca1_p53	-1.09143
Stx6	Brca1_T121_p53-Brca1_p53	-1.08812
Ppp2r5a	Brca1_T121_p53-Brca1_p53	-1.08391
Spryd3	Brca1_T121_p53-Brca1_p53	-1.08159
Atp6v0a2	Brca1_T121_p53-Brca1_p53	-1.07852
Zfp950	Brca1_T121_p53-Brca1_p53	-1.06484
Cln8	Brca1_T121_p53-Brca1_p53	-1.05508
Inpp4a	Brca1_T121_p53-Brca1_p53	-1.04142
Acvr2a	Brca1_T121_p53-Brca1_p53	-1.02801
Rpl37a	Brca1_T121_p53-Brca1_p53	-1.02761
Iqsec2	Brca1_T121_p53-Brca1_p53	-1.02046
Sertad2	Brca1_T121_p53-Brca1_p53	-1.01994
Rnf216	Brca1_T121_p53-Brca1_p53	-1.01903
Grsf1	Brca1_T121_p53-Brca1_p53	-1.01627
6820431F20Rik	Brca1_T121_p53-Brca1_p53	-1.00916
Psmd13	Brca1_T121_p53-Brca1_p53	1.00333
U2surp	Brca1_T121_p53-Brca1_p53	1.00884
BC055324	Brca1_T121_p53-Brca1_p53	1.01264
Prps1l3	Brca1_T121_p53-Brca1_p53	1.01515
Ankrd27	Brca1_T121_p53-Brca1_p53	1.02573
Atad2	Brca1_T121_p53-Brca1_p53	1.0312
Pole	Brca1_T121_p53-Brca1_p53	1.03634
Timm50	Brca1_T121_p53-Brca1_p53	1.03819
Exosc5	Brca1_T121_p53-Brca1_p53	1.04475
Mob2	Brca1_T121_p53-Brca1_p53	1.04873
Tyms	Brca1_T121_p53-Brca1_p53	1.05438
Haus6	Brca1_T121_p53-Brca1_p53	1.05454
Smc6	Brca1_T121_p53-Brca1_p53	1.05805
Etfb	Brca1_T121_p53-Brca1_p53	1.05866
Kif2c	Brca1_T121_p53-Brca1_p53	1.06332
Spcs2	Brca1_T121_p53-Brca1_p53	1.06372
Rpa1	Brca1_T121_p53-Brca1_p53	1.07228
Cdc25a	Brca1_T121_p53-Brca1_p53	1.07524
Chaf1b	Brca1_T121_p53-Brca1_p53	1.07544
Nsd2	Brca1_T121_p53-Brca1_p53	1.07816
Setx	Brca1_T121_p53-Brca1_p53	1.08166
Armc8	Brca1_T121_p53-Brca1_p53	1.08896
Ppp2r2d	Brca1_T121_p53-Brca1_p53	1.09261
Hat1	Brca1_T121_p53-Brca1_p53	1.11049
Faf1	Brca1_T121_p53-Brca1_p53	1.11503
Arl6ip6	Brca1_T121_p53-Brca1_p53	1.11886
Dtl	Brca1_T121_p53-Brca1_p53	1.12219
Akr1b10	Brca1_T121_p53-Brca1_p53	1.1285
Pcna	Brca1_T121_p53-Brca1_p53	1.12993
Rif1	Brca1_T121_p53-Brca1_p53	1.1398
Sbf2	Brca1_T121_p53-Brca1_p53	1.14733
Tssc4	Brca1_T121_p53-Brca1_p53	1.14954
Rpa2	Brca1_T121_p53-Brca1_p53	1.17489
Ccnb2	Brca1_T121_p53-Brca1_p53	1.17673
Ppme1	Brca1_T121_p53-Brca1_p53	1.18961
Pole2	Brca1_T121_p53-Brca1_p53	1.19254
2700049A03Rik	Brca1_T121_p53-Brca1_p53	1.20029
Ptdss2	Brca1_T121_p53-Brca1_p53	1.20104
Mindy2	Brca1_T121_p53-Brca1_p53	1.20724
Zfp111	Brca1_T121_p53-Brca1_p53	1.22106
Psip1	Brca1_T121_p53-Brca1_p53	1.22273
Cdca8	Brca1_T121_p53-Brca1_p53	1.22386
Jarid2	Brca1_T121_p53-Brca1_p53	1.22526
Nap1l4	Brca1_T121_p53-Brca1_p53	1.23613
Fignl1	Brca1_T121_p53-Brca1_p53	1.23937
Pgghg	Brca1_T121_p53-Brca1_p53	1.23971
Ino80c	Brca1_T121_p53-Brca1_p53	1.24173
Slbp	Brca1_T121_p53-Brca1_p53	1.24203
Tcf12	Brca1_T121_p53-Brca1_p53	1.24394
Nsmce1	Brca1_T121_p53-Brca1_p53	1.24522
Kif22	Brca1_T121_p53-Brca1_p53	1.24997
Rfwd3	Brca1_T121_p53-Brca1_p53	1.25071
Ptgr2	Brca1_T121_p53-Brca1_p53	1.25071
Vsig10	Brca1_T121_p53-Brca1_p53	1.25828
Pold3	Brca1_T121_p53-Brca1_p53	1.26109
Ect2	Brca1_T121_p53-Brca1_p53	1.26152
Ikzf5	Brca1_T121_p53-Brca1_p53	1.26368
Mpzl3	Brca1_T121_p53-Brca1_p53	1.26615
Qsox2	Brca1_T121_p53-Brca1_p53	1.26801
Tmem147	Brca1_T121_p53-Brca1_p53	1.27773
Ppie	Brca1_T121_p53-Brca1_p53	1.27951
Mms22l	Brca1_T121_p53-Brca1_p53	1.28599
Tonsl	Brca1_T121_p53-Brca1_p53	1.28838
Polr2l	Brca1_T121_p53-Brca1_p53	1.30001
Alad	Brca1_T121_p53-Brca1_p53	1.30178
Manf	Brca1_T121_p53-Brca1_p53	1.30442
Tubg1	Brca1_T121_p53-Brca1_p53	1.30971
Rnh1	Brca1_T121_p53-Brca1_p53	1.31124
Phactr4	Brca1_T121_p53-Brca1_p53	1.31174
Mlh1	Brca1_T121_p53-Brca1_p53	1.314
Cdc45	Brca1_T121_p53-Brca1_p53	1.31442
D430020J02Rik	Brca1_T121_p53-Brca1_p53	1.31615
Cip2a	Brca1_T121_p53-Brca1_p53	1.31952
Tacc3	Brca1_T121_p53-Brca1_p53	1.32698
Atr	Brca1_T121_p53-Brca1_p53	1.32909
Ak2	Brca1_T121_p53-Brca1_p53	1.33413
Ccne1	Brca1_T121_p53-Brca1_p53	1.33691
Tmtc4	Brca1_T121_p53-Brca1_p53	1.34116
Prim1	Brca1_T121_p53-Brca1_p53	1.34597
Svil	Brca1_T121_p53-Brca1_p53	1.34684
Spag5	Brca1_T121_p53-Brca1_p53	1.34748
Dnmt1	Brca1_T121_p53-Brca1_p53	1.35006
Smarcc1	Brca1_T121_p53-Brca1_p53	1.35622
Pak4	Brca1_T121_p53-Brca1_p53	1.35778
Xndc1	Brca1_T121_p53-Brca1_p53	1.35988
St14	Brca1_T121_p53-Brca1_p53	1.36278
Tipin	Brca1_T121_p53-Brca1_p53	1.36879
Ptpn3	Brca1_T121_p53-Brca1_p53	1.37279
Tsen34	Brca1_T121_p53-Brca1_p53	1.37293
Cttn	Brca1_T121_p53-Brca1_p53	1.38328
Dcaf1	Brca1_T121_p53-Brca1_p53	1.39594
Rbbp4	Brca1_T121_p53-Brca1_p53	1.39936
Atp2c1	Brca1_T121_p53-Brca1_p53	1.40592
Ttk	Brca1_T121_p53-Brca1_p53	1.40733
Lama5	Brca1_T121_p53-Brca1_p53	1.41171
Cab39l	Brca1_T121_p53-Brca1_p53	1.41795
Slf1	Brca1_T121_p53-Brca1_p53	1.41986
Sorl1	Brca1_T121_p53-Brca1_p53	1.42733
Ccdc14	Brca1_T121_p53-Brca1_p53	1.44759
Tfdp2	Brca1_T121_p53-Brca1_p53	1.45721
Vav3	Brca1_T121_p53-Brca1_p53	1.45786
Inppl1	Brca1_T121_p53-Brca1_p53	1.46303
Cenph	Brca1_T121_p53-Brca1_p53	1.47231
Bcl3	Brca1_T121_p53-Brca1_p53	1.47332
Mcm4	Brca1_T121_p53-Brca1_p53	1.47663
Hirip3	Brca1_T121_p53-Brca1_p53	1.47812
Haus4	Brca1_T121_p53-Brca1_p53	1.48344
Mcm2	Brca1_T121_p53-Brca1_p53	1.49319
Pnpla2	Brca1_T121_p53-Brca1_p53	1.49437
Rrm1	Brca1_T121_p53-Brca1_p53	1.49829
Pafah1b3	Brca1_T121_p53-Brca1_p53	1.50336
Mcm6	Brca1_T121_p53-Brca1_p53	1.50809
Wdr76	Brca1_T121_p53-Brca1_p53	1.50984
Gimap9	Brca1_T121_p53-Brca1_p53	1.52132
Topbp1	Brca1_T121_p53-Brca1_p53	1.52226
Bex3	Brca1_T121_p53-Brca1_p53	1.53227
Atad5	Brca1_T121_p53-Brca1_p53	1.53493
Cdt1	Brca1_T121_p53-Brca1_p53	1.53694
Zfp808	Brca1_T121_p53-Brca1_p53	1.53891
Plekhg3	Brca1_T121_p53-Brca1_p53	1.54488
Ncapd3	Brca1_T121_p53-Brca1_p53	1.55265
Mgat5	Brca1_T121_p53-Brca1_p53	1.55425
Ibtk	Brca1_T121_p53-Brca1_p53	1.55719
Dnpep	Brca1_T121_p53-Brca1_p53	1.56157
Gen1	Brca1_T121_p53-Brca1_p53	1.56161
Carhsp1	Brca1_T121_p53-Brca1_p53	1.57132
Ift57	Brca1_T121_p53-Brca1_p53	1.5763
Lysmd2	Brca1_T121_p53-Brca1_p53	1.57713
Mcm5	Brca1_T121_p53-Brca1_p53	1.58023
Mycbp	Brca1_T121_p53-Brca1_p53	1.58961
Pidd1	Brca1_T121_p53-Brca1_p53	1.59663
Rfc4	Brca1_T121_p53-Brca1_p53	1.59965
Grb7	Brca1_T121_p53-Brca1_p53	1.60311
Fam210b	Brca1_T121_p53-Brca1_p53	1.6081
Pask	Brca1_T121_p53-Brca1_p53	1.61218
Lsr	Brca1_T121_p53-Brca1_p53	1.61966
Bspry	Brca1_T121_p53-Brca1_p53	1.63328
Dhx32	Brca1_T121_p53-Brca1_p53	1.65184
Fhod1	Brca1_T121_p53-Brca1_p53	1.65221
Uchl5	Brca1_T121_p53-Brca1_p53	1.65626
Cep162	Brca1_T121_p53-Brca1_p53	1.66582
Pold1	Brca1_T121_p53-Brca1_p53	1.68475
Ell2	Brca1_T121_p53-Brca1_p53	1.68948
Pxylp1	Brca1_T121_p53-Brca1_p53	1.69226
Cenpp	Brca1_T121_p53-Brca1_p53	1.69377
Hdac11	Brca1_T121_p53-Brca1_p53	1.69414
Spint2	Brca1_T121_p53-Brca1_p53	1.69481
Cep72	Brca1_T121_p53-Brca1_p53	1.69566
Rpgr	Brca1_T121_p53-Brca1_p53	1.69611
Proser3	Brca1_T121_p53-Brca1_p53	1.70349
Fadd	Brca1_T121_p53-Brca1_p53	1.70816
Aldh3a2	Brca1_T121_p53-Brca1_p53	1.70998
Myo5b	Brca1_T121_p53-Brca1_p53	1.7123
Qtrt1	Brca1_T121_p53-Brca1_p53	1.72383
Isoc1	Brca1_T121_p53-Brca1_p53	1.72612
Ccne2	Brca1_T121_p53-Brca1_p53	1.76511
Fanci	Brca1_T121_p53-Brca1_p53	1.77104
Epb41	Brca1_T121_p53-Brca1_p53	1.77963
Cdh1	Brca1_T121_p53-Brca1_p53	1.79356
Nat8f4	Brca1_T121_p53-Brca1_p53	1.79601
Cgas	Brca1_T121_p53-Brca1_p53	1.79817
Tubgcp2	Brca1_T121_p53-Brca1_p53	1.80218
Gas2	Brca1_T121_p53-Brca1_p53	1.80454
Pde5a	Brca1_T121_p53-Brca1_p53	1.81449
Serinc3	Brca1_T121_p53-Brca1_p53	1.81764
Tube1	Brca1_T121_p53-Brca1_p53	1.82282
Sipa1l3	Brca1_T121_p53-Brca1_p53	1.8242
Wee1	Brca1_T121_p53-Brca1_p53	1.82896
Arhgef16	Brca1_T121_p53-Brca1_p53	1.83506
Wdhd1	Brca1_T121_p53-Brca1_p53	1.84109
Dusp16	Brca1_T121_p53-Brca1_p53	1.86346
Trit1	Brca1_T121_p53-Brca1_p53	1.86602
Cdon	Brca1_T121_p53-Brca1_p53	1.86767
Wfs1	Brca1_T121_p53-Brca1_p53	1.88116
Tead2	Brca1_T121_p53-Brca1_p53	1.88744
Gins1	Brca1_T121_p53-Brca1_p53	1.89485
Blm	Brca1_T121_p53-Brca1_p53	1.89578
Map3k4	Brca1_T121_p53-Brca1_p53	1.92862
Fanca	Brca1_T121_p53-Brca1_p53	1.93459
Haus5	Brca1_T121_p53-Brca1_p53	1.94499
C2cd3	Brca1_T121_p53-Brca1_p53	1.94543
Mns1	Brca1_T121_p53-Brca1_p53	1.95187
Cdc6	Brca1_T121_p53-Brca1_p53	1.97911
Tbc1d16	Brca1_T121_p53-Brca1_p53	1.97976
Poc1a	Brca1_T121_p53-Brca1_p53	1.99323
Jcad	Brca1_T121_p53-Brca1_p53	1.99392
Gse1	Brca1_T121_p53-Brca1_p53	2.01158
Cmtm8	Brca1_T121_p53-Brca1_p53	2.02227
Haus1	Brca1_T121_p53-Brca1_p53	2.02246
Gins2	Brca1_T121_p53-Brca1_p53	2.02959
Atp13a3	Brca1_T121_p53-Brca1_p53	2.08375
AC158975.2	Brca1_T121_p53-Brca1_p53	2.09705
Lig1	Brca1_T121_p53-Brca1_p53	2.09867
2610528J11Rik	Brca1_T121_p53-Brca1_p53	2.11953
Nphp4	Brca1_T121_p53-Brca1_p53	2.13221
Zfp202	Brca1_T121_p53-Brca1_p53	2.19388
Myh14	Brca1_T121_p53-Brca1_p53	2.21113
Tmed3	Brca1_T121_p53-Brca1_p53	2.26443
Cxxc5	Brca1_T121_p53-Brca1_p53	2.26963
Osbpl10	Brca1_T121_p53-Brca1_p53	2.28329
Hif1a	Brca1_T121_p53-Brca1_p53	2.31839
Urah	Brca1_T121_p53-Brca1_p53	2.33814
Zfp334	Brca1_T121_p53-Brca1_p53	2.35029
Erfe	Brca1_T121_p53-Brca1_p53	2.35554
Mllt3	Brca1_T121_p53-Brca1_p53	2.36409
Elf3	Brca1_T121_p53-Brca1_p53	2.37202
Slfn9	Brca1_T121_p53-Brca1_p53	2.37502
Gca	Brca1_T121_p53-Brca1_p53	2.38015
4930523C07Rik	Brca1_T121_p53-Brca1_p53	2.38314
Tjp3	Brca1_T121_p53-Brca1_p53	2.39517
Adam10	Brca1_T121_p53-Brca1_p53	2.41243
Basp1	Brca1_T121_p53-Brca1_p53	2.43221
Ocln	Brca1_T121_p53-Brca1_p53	2.45499
Mid1	Brca1_T121_p53-Brca1_p53	2.46108
Cdkn2c	Brca1_T121_p53-Brca1_p53	2.46358
Als2cl	Brca1_T121_p53-Brca1_p53	2.50519
Cd200	Brca1_T121_p53-Brca1_p53	2.561
Gng12	Brca1_T121_p53-Brca1_p53	2.56435
Sigirr	Brca1_T121_p53-Brca1_p53	2.6167
Cd24a	Brca1_T121_p53-Brca1_p53	2.62786
Mal2	Brca1_T121_p53-Brca1_p53	2.67808
Cep112	Brca1_T121_p53-Brca1_p53	2.68176
Itih5	Brca1_T121_p53-Brca1_p53	2.68678
Ano9	Brca1_T121_p53-Brca1_p53	2.70771
Grk3	Brca1_T121_p53-Brca1_p53	2.74521
Unc13b	Brca1_T121_p53-Brca1_p53	2.78016
Slc9a5	Brca1_T121_p53-Brca1_p53	2.79252
Qsox1	Brca1_T121_p53-Brca1_p53	2.83885
Tgm2	Brca1_T121_p53-Brca1_p53	2.88386
Kcnk1	Brca1_T121_p53-Brca1_p53	2.90525
Kalrn	Brca1_T121_p53-Brca1_p53	2.91064
Cntln	Brca1_T121_p53-Brca1_p53	2.93447
Cd164	Brca1_T121_p53-Brca1_p53	2.99129
St3gal1	Brca1_T121_p53-Brca1_p53	2.9967
Slc39a4	Brca1_T121_p53-Brca1_p53	3.04519
Rev3l	Brca1_T121_p53-Brca1_p53	3.0775
Plekhh1	Brca1_T121_p53-Brca1_p53	3.09027
Mlph	Brca1_T121_p53-Brca1_p53	3.20752
Tmc4	Brca1_T121_p53-Brca1_p53	3.23261
Tbx3	Brca1_T121_p53-Brca1_p53	3.32502
Mboat1	Brca1_T121_p53-Brca1_p53	3.34768
Tmem200b	Brca1_T121_p53-Brca1_p53	3.36445
Gata3	Brca1_T121_p53-Brca1_p53	3.44666
Mlf1	Brca1_T121_p53-Brca1_p53	3.58872
Stc2	Brca1_T121_p53-Brca1_p53	3.68961
Tmem30b	Brca1_T121_p53-Brca1_p53	3.70581
Vill	Brca1_T121_p53-Brca1_p53	3.71958
Capn5	Brca1_T121_p53-Brca1_p53	3.84587
Prlr	Brca1_T121_p53-Brca1_p53	3.96515
Wnt5a	Brca1_T121_p53-Brca1_p53	4.02285
Clip4	Brca1_T121_p53-Brca1_p53	4.13362
Clu	Brca1_T121_p53-Brca1_p53	4.25489
Fxyd6	Brca1_T121_p53-Brca1_p53	4.27694
Rgs2	Brca1_T121_p53-Brca1_p53	4.30203
Zfp612	Brca1_T121_p53-Brca1_p53	4.367
Kif5c	Brca1_T121_p53-Brca1_p53	4.6249
Gm43305	Brca1_T121_p53-Brca1_p53	4.72327
Esr1	Brca1_T121_p53-Brca1_p53	4.84345
Myo5c	Brca1_T121_p53-Brca1_p53	5.35786
Aif1l	Brca1_T121_p53-Brca1_p53	5.39169
Tuba8	Brca1_T121_p53-Brca1_p53	5.87114
H19	Brca1_T121_p53-Brca1_p53	6.31929
Mycl	Brca1_T121_p53-Brca1_p53	6.39474
Krt19	Brca1_T121_p53-Brca1_p53	7.01822
Itih2	Brca1_T121_p53-Brca1_p53	7.26877
D130009I18Rik	Brca1_T121_p53-Brca1_p53	8.61625
