# Supplementary material for: Loss of Brca1 and Trp53 in adult mouse mammary ductal epithelium results in development of hormone receptor-positive or hormone receptor-negative tumors, depending on inactivation of Rb family proteins
Source: Breast Cancer Res. 2022 Nov 4;24:75. doi: 10.1186/s13058-022-01566-4 (PMC9636824; doi:10.1186/s13058-022-01566-4)
Supplement: Supplementary file 10 — Additional file 10. Table S3. Gene Set Enrichment Analysis (GSEA) results for all models. GSEA against a ranked set of genes (MSigDB v6.2 Human/Mouse/Macaque) was performed for each contrast using C2 curated gene sets. Only significantly enriched gene sets are listed (p adj <0.05). Gene sets for which heat maps are shown in figures are highlighted in yellow. [file 13058_2022_1566_MOESM10_ESM.xlsx]

## Sheet: P_Rbf vs control
contrast	geneScore	fdr_correction_mode	collection	pathway	pval	padj	ES	NES	nMoreExtreme	size	leadingEdge	size_leadingEdge	fraction_leadingEdge	inPathway	species
T121_p53-control	_tstat	over all collections	C2: curated gene sets	ABE_INNER_EAR	0.000625	0.0068031	-0.63212	-1.9594	1	30	Dgcr6,Ddr2,S100a13,Zbtb20,Plekhb1,Gm11808,Atp1a2,Vamp5,Islr,Ubxn1,Ccs,Rps11,Rab1b,Rps5,Rps15,Gm2000,Apod,Usp11,Nenf,Rpl35	20	0.666667	Apod,Atp1a2,Ccs,Clu,Ddr2,Dgcr6,Gm11808,Gm2000,Hyi,Islr,Lrp1,Mgp,Mia,Nenf,Pcdhgc3,Plekhb1,Rab1b,Rbp1,Rpl21,Rpl35,Rps11,Rps15,Rps5,S100a13,Tmx4,Ubxn1,Usp11,Vamp5,Wnk2,Zbtb20	Mouse
T121_p53-control	_tstat	over all collections	C2: curated gene sets	ABRAMSON_INTERACT_WITH_AIRE	0.00058	0.0068031	0.743214	2.73207	0	38	Top2a,Mcm6,Mcm5,Pcna,Mcm2,Lmnb1,Rad21,Xpo1,Nasp,Msh6,Eftud2,Kpnb1,Trim28,Smc1a,Msh2,Polr2b,Polr2a,Srsf1,Nop56,Cand1	20	0.526316	C1qbp,Cand1,Chd6,Ddx17,Ddx5,Eftud2,Gemin5,Ipo7,Kpnb1,Lmnb1,Mcm2,Mcm5,Mcm6,Msh2,Msh6,Mybbp1a,Nasp,Nop56,Nup93,Parp1,Pcna,Polr2a,Polr2b,Prkdc,Rad21,Ranbp2,Ranbp9,Ruvbl2,Smc1a,Smc3,Snrpb,Snrpd3,Srsf1,Srsf2,Top2a,Trim28,Xpo1,Xpot	Mouse
T121_p53-control	_tstat	over all collections	C2: curated gene sets	ACEVEDO_FGFR1_TARGETS_IN_PROSTATE_CANCER_MODEL_DN	0.000246	0.0068031	-0.579458	-2.41692	0	169	Des,Jph2,Pfkm,Myom1,Fhl1,Bcat2,Hspb6,Mgll,Slc2a4,Gpt2,Phka1,Cacna2d1,Ttc7b,Sorbs1,Art3,Ccdc80,Satb1,Synm,Mmd,Ccnd2,Retsat,Mocs1,Synpo2,Smarcd3,Gsn,Angptl4,Tpm1,Myh11,Rbpms2,Slc24a3,Tpm2,Ogn,Tsc22d3,Dpt,Kcnq5,Acot1,Reep1,Plekha4,Sspn,Copz2,Irs1,Pdlim3,Gpx3,Lmcd1,Snrpn,Deptor,Dmpk,Map1lc3a,Fndc5,Tm6sf1,Hlf,Pik3r1,Gga2,Tspan7,Tgfb1i1,Mylk,Prelp	57	0.337278	Abi3bp,Ace,Acot1,Acrbp,Acta2,Actg2,Afap1l2,Aldh18a1,Angptl4,Art3,Asns,Atxn1,BC005561,Bcat2,Bhlha15,Cachd1,Cacna2d1,Cald1,Cbs,Ccdc126,Ccdc80,Ccl11,Ccnd2,Cd93,Cep97,Cited2,Ckb,Cldn1,Cldnd1,Cnn1,Col17a1,Col4a6,Copz2,Crip1,Cryl1,Csrp1,Ctns,Deptor,Des,Dmpk,Dnaja4,Dnajb14,Dpt,Eif4ebp2,Enpp2,Ephb6,Fgfr2,Fgl1,Fhl1,Fhod3,Flna,Flrt3,Fmo2,Fmod,Fndc5,Fst,Fut9,Gas1,Gata3,Gga2,Gnao1,Gpm6b,Gpt2,Gpx2,Gpx3,Gsdma,…	Mouse
T121_p53-control	_tstat	over all collections	C2: curated gene sets	ACEVEDO_LIVER_CANCER_DN	0.000223	0.0068031	-0.372537	-1.65442	0	342	Eno3,Agpat2,Acad11,Echs1,Acadvl,Ephx2,Macrod1,Aldh2,Acadsb,Pepd,Hadh,Decr1,Prnp,Acacb,Msra,Fasn,Pink1,Ndrg2,Retsat,Hadha,Gpd1,Fermt2,Ndufb8,Klf2,Hmgcl,Slc25a11,Sfxn1,Mfn2,Acads,Adipor2,Sdhb,Dgat1,Chchd10,Acat1,Sod1,Pgrmc2,Ncoa4,Sdhaf2,Dpt,Glrx5,Acat2,Ghr,Glud1,Ubxn6,Irf8,Sidt2,Cygb,Ctsf,Bckdk,Hsbp1,Lpcat3,Rgl1,Jmjd8,Gstp1,Ebpl,Plscr4,Lrrc28,Mrpl53,Dcaf8,Calm1,Cox4i1,Trappc2l,Atp6v1b2,Dgat2,Tcea3,…	119	0.347953	Abhd10,Acacb,Acad11,Acads,Acadsb,Acadvl,Acat1,Acat2,Accs,Acox3,Acp2,Adi1,Adipor2,Adm,Agpat2,Aig1,Ak3,Aldh2,Aldh9a1,Alpl,Ankrd46,Anpep,Aplnr,Aplp2,Arfgap1,Arg1,Arhgap10,Arl6ip1,Armc6,Arnt,Atf5,Atp6v1b2,Atxn2,Avpi1,BC005561,Bckdk,Bcl2l13,Bgn,Bhlhe40,Bok,C1rl,C3,Calm1,Camk1,Ccdc28a,Ccnd1,Cd81,Cd99l2,Cda,Cdk9,Cenpv,Cers4,Cers6,Chchd10,Chd8,Chmp7,Cldn3,Cnnm3,Col6a1,Cox4i1,Crispld2,Crot,Csk,Csrnp1,Ctsb…	Mouse
T121_p53-control	_tstat	over all collections	C2: curated gene sets	AFFAR_YY1_TARGETS_UP	0.00026	0.0068031	-0.439326	-1.75138	0	121	Cryab,Myom1,Slc2a4,Lpin1,Ptp4a3,Pex19,Hacl1,Ndufa7,Cdo1,Abcc5,Tpm1,Ldhb,Ramp2,Myh11,Abca1,Fas,Acox1,Txnip,Ctsf,Gadd45g,Pdlim3,Kdr,Tle4,Dmpk,Btg2,Pmm1,Cd55,Atp6v0e2,Ehd1,Dcxr,Icam1,Efemp1,Surf1,Syt11,Hist1h1c,Rorc	36	0.297521	Abca1,Abca3,Abcc5,Abcd4,Acox1,Adam15,Alcam,Atp6v0e2,B4galt4,Bak1,Bcl2l1,Blcap,Btg2,Casp7,Cd55,Cdkn1a,Cdkn1c,Cdo1,Celf4,Cftr,Clu,Cryab,Ctsf,Dcxr,Dmpk,Dstyk,Dusp1,Efemp1,Efna3,Egfr,Ehd1,Ehf,Epha2,Epha7,Exoc4,Fas,Flt1,Fos,Fxyd2,Fxyd6,Gadd45g,Gbp4,Gbp6,Gbp8,Gbp9,Gfer,Gpc3,Hacl1,Hist1h1c,Hsf2,Icam1,Id4,Itga9,Itgb6,Jak3,Kdr,Kif5b,Krt19,Lamb2,Ldhb,Lpin1,Mal,Mdm2,Mmp2,Mpg,Mpp6,Myh11,Myo1c,Myom1,Ndufa7,Ni…	Mouse
T121_p53-control	_tstat	over all collections	C2: curated gene sets	AIGNER_ZEB1_TARGETS	0.000564	0.0068031	0.660259	2.29389	0	31	Cdh1,Epcam,Dsp,Pkp3,Mal2,Ppl,Eppk1,F11r,Mpzl2,Tmem30b,Crb3,Marveld2,Dsc2,Sh3yl1,Tacstd2,Ocln,Cxadr,Pmepa1,Cldn7,Sfn,Tspan1	21	0.677419	Cdh1,Cdh11,Cdh3,Cldn7,Crb3,Cxadr,Dmkn,Dsc2,Dsp,Epcam,Eppk1,F11r,Gjb2,Gjb3,Mal2,Marveld2,Mpzl2,Muc1,Ocln,Pcdh7,Pkp3,Pmepa1,Ppl,Sfn,Sh3yl1,Shroom3,Sytl1,Tacstd2,Tmem30b,Tspan1,Tspan15	Mouse
T121_p53-control	_tstat	over all collections	C2: curated gene sets	AMUNDSON_GAMMA_RADIATION_RESPONSE	0.000579	0.0068031	0.774091	2.86248	0	39	Cenpe,Bub1b,Wee1,Ccnb1,Ccna2,Cenpa,Tacc3,Prc1,Cks2,Ccnb2,Kif2c,Cdk1,Aurkb,Plk1,Espl1,Ccnf,Cenpf,Kifc1,Aurka,Ttk,Cdc25b,Mad2l1,Bub1,Nek2,Kifc5b,Ube2c,H2afx,Lbr	28	0.717949	Aimp2,Aurka,Aurkb,Bub1,Bub1b,Ccna2,Ccnb1,Ccnb2,Ccnf,Cdc25b,Cdc25c,Cdk1,Cdkn2c,Cenpa,Cenpe,Cenpf,Cks2,Dnmt3b,Espl1,Gtpbp1,H2afx,Kif2c,Kifc1,Kifc5b,Lbr,Mad2l1,Msx1,Nek2,Plk1,Ppp2r5a,Prc1,Prrg2,Pttg1,Rrp1,Tacc3,Tsn,Ttk,Ube2c,Wee1	Mouse
T121_p53-control	_tstat	over all collections	C2: curated gene sets	ANDERSEN_LIVER_CANCER_KRT19_DN	0.0003	0.0068031	-0.667568	-2.24627	0	44	Pfkfb1,Cpt2,Gpt,Hadh,Papss2,Gstm2,Etfdh,Retsat,Alad,Aox1,Gstm1,Khk,Selenbp1,Mrps36,Slc25a25,Aldh1a1,Aldh1a7,Ephx1,Nfix,Amacr,Serping1,Pde2a,Ak3,Hsd3b7,Hmgcs2,Grhpr,Pgrmc1	27	0.613636	Acsl5,Ak3,Alad,Aldh1a1,Aldh1a7,Amacr,Aox1,Armc5,Cebpb,Cpt2,Cryl1,Decr2,Ephx1,Etfdh,Gpt,Gpx2,Grhpr,Gstm1,Gstm2,Hadh,Hmgcs2,Hsd3b7,Khk,Mgst2,Mrps36,Nfix,Papss2,Pcyox1,Pde2a,Pfkfb1,Pgrmc1,Prdx6,Ptgr1,Retsat,Sel1l,Selenbp1,Serping1,Siah2,Slc25a25,Slc31a1,Slc41a2,Tesk2,Tmem140,Tnip1	Mouse
T121_p53-control	_tstat	over all collections	C2: curated gene sets	BENPORATH_ES_2	0.000541	0.0068031	0.638235	2.12633	0	26	Hells,Ercc6l,Mcm10,Cdc25a,Epha1,Chek2,Ncaph,Mybl2,Orc1,Orc2,Dscc1	11	0.423077	Aen,Cdc25a,Chek2,Dnmt3a,Dscc1,Dtymk,Epha1,Ercc6l,Etv4,Gjc1,Gm21992,Golga7,Gpr19,Hells,Mcm10,Mybl2,Ncaph,Orc1,Orc2,Prkd3,Pwp2,Rbm4,Rrp9,Slc5a6,Txlng,Wscd1	Mouse
T121_p53-control	_tstat	over all collections	C2: curated gene sets	BERENJENO_TRANSFORMED_BY_RHOA_DN	0.000224	0.0068031	-0.471936	-2.09028	0	333	Gstz1,Aoc3,Ech1,Slc1a5,Acadm,Lpin1,Hebp1,Ebf1,Decr1,Ccdc80,Sgcb,Tmem205,Vegfb,Prnp,Mcee,Scp2,Coq9,Ypel3,Cav1,Ndufv3,Ube2h,Celf2,Cdo1,Phyh,Ptprm,Tbx15,Ndufa6,Gsn,S100a13,Rabac1,Pdk4,Lama4,Sdhc,Thra,Tmem150a,Sesn1,Lama2,Use1,Cyb5a,Plcd1,Hcfc1r1,Sirt2,Gstm5,Ogn,Cxcl12,Atp6v0d1,Tom1,Gas6,Sspn,Txnip,Ghr,Copz2,Rasa4,Nacc2,Map1lc3b,Six1,Lum,Mxd4,Ndrg3,Adam23,Smarca2,Map1lc3a,Mgst3,Fkbp7,Zhx1,Rras,Oxct1,…	162	0.486486	Ablim1,Acadm,Actb,Adam23,Aebp1,Akap12,Aldh1a1,Aldh1a7,Amot,Ank3,Anxa4,Anxa6,Aoc3,Ap3s1,Aplp2,Arf5,Arfgap3,Arhgef25,Arsa,Ascc1,Atf5,Atg12,Atn1,Atp6v0a1,Atp6v0d1,Atp6v1a,Bhlhe40,Bphl,Bri3,Cacna1a,Cacna1g,Cask,Casp9,Cav1,Ccdc80,Ccng2,Cd276,Cd47,Cdk14,Cdo1,Celf2,Chmp2a,Clk1,Cln6,Clta,Cnn3,Col1a1,Col1a2,Col3a1,Col4a5,Col5a1,Col6a1,Col6a2,Col6a3,Copz2,Coq9,Coro1b,Cpt1a,Csrp1,Csrp2,Cstf2t,Ctdsp2,Ctnnd1,…	Mouse
T121_p53-control	_tstat	over all collections	C2: curated gene sets	BERTUCCI_INVASIVE_CARCINOMA_DUCTAL_VS_LOBULAR_DN	0.000308	0.0068031	-0.661846	-2.09565	0	33	Rcsd1,Fabp4,Aldh1l1,Cav1,Igf1,Pik3cd,Pdk4,Tek,Foxn3,Pecam1,Dpt,Txnip,Pou2f2,Aldh1a1,Aldh1a7,Cd34,Adam11,Sparcl1,Tnxb,Rbp4,Erg	21	0.636364	Adam11,Aldh1a1,Aldh1a7,Aldh1l1,Cav1,Ccdc82,Cd34,Dpt,Eln,Emcn,Erg,F2r,Fabp4,Foxn3,Igf1,Mfap4,Mmp3,Pdk4,Pecam1,Pik3cd,Pou2f2,Rbp4,Rcsd1,Rpl34,Sfrp1,Sparcl1,Tek,Tgfbr2,Tnfrsf1b,Tnxb,Tubb6,Txnip,Vwf	Mouse
T121_p53-control	_tstat	over all collections	C2: curated gene sets	BHATTACHARYA_EMBRYONIC_STEM_CELL	0.000678	0.0068031	0.520031	2.16922	0	66	Kpna2,Tpx2,Ccnb1,Dtl,Hmgb2,Tk1,Cdk1,Aurkb,Tubb6,Nasp,Psip1,Dsg2,Sephs1,Calu,Eif4a1,Mthfd2,Hnrnpab,Rcc2	18	0.272727	Arl5b,Aurkb,Brix1,Cachd1,Calu,Ccnb1,Ccnc,Cct8,Cdk1,Ddx21,Dnttip1,Dsg2,Dtl,Eif4a1,Elovl6,Eprs,Fabp5,Fam83d,Gja1,Gnl3,Hdac2,Hmga1,Hmgb2,Hnrnpab,Hspa4,Idh1,Ifitm1,Ifitm2,Ifitm3,Igf2bp2,Impdh2,Kpna2,Krt18,Krt8,Ldhb,Lrrn1,Mad2l2,Mgst1,Mthfd1,Mthfd2,Nasp,Nme2,Podxl,Ppat,Psip1,Psma2,Psma3,Pttg1,Rcc2,Rpl24,Rpl4,Rpl6,Rsl24d1,Sema6a,Sephs1,Serpinh1,Set,Sfrp2,Slc16a1,Sms,Snrpf,Srsf7,Ssb,Tk1,Tpx2,Tubb6	Mouse
T121_p53-control	_tstat	over all collections	C2: curated gene sets	BIDUS_METASTASIS_DN	0.000261	0.0068031	-0.514074	-2.03503	0	115	Pde4dip,Slc25a20,Ppm1m,Ptp4a3,Dram1,Bin1,Pdk2,Gypc,Sash3,Acacb,Phlda3,Coro1a,Gabarapl1,Acads,Klhl2,Prrx1,Gmfg,Trpv2,Tfpi,Itgal,Cirbp,Tob2,Selplg,Sidt2,Zbtb20,Rgl1,Ano10,Fbxo32,Mr1,Fads3,Spon2,Cd34,Stk17b,Aqp1,Ehd1,Arhgap6,Sla,Cpped1,Eif1b,Phf20l1,Irf3,Galnt6,Hemk1,Neil2,Hp,Nagk,Parm1	47	0.408696	Acacb,Acads,Actn1,Ahr,Akap13,Ano10,Aqp1,Arhgap6,B4galt1,Bin1,Brms1,Brwd1,Cd34,Cflar,Chpf2,Cirbp,Clu,Coro1a,Cpped1,Ctbp2,Dab2,Ddx24,Disp1,Dok1,Dram1,Ehd1,Eif1b,Eng,Ep400,F13a1,Fads3,Fam3a,Fbxo32,Frmd4a,Gabarapl1,Galnt6,Gata2,Gmfg,Gsdmd,Gtf2f1,Gypc,Hemk1,Hp,Ino80d,Irf3,Itgal,Klhl2,Klhl22,Man2b1,Mkks,Mr1,Mvp,N4bp2l2,Nagk,Nbn,Neil2,Nhs,Nme3,Nr1h2,Parm1,Parp10,Pde4dip,Pdk2,Pgap3,Phf20l1,Phlda3,Plekha2…	Mouse
T121_p53-control	_tstat	over all collections	C2: curated gene sets	BIOCARTA_ATM_PATHWAY	0.000506	0.0068031	0.71164	2.11297	0	17	Rad50,Chek2,Rad51,Brca1,Chek1,Abl1,Rbbp8,Cdkn1a,Nbn	9	0.529412	Abl1,Atm,Brca1,Cdkn1a,Chek1,Chek2,Gadd45a,Jun,Mapk8,Mdm2,Nbn,Nfkb1,Nfkbia,Rad50,Rad51,Rbbp8,Rela	Mouse
T121_p53-control	_tstat	over all collections	C2: curated gene sets	BIOCARTA_ATRBRCA_PATHWAY	0.00051	0.0068031	0.673175	2.03109	0	18	Rad50,Chek2,Rad51,Brca1,Brca2,Chek1,Hus1,Nbn,Fancd2,Fancg,Atr,Rad1,Fancc,Atm,Rad17	15	0.833333	Atm,Atr,Brca1,Brca2,Chek1,Chek2,Fancc,Fancd2,Fance,Fancg,Hus1,Nbn,Rad1,Rad17,Rad50,Rad51,Rad9a,Trex1	Mouse
T121_p53-control	_tstat	over all collections	C2: curated gene sets	BIOCARTA_G1_PATHWAY	0.000541	0.0068031	0.634207	2.06277	0	24	Tfdp1,Cdk1,E2f1,Cdc25a,Skp2,Dhfr,Abl1,Ccne1,Cdk2,Cdkn1a,Gsk3b,Cdk4,Hdac1,Cdkn2b,Smad4,Atr,Cdkn1b,Smad3,Atm	19	0.791667	Abl1,Atm,Atr,Ccnd1,Ccne1,Cdc25a,Cdk1,Cdk2,Cdk4,Cdk6,Cdkn1a,Cdkn1b,Cdkn2b,Dhfr,E2f1,Gsk3b,Hdac1,Rb1,Skp2,Smad3,Smad4,Tfdp1,Tgfb2,Tgfb3	Mouse
T121_p53-control	_tstat	over all collections	C2: curated gene sets	BIOCARTA_G2_PATHWAY	0.000535	0.0068031	0.708928	2.24453	0	22	Wee1,Ccnb1,Cdk1,Plk1,Cdc25a,Cdc25b,Chek2,Brca1,Chek1,Ywhah,Rps6ka1,Ywhaq,Cdkn1a,Cdc25c	14	0.636364	Atm,Atr,Brca1,Ccnb1,Cdc25a,Cdc25b,Cdc25c,Cdc34,Cdk1,Cdkn1a,Cdkn2d,Chek1,Chek2,Ep300,Gadd45a,Mdm2,Plk1,Prkdc,Rps6ka1,Wee1,Ywhah,Ywhaq	Mouse
T121_p53-control	_tstat	over all collections	C2: curated gene sets	BIOCARTA_MCM_PATHWAY	0.000506	0.0068031	0.839247	2.49186	0	17	Mcm4,Mcm6,Mcm5,Mcm7,Mcm2,Mcm3,Cdt1,Cdc6,Ccne1,Cdk2,Orc1,Orc2	12	0.705882	Ccne1,Cdc6,Cdk2,Cdkn1b,Cdt1,Mcm2,Mcm3,Mcm4,Mcm5,Mcm6,Mcm7,Orc1,Orc2,Orc3,Orc4,Orc5,Orc6	Mouse
T121_p53-control	_tstat	over all collections	C2: curated gene sets	BOHN_PRIMARY_IMMUNODEFICIENCY_SYNDROM_UP	0.00057	0.0068031	0.616875	2.19809	0	34	Top2a,Tagln2,Cenpe,Smc2,Mki67,Nusap1,Morf4l2,Tiam1,Dlgap5,Blm,Calu,Aspm,Ube2c,Canx,Homer3,Kdelr2,Nt5dc2	17	0.5	Aspm,Atf4,Atf5,Blm,Calu,Canx,Cd86,Cdkn1b,Cenpe,Dennd2d,Dlg1,Dlgap5,Exph5,Fermt2,Hax1,Homer3,Kdelr2,Mki67,Mlec,Morf4l2,Nmd3,Nt5dc2,Nusap1,Oat,Rora,Rps5,Selplg,Shmt2,Smc2,Ssr2,Tagln2,Tiam1,Top2a,Ube2c	Mouse
T121_p53-control	_tstat	over all collections	C2: curated gene sets	BOQUEST_STEM_CELL_UP	0.000246	0.0068031	-0.42076	-1.75865	0	173	Pde4dip,Cryab,Agl,Fmo1,Ddr2,Celf2,Igf1,Cdo1,Gsn,Cd302,Myh11,Ank2,Lama2,Net1,Aox1,Gstm5,Prrx1,Ogn,Cxcl12,Dpt,Adcy7,Plbd1,Sspn,Irs1,Pdlim3,Ntrk2,Svep1,Lum,Atp1a2,Aldh1a1,Spon2,Aldh1a7,Islr,Msc,Hspb8,Prelp,Mafb,Tmed3,Plp1,Ptprg,Mitf,S100a4,Angpt1,Cilp,Slit3,Ptx3,Efemp1,Pid1,C3,Tnxb,Emp3,Mme,Apoe,Rcn3,Plagl1,Ust,Serpinf1,Cdkn2c,Pamr1,Pdgfra,Fap,Dclk1,Apod,Pltp,Reck,Gpc3,Col6a2,Cfb,Tspan8,Mfap2,Wdr41,…	83	0.479769	Abi3bp,Acox2,Adcy7,Aebp1,Agl,Aldh1a1,Aldh1a7,Angpt1,Ank2,Anpep,Aox1,Apod,Apoe,Aspa,Atp1a2,Axl,Basp1,Bbs9,Bhlhe41,Bicc1,Bmpr1a,C3,Cd302,Cd44,Cdh11,Cdkn2c,Cdo1,Cebpb,Celf2,Cfb,Chl1,Cilp,Col14a1,Col16a1,Col1a1,Col1a2,Col3a1,Col5a1,Col5a2,Col6a1,Col6a2,Col6a3,Colec12,Crip1,Crispld2,Cryab,Ctsk,Cxcl12,Cxcl14,Dclk1,Dcn,Ddr2,Dkk2,Dpt,Dse,Dzip1,Efemp1,Efs,Egfr,Emp3,F3,Fam129a,Fap,Fat1,Fbln1,Fbln5,Fbn1,Flr…	Mouse
T121_p53-control	_tstat	over all collections	C2: curated gene sets	BORLAK_LIVER_CANCER_EGF_UP	0.000606	0.0068031	0.519142	1.9903	0	45	Mki67,Ect2,Ccnb1,Tgif1,Cdk1,Elf3,Rrm2,Junb,Anxa2,Ets2,Rbm3,Btg3,Ddr1,Pdgfa,Krt18,Atf3,Tgfa,Spp1,Rhoc,Serpine1,S100a11,Cldn7	22	0.488889	Aebp1,Alcam,Anxa2,Atf3,Blnk,Btg2,Btg3,Ccnb1,Ccnd1,Cd63,Cdk1,Cldn7,Col4a1,Cpe,Ddr1,Ect2,Egr1,Elf3,Eps15,Ets2,Fgl2,Fos,Id1,Junb,Krt18,Krt8,Lpl,Ltb,Ly6d,Mki67,Nid1,Pdgfa,Plscr1,Rab3d,Rbm3,Rbp1,Rhoc,Rrm2,S100a11,Serpine1,Slc7a7,Spp1,Tgfa,Tgif1,Twf2	Mouse
T121_p53-control	_tstat	over all collections	C2: curated gene sets	BOYAULT_LIVER_CANCER_SUBCLASS_G123_DN	0.000313	0.0068031	-0.667068	-2.06773	0	30	Mlycd,Ephx2,St3gal6,Hadh,Alas1,Msra,Etfdh,Acaa2,Gabarapl1,Fas,Gcdh,Cbr4,Dcxr,Echdc2,Acadl,Fyn,Grhpr	17	0.566667	Acaa2,Acadl,Alas1,Aspa,Cbr4,Dcxr,Dmd,Echdc2,Ephx2,Etfdh,Exph5,Fas,Fyn,Gabarapl1,Gcdh,Got2,Grhpr,Hadh,Hyal1,Mlycd,Msra,Mthfd1,Pck2,Psd3,Rcl1,Sec14l2,Slc16a2,Slc25a15,Slc4a4,St3gal6	Mouse
T121_p53-control	_tstat	over all collections	C2: curated gene sets	BOYAULT_LIVER_CANCER_SUBCLASS_G123_UP	0.00058	0.0068031	0.581194	2.13648	0	38	Kpna2,Ccnb2,Rfc4,Kif20a,Gins1,Hat1,Tmpo,Smc4,Rbm3,Tuft1,Ckap4,Snrpd1,Cbx1,Bard1,Larp4b,Nt5dc2	16	0.421053	Acly,Bard1,Cacybp,Caprin1,Cbx1,Ccnb2,Cct3,Ckap4,Cpd,Cpsf6,Dusp12,Enah,Fabp5,Gins1,Hat1,Isg20l2,Kif20a,Kpna2,Larp4b,Map4k3,Mrpl9,Nt5dc2,Plcb1,Pogk,Pon2,Prkci,Prkdc,Rbm3,Rfc4,Sac3d1,Shc1,Smc4,Snrpb,Snrpd1,Snrpe,Tmpo,Tuft1,Ubap2l	Mouse
T121_p53-control	_tstat	over all collections	C2: curated gene sets	BOYAULT_LIVER_CANCER_SUBCLASS_G23_UP	0.000598	0.0068031	0.715543	2.73074	0	44	Mcm6,Tyms,Smc2,Dbf4,Mki67,Ect2,Bub1b,Cenpa,Rrm1,Mcm2,Usp1,Mcm3,H2afz,Ccne2,Slbp,Dlgap5,Ube2s,Nek2,Fen1,Ddost,Suz12,Slc39a6,Oip5,Tubg1	24	0.545455	Abcg1,Arfgef2,Arpc1a,Bub1b,Ccne2,Cenpa,Dbf4,Ddost,Dlgap5,Dnajc6,Ect2,Fen1,H2afz,Hltf,Iars,Mapk1,Mcm2,Mcm3,Mcm6,Mki67,Narf,Ndufa4l2,Nek2,Npc1,Oip5,Rragd,Rrm1,Sfn,Slbp,Slc26a2,Slc38a1,Slc39a6,Slc50a1,Smc2,Suz12,Tfpi,Tfrc,Tubg1,Twf1,Tyms,Ube2s,Upf3b,Usp1,Xk	Mouse
T121_p53-control	_tstat	over all collections	C2: curated gene sets	BOYAULT_LIVER_CANCER_SUBCLASS_G3_DN	0.000308	0.0068031	-0.706106	-2.24854	0	34	Echs1,Acadvl,Slc25a20,Gimap3,Cd302,Cyp27a1,Alad,Acat1,Tst,Selenbp1,Dhtkd1,Smarca2,Rarres2,Slc38a3,Pik3r1,Serping1,Ttc38,Aplnr,Tnxb,Zcchc24	20	0.588235	Acadvl,Acat1,Alad,Aldh5a1,Aplnr,Cd302,Col18a1,Cryl1,Cyp27a1,Dhtkd1,Echs1,Fxyd6,Gimap3,Gpld1,Masp1,Mat2a,Pcsk6,Pik3r1,Rarres2,Sardh,Selenbp1,Serpinf1,Serping1,Slc25a20,Slc38a3,Smarca2,Sorbs2,Tmem176b,Tmem204,Tmprss6,Tnxb,Tst,Ttc38,Zcchc24	Mouse
T121_p53-control	_tstat	over all collections	C2: curated gene sets	BOYLAN_MULTIPLE_MYELOMA_C_CLUSTER_UP	0.00057	0.0068031	0.556795	1.96556	0	33	Tyms,Ccnb1,Uhrf1,Foxm1,Skp2,Cad,Ssx2ip,Gas2l3,Kras,Nfya,Rbm14,Gabpb1,Foxp4,Marcksl1,Mllt1,Hnrnpd,Nrarp,Apc	18	0.545455	Adra2a,Apc,B3gnt8,Cad,Ccnb1,Cstf1,Dpp4,Eps8,Fam129c,Foxm1,Foxp4,Gabpb1,Gas2l3,Hnrnpd,Kras,Marcksl1,Mllt1,Mtor,Nfya,Nrarp,Pomt1,Ppm1f,Pter,Ptgr1,Rbm14,Skp2,Slc43a3,Ssx2ip,Stom,Tifa,Tyms,Uhrf1,Zfpm1	Mouse
T121_p53-control	_tstat	over all collections	C2: curated gene sets	BURTON_ADIPOGENESIS_5	0.000265	0.0068031	-0.692373	-2.70502	0	105	Ormdl3,Lipe,Crat,Slc1a5,Acsl1,Dbi,Acadm,Etfb,Echs1,Lpin1,Cpt2,Ivd,Fabp4,Prdx3,Sorbs1,Cebpa,Romo1,Ndufb10,Prps1,Scp2,Coq9,Aco2,Ndufab1,Pex11a,Gnpat,Uqcr11,Timm23,Gm10053,Cox6a1,Taldo1,Cisd1,Cycs,Ndufa8,Cyc1,Gys1,Atl2,Sod2,Mrps34,Isca2,Sipa1,Mknk2,Mgst3,Aldoa,Mrpl12,Sdhd,Esrra,Abhd5,Rasd1,Cox17,Dnajb9,Extl3,Ifngr1,Por,Tysnd1,Tob1,Mrpl34,Phb,Bcap31,C3,Znrf2,Fdx1,Hk2,Ptges2,Ak2,Ppa1,Slc5a6,Fabp5,Mdh2…	76	0.72381	Abhd5,Acadm,Aco2,Acsl1,Adam12,Aifm1,Ak2,Aldoa,Atl2,Bcap31,Bcl2l13,C3,Cbr3,Cebpa,Cisd1,Clock,Coq9,Cox17,Cox6a1,Cpt2,Crat,Cyc1,Cycs,Dbi,Dnajb9,Echs1,Esrra,Etfb,Extl3,Fabp4,Fabp5,Fdx1,Gk,Gm10053,Gm49394,Gnpat,Gphn,Grpel1,Gys1,Hk2,Ifngr1,Igf2,Isca2,Ivd,Jagn1,Lipe,Lman2,Lpin1,Lrrc59,Mapk6,Mdh2,Mgst3,Mknk2,Mrpl12,Mrpl15,Mrpl20,Mrpl34,Mrps2,Mrps26,Mrps34,Mtx2,Ndufa8,Ndufab1,Ndufb10,Nrip1,Ormdl3,Pdia6,Pe…	Mouse
T121_p53-control	_tstat	over all collections	C2: curated gene sets	BURTON_ADIPOGENESIS_6	0.000255	0.0068031	-0.776907	-3.15871	0	141	Gstz1,Pnpla2,Hibch,Cat,Aoc3,Ppp2r5a,Bcat2,Mgll,Adig,Ndufb3,Slc2a4,Uck1,Bckdhb,Dnajc15,Hadhb,Lpl,Slc25a1,Suclg1,Pex19,Phtf2,Fah,Hadh,Uqcr10,Decr1,Lonp2,Alas1,Dld,Dbt,Hibadh,Ndufb9,Chchd3,Cib2,Nr1h3,Scp2,Tspan12,Dlat,Fasn,Chpt1,Ndufs1,Ogdh,Etfdh,Psen2,Uqcrq,Retsat,S100a1,Plin4,Ndufa5,Ndufa9,Gpd1,Acaa2,Pdhb,Ndufs3,Sdha,Isca1,Ndufb8,Cox5b,Mccc1,Ndufb5,Ndufc1,Coq5,Ldhb,Uqcrc2,Sdhc,Sfxn1,Uqcrc1,Cox7b,D…	98	0.695035	Abca1,Acaa2,Acad9,Acadl,Acads,Adcy6,Adig,Agpat3,Alad,Alas1,Aoc3,Apoc1,Apoe,Arl4a,Bcat2,Bckdhb,Bnip3,Cat,Cbr1,Ccng2,Cd151,Cdkn2c,Chchd3,Chpt1,Cib2,Col15a1,Coq5,Cox5b,Cox7a2,Cox7b,Cs,Cyb5a,Cyb5b,Dbt,Decr1,Dgat1,Dhcr7,Dhrs7b,Dlat,Dld,Dlst,Dnajc15,Ehd1,Etfdh,Fah,Fam49b,Fasn,Fxn,Gbe1,Gpd1,Gsr,Gstz1,Hadh,Hadhb,Hibadh,Hibch,Hipk2,Hp,Hsd17b12,Hsd17b4,Impdh1,Isca1,Isoc1,Itga6,Kat2b,Lcn2,Ldhb,Lias,Lonp2,Lp…	Mouse
T121_p53-control	_tstat	over all collections	C2: curated gene sets	BURTON_ADIPOGENESIS_8	0.000693	0.0068031	0.420905	1.77929	0	70	Flnb,Hmgcr,Prdx4,Rab31,Slc7a5,Cd276,Plxnb2,Fam91a1,Gnb1,Myh9,App,Itgav,Kdelr3,Tpbg,Anxa3,Tes,Sptan1,Usp22,Dstn,Emp1,Tapbp,Leprot	22	0.314286	Acta2,Anxa3,Anxa5,App,Asah1,B9d1,Bax,Cap1,Capg,Cd276,Cmtm3,Col4a5,Ctsa,Dstn,Emp1,Emp3,F2r,Fam91a1,Flnb,Gba,Gnb1,Gng10,Hmgcr,Itgav,Kctd10,Kdelr3,Lamb2,Lamp2,Leprot,Lox,Map1lc3b,Mapkapk2,Msn,Myh9,Ncam1,Ogn,Pdlim7,Pdpn,Phldb2,Pla2g7,Pld3,Pltp,Plxnb2,Praf2,Prdx4,Prss23,Psap,Rab31,Rps6ka4,Scpep1,Serpinf1,Sertad1,Ski,Slc1a4,Slc7a5,Smad6,Sptan1,Sumf1,Tapbp,Tes,Timp3,Tmsb10,Tnfaip1,Tpbg,Tspan6,Tuba1a,Usp…	Mouse
T121_p53-control	_tstat	over all collections	C2: curated gene sets	BURTON_ADIPOGENESIS_PEAK_AT_16HR	0.000579	0.0068031	0.768647	2.84235	0	39	Mcm4,Mcm6,Dnmt1,Smc2,Mcm5,Mcm7,Chaf1b,Cdca7,Hells,Mcm3,Hmgb2,Pold1,Msh6,Rrm2,Hat1,Dut,Rad51,Cdc6,Fen1,Prps1l3	20	0.512821	Abcf1,Abcf2,Asf1b,Ass1,Cdc6,Cdca7,Chaf1b,Ddx21,Dnmt1,Dut,Ecm1,Emb,Fam111a,Fen1,Grwd1,Hat1,Hells,Hmga1,Hmgb2,Ifrd2,Mcm3,Mcm4,Mcm5,Mcm6,Mcm7,Mrpl18,Msh6,Mtm1,Nap1l4,Pgp,Pola2,Pold1,Prps1,Prps1l3,Rad51,Rrm2,Smc2,Snx5,Vcan	Mouse
T121_p53-control	_tstat	over all collections	C2: curated gene sets	BURTON_ADIPOGENESIS_PEAK_AT_24HR	0.000579	0.0068031	0.758757	2.80578	0	39	Anln,Top2a,Stmn1,Kpna2,Ccnb1,Ccna2,Rrm1,Prc1,Hmmr,Racgap1,Cdc20,Tk1,Cdk1,Aurkb,Kif20a,Nusap1,Rangap1,Kif22,Cenpl,Bub1,Melk,Ube2c,Cad,H2afx,Slpi,Srsf1	26	0.666667	Anln,Aqp1,Aurkb,Bub1,Cad,Ccna2,Ccnb1,Cdc20,Cdc25c,Cdk1,Cenpl,Dctpp1,Elavl1,Exosc5,Galk1,H2afx,Hmmr,Ipo5,Isyna1,Kif20a,Kif22,Kpna2,Lcn2,Melk,Nusap1,Prc1,Pttg1,Racgap1,Rangap1,Rrm1,S100a8,Slpi,Snrnp70,Srsf1,Stmn1,Tk1,Top2a,Trappc5,Ube2c	Mouse
T121_p53-control	_tstat	over all collections	C2: curated gene sets	CADWELL_ATG16L1_TARGETS_UP	0.000604	0.0068031	-0.570894	-1.89499	1	41	Adig,Lpl,Fabp4,Cd36,Ccdc80,Sash3,Scp2,Plin4,Fcgrt,Plekhm1,Fuz,Hspa12a,Dgat2,Npr3	14	0.341463	Adig,Ap1m1,Arsk,Bst1,C1qtnf1,Ccdc80,Cd163,Cd36,Chst1,Cit,Dgat2,Exosc10,Fabp4,Fcgrt,Fuz,Ggt1,Hp,Hspa12a,Kctd14,Kif3b,Lhfpl2,Lpl,Ltk,Mttp,Npr3,Pcdh17,Phf21a,Plekhm1,Plin4,Rbm45,Rbp4,Rhov,Rsad2,Saa3,Sash3,Scp2,Socs3,Ssr1,Tmem87a,Wdfy1,Zkscan1	Mouse
T121_p53-control	_tstat	over all collections	C2: curated gene sets	CAIRO_HEPATOBLASTOMA_CLASSES_DN	0.000256	0.0068031	-0.502092	-2.03503	0	137	Cat,Hspb6,Aldh2,Zeb1,Alas1,Sgcb,Bscl2,Gimap3,Uqcrq,Igf1,Phyh,Ptprb,Glul,Gabarapl1,Fry,Snrk,Kank3,Lama2,Adipor2,Bloc1s1,Aox1,Tsc22d3,Itm2a,Fas,Tst,Tk2,Khk,Gas6,Ghr,Copz2,Ctsf,Zbtb20,Arl6ip5,Svep1,Ctso,Rras,Rarres2,Lpxn,Ar,Itih5,Fam189a2,Dbp,Mylk,Slc30a1,Spon1,Lck,Serping1,Pde2a,Zcchc24,Gfod1,Amotl2,Cd81	52	0.379562	Abca2,Abhd6,Acsl5,Adipor2,Alas1,Aldh2,Aldh3a2,Amotl2,Anxa4,Aox1,Ar,Arl6ip5,Aspa,Atn1,Atp10a,B2m,Bcl6,Bhlhe40,Blcap,Blnk,Bloc1s1,Bscl2,C1qtnf3,Camk1d,Capn2,Cat,Cd81,Cdc42ep3,Col18a1,Copz2,Csrp2,Ctsf,Ctso,Cx3cr1,Cyld,Dapk1,Dbp,Dcn,Depdc5,Dkk3,Dnase1l3,Ecm1,Egr1,Emcn,Eng,Fam189a2,Fas,Fat4,Fry,Gabarapl1,Gas6,Gatm,Gfod1,Ghr,Gimap3,Glul,Hivep2,Homer2,Hspb6,Htra1,Igf1,Il1r1,Il2rb,Il6st,Itih5,Itm2a,Kank2…	Mouse
T121_p53-control	_tstat	over all collections	C2: curated gene sets	CAIRO_HEPATOBLASTOMA_DN	0.000256	0.0068031	-0.547031	-2.21717	0	137	Eno3,Gstz1,Myom1,Agl,Mgll,Agpat2,Acsl1,Acadm,Pfkfb1,Cpt2,N4bp2l1,St3gal6,Lonp2,Alas1,Papss2,Acacb,Scp2,Ndrg2,Etfdh,Igf1,Ugp2,Gpd1,Acaa2,Angptl4,Insig1,Acads,Fahd2a,Sdhb,Ablim3,Acat1,Zfand5,Gstt2,Prodh,Ghr,Gadd45g,Dhtkd1,Hagh,Gcdh,Suclg2,Pts,C1rl,Slc37a4	42	0.306569	Abhd2,Ablim3,Acaa2,Acacb,Acadl,Acadm,Acads,Acat1,Acsl1,Adk,Adm,Agl,Agpat2,Alas1,Alpl,Angptl4,Ano1,Aqp3,Arhgef26,Asl,Ass1,C1rl,Cbs,Cd14,Cda,Cdc37l1,Cfp,Cp,Cpt2,Crem,Cth,Cxcl14,Cyp39a1,Dcps,Dhodh,Dhrs1,Dhtkd1,Dnase1l3,Ecm1,Ehd3,Eno3,Epha2,Etfdh,Ets2,Ext1,Faah,Fahd2a,Fam102a,Fam149a,Fcgr2b,Fcgr3,Foxo1,Gadd45g,Gcdh,Gch1,Ghr,Gls2,Gne,Got1,Gpd1,Gpld1,Gramd1c,Gramd4,Gstt2,Gstz1,Hagh,Hp,Hpgd,Id2,Igf1,Igf…	Mouse
T121_p53-control	_tstat	over all collections	C2: curated gene sets	CAIRO_LIVER_DEVELOPMENT_DN	0.000258	0.0068031	-0.429138	-1.72993	0	131	Ech1,Slc2a4,Acsl1,Acadm,Fmo1,Fah,Pygl,Pink1,Csad,Gm2a,Gstm2,Phyh,Acaa2,Orai3,Gsn,Etfa,Cd302,Cyp27a1,Smpdl3a,Clpx,Gstm1,Pgm1,Gstt2,Tst,Selenbp1,Hagh,Ngly1,Gcdh,Slc38a3,Slc37a4,Crot,Entpd5,Aqp1,Pon3,Serping1,Dcxr,C3,Nid1,Apoe,Hmgcs2,Serpinf1,Cfp,Dhrs7,Hp,Fgb,Tmprss2,Cbs,Hmgcs1,Pcyt2,Pecr,Matn2,Cyld,Nsdhl	53	0.40458	Abca7,Acaa2,Acadm,Acsl1,Aldh3a2,Alox5ap,Anxa1,Apoe,Aqp1,Arg1,B3gnt3,Bdh1,Brca1,C1qa,C3,Cbs,Ccr2,Cd302,Cdh1,Cfp,Cldn1,Clpx,Col18a1,Crot,Csad,Ctns,Ctsh,Cybb,Cyld,Cyp27a1,Dcxr,Ddx27,Dhcr24,Dhrs7,Ebp,Ech1,Entpd5,Etfa,Fah,Fgb,Fgg,Fkbp11,Fmo1,Fn1,Fryl,Gcat,Gcdh,Gm2a,Gpld1,Grik5,Gsn,Gstm1,Gstm2,Gstt2,H6pd,Hagh,Herc1,Hmgcs1,Hmgcs2,Hmox1,Hp,Hpn,Il1rn,Isg20,Itih2,Jak2,Kdelr3,Kif13b,Kntc1,Lbp,Lcn2,Lcp1,Lpin…	Mouse
T121_p53-control	_tstat	over all collections	C2: curated gene sets	CHANG_CORE_SERUM_RESPONSE_DN	0.000249	0.0068031	-0.441825	-1.82749	0	158	Lpin1,Iscu,Slc27a1,Satb1,Pdk2,Acss2,Cst3,Ypel3,Itpkb,Fcgrt,Fyco1,Gsn,Gabarapl1,Sesn1,Cyp27a1,Insig1,Klhl24,Sod2,Ctsf,Pcmtd1,Sdr39u1,Svep1,Lum,Maf,Calcoco1,Tnfaip2,Hdac5,Pdzrn3,Ccpg1,C1rl,Gabbr1,Fads1,Por,Axin2,Serping1,Pbxip1,Tnxb,Zcchc24,Atp6v0a1,Sesn2,Echdc2,Mfge8,Rab11fip2,Osbpl8,Pik3ip1,Bcl6,Serf2,Tnfaip8,Mef2d,Dusp22,Rpl37,Kit,Nosip,Apod,Hmgcs1,Eif4e3,Slc25a36,Tnfsf12,Ankrd12,Arhgef3,Cfb,Rnf…	73	0.462025	Accs,Acin1,Acsl3,Acss2,Acy1,Add3,Ankrd12,Anxa11,Apod,App,Arhgap12,Arhgef3,Arid5b,Armcx3,Arpc4,Atp6v0a1,Axin2,Bcl6,Bhlhe40,C1rl,Calcoco1,Ccng2,Ccnl2,Ccpg1,Cd82,Cdkn1a,Cdkn1c,Cfb,Clcn6,Cntnap1,Crtap,Csf1,Cst3,Ctns,Ctsf,Cyp27a1,Dab2,Dnajc21,Dnm1,Dpysl2,Dusp22,Echdc2,Egfr,Eif4e3,Elp2,Errfi1,Etv1,Fads1,Fads2,Fcgrt,Fdps,Fyco1,Gabarapl1,Gabbr1,Gatm,Gls,Gsn,H2afv,Habp4,Hdac5,Heca,Hmgcs1,Idi1,Igbp1,Igip,I…	Mouse
T121_p53-control	_tstat	over all collections	C2: curated gene sets	CHIANG_LIVER_CANCER_SUBCLASS_CTNNB1_UP	0.000547	0.0068031	-0.512938	-1.94433	1	87	Gpam,Cd36,Hsdl2,Hibadh,Fitm2,Aldh1l1,Gnai1,Crls1,Glul,Pdk4,Aox1,Vldlr,Fas,Selenbp1,Tmem64,Irs1,Cap2,Ebpl,Ar,Hlf,Prr5l,Spryd7,Ptprg,Sparcl1,Axin2,Amacr,Dpp4,Cpped1,Dcxr,Mme,Kcnj8,Ust,Rab11fip2,Itpr2,Slc5a6,Grhpr,Slc2a12,Dnajc12,Thbs4,Abhd6,Slc22a4,Gphn,Nubpl	43	0.494253	Abhd6,Acsl5,Aldh1l1,Aldh3a2,Amacr,Aox1,Ar,Asap2,Aspscr1,Axin2,Bambi,Bik,Bok,Cap2,Cd36,Cdk6,Cpped1,Crls1,Ctnnbl1,Dcxr,Dnajc12,Dpp4,Ebpl,Ephb2,Exph5,Fam8a1,Fas,Fitm2,Gfra1,Glul,Gnai1,Gpam,Gphn,Grhpr,Habp4,Hhat,Hibadh,Hlf,Hsdl2,Insig2,Irs1,Irx3,Itpr2,Kcnj8,Kcnk1,Lgr5,Map3k8,Mertk,Mme,Mthfd1,Nek3,Nubpl,Panx1,Pdk1,Pdk4,Phlpp1,Preb,Prr5l,Ptprg,Rab11fip2,Rbp1,Rhobtb1,Sec14l2,Selenbp1,Slc16a1,Slc16a10,Sl…	Mouse
T121_p53-control	_tstat	over all collections	C2: curated gene sets	CHIANG_LIVER_CANCER_SUBCLASS_PROLIFERATION_DN	0.000283	0.0068031	-0.691149	-2.50337	0	66	Aldh6a1,Cat,Acbd4,Mlycd,Nudt7,Gpt2,Pfkfb1,Cpt2,Gpt,St3gal6,Hadh,Ehhadh,Alas1,Hibadh,Scp2,Aldh1l1,Etfdh,Cdo1,Pdk4,Cyp27a1,Bloc1s1,Btd,Aox1,Tst,Echdc3,Pnpo,Selenbp1,Dhtkd1,Hagh,Gcdh,Slc38a3,Ar,Klf9,Mpdz,Ephx1,Por,Serping1,Dcxr,Dhrs1,Echdc2,Acadl,Kcnj8,Rorc	43	0.651515	Acadl,Acbd4,Alas1,Aldh1l1,Aldh3a2,Aldh5a1,Aldh6a1,Aox1,Ar,Bloc1s1,Bok,Btd,Cat,Cdo1,Col18a1,Cpt2,Cth,Cyp27a1,Dcxr,Depdc7,Dhrs1,Dhtkd1,Echdc2,Echdc3,Ehhadh,Ephx1,Etfdh,Gcdh,Gne,Gpld1,Gpt,Gpt2,Grhpr,Hadh,Hagh,Hibadh,Kcnj8,Klf9,Ldhd,Mlycd,Mpdz,Mthfd1,Mttp,Myo1b,Nudt7,Pdk4,Pfkfb1,Pnpo,Por,Rcl1,Rhob,Rorc,Rwdd3,Scp2,Sec14l2,Selenbp1,Serping1,Slc16a2,Slc38a3,Slc46a3,Sorbs2,Srd5a1,St3gal6,Sytl4,Tst,Ttpa	Mouse
T121_p53-control	_tstat	over all collections	C2: curated gene sets	CHIARADONNA_NEOPLASTIC_TRANSFORMATION_CDC25_DN	0.000521	0.0068031	-0.430187	-1.71737	1	122	Eno3,Pnpla2,Fhl1,Slc1a5,Aldh2,Dgcr6,Ddr2,Papss2,Pold4,Phlda3,Gstm2,S100a1,Klf2,S100a13,Eif4ebp1,Tmem159,Taldo1,Gstm1,Tmem43,Immt,Pnkd,Map1lc3b,Mgst3,Akap12,Vamp5,Tspo,Lypla1,Rbms2,Tuba8,Cd34,Igfbp4	31	0.254098	Abcc1,Abhd8,Ace,Acot7,Acp2,Adm,Agrn,Akap12,Aldh2,Anxa11,Anxa4,Aqp1,Arhgef2,Asah1,Asns,Atp6v0b,Avpi1,Bag2,Baiap2,Bhlhe40,Capg,Carhsp1,Cd151,Cd34,Cd9,Clic4,Col11a1,Col4a1,Col4a2,Col5a2,Csnk2a1,Csrp1,Cyb5b,Cyb5r1,Dab2,Dbndd2,Ddr2,Dgcr6,Dusp1,Eif4ebp1,Eln,Emp3,Eno3,Fbn1,Fhl1,Fhl2,Foxk2,Fzd2,Galk1,Gipc1,Gm10031,Gpc1,Gstm1,Gstm2,Guk1,Ica1,Igfbp4,Immt,Itgb4,Klf2,Klf4,Lamc2,Lasp1,Lypla1,Map1lc3b,Mea1,Mgs…	Mouse
T121_p53-control	_tstat	over all collections	C2: curated gene sets	CHNG_MULTIPLE_MYELOMA_HYPERPLOID_UP	0.000305	0.0068031	-0.591387	-1.93741	0	39	Eif4a2,Rplp2,Rps17,Gm11808,Eif3k,Eef1g,Rps9,Mrpl34,Rpl13a,Rps13,Rps15,Rpl27a,Imp3,Rps3,Rps16,Eef1b2,Gm2000,Rpl37,Rps14,Rplp1,Rpl24,Rpl35,Rps6	23	0.589744	Clta,Eef1b2,Eef1g,Eef2,Eif3g,Eif3k,Eif4a2,Fbl,Gm11808,Gm2000,Herc1,Imp3,Mrpl34,Ncbp2,Qars,Rpl13a,Rpl15,Rpl21,Rpl24,Rpl27a,Rpl29,Rpl35,Rpl37,Rpl4,Rplp1,Rplp2,Rps13,Rps14,Rps15,Rps16,Rps17,Rps23,Rps3,Rps6,Rps9,Rsl24d1,Scamp5,Snrnp70,Uba7	Mouse
T121_p53-control	_tstat	over all collections	C2: curated gene sets	CROONQUIST_NRAS_SIGNALING_DN	0.000693	0.0068031	0.806767	3.41044	0	70	Mcm4,Top2a,Stmn1,Smc2,Mki67,Bub1b,Wee1,Tpx2,Ccnb1,Ccna2,Cenpa,Mcm7,Pcna,Mcm2,Chaf1a,Mcm3,Ccnb2,Spag5,Kif2c,Lmnb1,Hmgb2,Cdc20,Rfc4,Pold1,Tk1,Cdk1,Aurkb,Plk1,Gins1,Nasp,Cks1b,Kif22,Plk4,Ndc80,Foxm1,Aurka,Kif11,Dut,Chek2,Exo1,Stil,Ncaph,Cdc6,Traip,Chek1,Mybl2,Smc4,Rfc3,Trip13,Ube2c,Brd8,Snrpa1,Rad51c,H2afx	54	0.771429	Aurka,Aurkb,Brd8,Bub1b,Ccna2,Ccnb1,Ccnb2,Cdc20,Cdc25c,Cdc6,Cdk1,Cdkn3,Cenpa,Chaf1a,Chek1,Chek2,Cks1b,Cse1l,Dut,Eif5,Exo1,Fads3,Foxm1,Gale,Gins1,Gnai1,H2afx,Hmga1,Hmgb2,Kif11,Kif22,Kif2c,Lmnb1,Mcm2,Mcm3,Mcm4,Mcm7,Mki67,Mybl2,Nasp,Ncaph,Ndc80,Oip5,Pcna,Plk1,Plk4,Plod2,Pold1,Pold3,Ptp4a3,Pttg1,Rad51c,Rfc3,Rfc4,Sbno2,Smc2,Smc4,Snrpa1,Spag5,Spc25,Stil,Stmn1,Tk1,Top2a,Tpx2,Traip,Trip13,Ube2c,Wee1,Zwint	Mouse
T121_p53-control	_tstat	over all collections	C2: curated gene sets	DELPUECH_FOXO3_TARGETS_DN	0.000573	0.0068031	0.629897	2.2905	0	36	Mki67,Prc1,Nusap1,Cenpf,Kif22,Foxm1,Aurka,Slc7a1,Nek2,Smc4,Mthfd2,Ube2c,Exosc8	13	0.361111	Aars,Apex1,Areg,Aurka,Cdc42ep3,Cebpg,Cenpf,Dtymk,Efnb2,Exosc8,Foxm1,Gadd45a,H1f0,Hax1,Iars,Impdh2,Kif22,Lars,Mki67,Mthfd2,Nek2,Nupr1,Nusap1,Pck2,Pfn2,Prc1,Pycr1,Shmt2,Slc1a4,Slc7a1,Smc4,Tial1,Ube2c,Vegfa,Xpot,Zwint	Mouse
T121_p53-control	_tstat	over all collections	C2: curated gene sets	DELYS_THYROID_CANCER_DN	0.000256	0.0068031	-0.561759	-2.27687	0	137	Aldh6a1,Aoc3,Cryab,Fhl1,Snta1,Cldn5,Tbc1d4,Aldh2,Cd36,Fmo1,Aldh4a1,Synm,Phyh,Sord,Gnai1,Sh3bp5,Tek,Lama2,Npr1,Aox1,Gstm5,Lmo2,Ogn,Tsc22d3,Itm2a,Cxcl12,Dpt,Arl4a,Tfpi,Ghr,Copz2,Hspa12a,Irs1,Tle4,Akap12,Tgfbr3,Aldh1a1,Aldh1a7,Itih5,Hlf,Tspan7,Prkacb,Tob1,Ptn,Tnxb,Elmo1,Lifr,Dnajb4,Egr2	49	0.357664	Acsf2,Add3,Akap12,Aldh1a1,Aldh1a7,Aldh2,Aldh4a1,Aldh6a1,Aldh7a1,Aoc3,Aox1,Apod,Arl4a,Asph,Bcl2,Bud31,Cd36,Cited2,Cldn5,Clmn,Copz2,Cpne3,Cryab,Csrp2,Cth,Cxcl12,Dcn,Dio2,Dnajb4,Dnase1l3,Dpt,Egr1,Egr2,Elmo1,Emcn,Eml1,Enpp1,Epb41l3,Epb41l4b,Eya2,Faah,Fabp5,Fbln1,Fbln5,Fgfr2,Fgl2,Fhl1,Flrt2,Fmo1,Fmo2,Fmod,Fos,Foxj1,Fxyd6,Gas1,Gcat,Gfra2,Ghr,Gm49394,Gna14,Gnai1,Gng11,Gpc3,Grb14,Gstm5,Hlf,Hspa12a,Hspb11…	Mouse
T121_p53-control	_tstat	over all collections	C2: curated gene sets	DUNNE_TARGETS_OF_AML1_MTG8_FUSION_UP	0.000616	0.0068031	-0.600546	-1.90155	1	33	Cat,Arxes2,Cd302,Rasgrp2,Atp2b4,Fnbp1,Selplg,Laptm5,Ptger4,Atg16l2,Sla	11	0.333333	Acot7,Aldh3b1,Alox5ap,Arl15,Arxes2,Atg16l2,Atp2b4,Btg1,Cat,Cd302,Cmtm3,Csf3r,Cxcr4,Fam192a,Fnbp1,Gca,Igfbp7,Itm2c,Laptm5,Lcp1,Myo1f,Nucb2,Os9,Plac8,Prrc2c,Pstpip1,Ptger4,Rasgrp2,S100a8,Samsn1,Selplg,Sla,Spcs3	Mouse
T121_p53-control	_tstat	over all collections	C2: curated gene sets	DURAND_STROMA_S_UP	0.000479	0.0068031	-0.39343	-1.67083	1	205	Aoc3,Lpl,Ivd,Fabp4,Pxmp4,Ccdc80,Cib2,Phospho1,Rassf2,Scn1b,Calcrl,Ndrg2,Igf1,Arhgef6,Angptl4,Pdk4,Inpp4b,Rbpms2,Pde1b,Htra3,Tsc22d3,Itm2a,S1pr1,Cxcl12,Slc43a1,Npr2,Speg,Rnf150,Svep1,Six1,Ctso,Maf,B3galnt1,Spon2,Npr3,Tspan7,Bach2,Mn1,Hspb8,Tmem47,Taf9b,Ccl5,Pmp22,Ptx3,Rtn4rl1,Rb1cc1,Adamts12,Ptn,Pbxip1,Lrig3,Pmvk,Plagl1,Ust,Serpinf1,Chst1,Ehd3,Pear1,Dhrs7,Loxl1,Pygo1,A4galt,Adamts2,Pdgfra,Tspan6,N…	66	0.321951	A4galt,Adam12,Adam8,Adamts12,Adamts2,Adcy3,Ahr,Akap2,Alpl,Angel1,Angptl4,Aoc3,Arc,Arhgap28,Arhgef6,Arrb1,Atp10a,B3galnt1,B4galnt1,Bach2,Btbd2,Cables1,Calcrl,Casp12,Ccdc80,Ccl5,Ccl7,Cd248,Cdk18,Cdkn1c,Cdkn2b,Chst1,Chst2,Cib2,Cldn1,Col1a1,Col1a2,Col3a1,Col4a6,Col6a2,Coro2a,Creb3l1,Crip2,Csgalnact1,Ctsh,Ctso,Cxcl12,Cyp26b1,Depdc7,Dhrs7,Dpysl3,Dtx3l,Efna5,Ehd3,Eif4e3,Ell2,Emb,Epn3,Fabp4,Fam129a,Fam20…	Mouse
T121_p53-control	_tstat	over all collections	C2: curated gene sets	EBAUER_MYOGENIC_TARGETS_OF_PAX3_FOXO1_FUSION	0.000313	0.0068031	-0.717998	-2.2256	0	30	Des,Cryab,Myom1,Fhl1,Mef2c,Tnni2,Bin1,Tpm1,Mybpc2,Ablim3,Tnnt3	11	0.366667	Ablim3,Acta2,Aebp1,Bin1,Col6a3,Cryab,Ctf1,Cxcl10,Des,Dtx3,Fhl1,Hbegf,Macf1,Mef2c,Mef2d,Mras,Mtss1,Mybpc2,Myl6b,Myo10,Myom1,Palmd,Pdlim5,Pdlim7,Syngr2,Tagln,Tnni2,Tnnt3,Tpm1,Utrn	Mouse
T121_p53-control	_tstat	over all collections	C2: curated gene sets	EBAUER_TARGETS_OF_PAX3_FOXO1_FUSION_UP	0.000259	0.0068031	-0.507284	-2.03185	0	125	Pde4dip,Des,Cryab,Myom1,Acbd4,Fhl1,Agl,Mef2c,Tnni2,Acsl1,Cd36,Bin1,Ak1,Calcrl,Acaa2,Arhgef6,Tpm1,Mybpc2,Inpp4b,Ehbp1l1,Ablim3,Hcfc1r1,Cacnb1,Tnnt3,Reep1,Akap1,Tns1,Traf5,Txnip,Stk10,Dmpk,Tnfaip2,Mapre3,Fam13a,Ighm,Spn,Igfbp4,Parp3,Ing4	39	0.312	Ablim3,Acaa2,Acbd4,Acsl1,Acta2,Adam8,Adap1,Aebp1,Agl,Agrn,Ahnak2,Ak1,Akap1,Ankzf1,Arhgef6,Armc9,Ascc1,Atp2c2,Bbs9,Bicd1,Bin1,C2cd2l,Cacnb1,Calcrl,Camk2b,Ccr5,Cd36,Col16a1,Col1a1,Col6a3,Cryab,Ctf1,Cx3cl1,Cxcl10,Dcn,Des,Dmpk,Dnajc7,Dok1,Dtx3,Efs,Egln3,Ehbp1l1,Epb41l3,Eps8l1,Ezr,Fam13a,Fer,Fhl1,Fosl2,Gadd45b,Gmeb1,Gnai2,Gnao1,H2afx,Hbegf,Hcfc1r1,Hivep3,Igfbp4,Ighm,Ing4,Inpp4b,Irgq,Isg15,Itga6,Klf6,L…	Mouse
T121_p53-control	_tstat	over all collections	C2: curated gene sets	EGUCHI_CELL_CYCLE_RB1_TARGETS	0.000541	0.0068031	0.942146	3.0265	0	23	Mcm4,Mcm6,Cenpe,Smc2,Mcm5,Ect2,Ccna2,Mcm7,Ncapg,Mcm2,Cdca8,Mcm3,Hmgb2,Kif20a,Ccne2,Ndc80,Kif11,Bub1,Kif18a,Nek2,Smc4,Fen1	22	0.956522	Bub1,Ccna2,Ccne2,Cdc25c,Cdca8,Cenpe,Ect2,Fen1,Hmgb2,Kif11,Kif18a,Kif20a,Mcm2,Mcm3,Mcm4,Mcm5,Mcm6,Mcm7,Ncapg,Ndc80,Nek2,Smc2,Smc4	Mouse
T121_p53-control	_tstat	over all collections	C2: curated gene sets	FARMER_BREAST_CANCER_CLUSTER_2	0.000555	0.0068031	0.840356	2.90178	0	30	Mcm4,Esrp1,Cenpe,Bub1b,Tpx2,Ccna2,Cenpa,Prc1,Ncapg,Ccnb2,Kif20a,Nusap1,Ndc80,Rad54b,Kif11,Mad2l1,Bub1,Nek2,Aspm,Melk,Kif15	21	0.7	Armc1,Aspm,Bub1,Bub1b,Ccna2,Ccnb2,Cenpa,Cenpe,Cep55,Esrp1,Kif11,Kif15,Kif20a,Mad2l1,Mcm4,Melk,Mrpl15,Mtfr1,Ncapg,Ndc80,Nek2,Nusap1,Prc1,Prkdc,Pttg1,Rad54b,Rb1cc1,Rrs1,Slc25a32,Tpx2	Mouse
T121_p53-control	_tstat	over all collections	C2: curated gene sets	FERRANDO_HOX11_NEIGHBORS	0.000512	0.0068031	0.850457	2.42328	0	15	Mcm4,Top2a,Tyms,Stmn1,Mcm5,Ccna2,Ptprf,Tk1,Mad1l1	9	0.6	Ada,Ccna2,Ercc1,Mad1l1,Mcm4,Mcm5,Mme,Mthfd1,Ptprf,Rpa1,Stmn1,Tk1,Top2a,Tyms,Ung	Mouse
T121_p53-control	_tstat	over all collections	C2: curated gene sets	FINETTI_BREAST_CANCER_KINOME_RED	0.000507	0.0068031	0.893583	2.60759	0	16	Bub1b,Cdk1,Aurkb,Plk1,Plk4,Aurka,Ttk,Bub1,Mastl,Nek2,Chek1,Melk,Pbk,Cdc7,Vrk1	15	0.9375	Aurka,Aurkb,Bub1,Bub1b,Cdc7,Cdk1,Chek1,Mastl,Melk,Nek2,Pbk,Plk1,Plk4,Srpk1,Ttk,Vrk1	Mouse
T121_p53-control	_tstat	over all collections	C2: curated gene sets	FLECHNER_BIOPSY_KIDNEY_TRANSPLANT_REJECTED_VS_OK_DN	0.00022	0.0068031	-0.4781	-2.14137	0	401	Aldh6a1,Hibch,Cat,Cryab,Eci1,Ech1,Agl,Acadm,Bckdhb,Echs1,Hadhb,Ephx2,Pcca,Slc25a1,Aldh2,Acadsb,Pex19,Prdx3,Fmo1,Pepd,Fah,Hadh,Aldh4a1,Ehhadh,Dld,Prnp,Scp2,Ndufs1,Slc25a4,Mdh1,Aco2,Uqcrq,Ndufa5,Ndufab1,Phyh,Acaa2,Sord,Uqcrfs1,Sdha,Isca1,Mapk1ip1,Etfa,Ndufb5,Gabarapl1,Hmgcl,Ndufs4,Fbxo21,Tek,Wwp1,Uqcrc2,Sdhc,Myh11,Uqcrc1,Ank2,Cox7b,Smpdl3a,Gm10053,Cox6a1,Sdhb,Cyb5a,Comt,Sephs2,Acat1,Phkb,Pdhx,Auh,N…	142	0.354115	Abcc4,Abcd3,Acaa2,Acadm,Acadsb,Acat1,Aco1,Aco2,Acot13,Acox1,Acpp,Acvr1b,Acy1,Add3,Adh5,Agap1,Agl,Ahcy,Ahcyl1,Aifm1,Ak4,Akap11,Akr1a1,Aldh2,Aldh3a2,Aldh4a1,Aldh5a1,Aldh6a1,Aldh9a1,Ank2,Ank3,Ankrd46,Anpep,Anxa7,Ap3d1,Aplp2,Aqp1,Aqp3,Armcx2,Asap2,Aspa,Ass1,Atf2,Atp2a2,Atp6v1a,Auh,Auts2,Bambi,Bbx,Bckdhb,Bnip3,Bphl,Btbd3,C1qbp,Calm1,Cap2,Cat,Cbr4,Ccng2,Cd2ap,Cd9,Cdc42bpa,Cdh1,Cdk14,Cdkn1c,Cds1,Cfdp1,C…	Mouse
T121_p53-control	_tstat	over all collections	C2: curated gene sets	FOURNIER_ACINAR_DEVELOPMENT_LATE_DN	0.000528	0.0068031	0.810119	2.50717	0	20	Ncapg,Cks2,Zwilch,Rrm2,Foxm1,Aurka,Actn1,Eif4a1,Aspm,Trip13,Epha2,Vrk1,Cep55,Tubg1,Cdkn3	15	0.75	Actb,Actn1,Aspm,Aurka,Caprin2,Cdkn3,Cep55,Cks2,Dusp4,Eif4a1,Epha2,Foxm1,Ncapg,Odc1,Rrm2,Serpine2,Trip13,Tubg1,Vrk1,Zwilch	Mouse
T121_p53-control	_tstat	over all collections	C2: curated gene sets	FRASOR_RESPONSE_TO_SERM_OR_FULVESTRANT_DN	0.000615	0.0068031	0.787539	3.05589	0	48	Rfc5,Pole,Mcm6,Stmn1,Mcm5,Wee1,Ccna2,Rrm1,Mcm7,Mcm2,Chaf1a,Mcm3,Kif2c,Cdc20,Tk1,Cdk1,Timeless,Prim1,E2f1,Cenpf,Cks1b,Foxm1,Aurka,Kif11,Cdc25b,Blm,Ube2c,Ttll4,Rfc2,H2afx,Exosc2,Bard1,Rnf126	33	0.6875	Aurka,Bard1,Blm,Brpf1,Cap2,Ccna2,Cdc20,Cdc25b,Cdk1,Cdk8,Cdkn2c,Cenpf,Chaf1a,Cks1b,E2f1,Exosc2,Fads3,Foxm1,H2afx,Kif11,Kif2c,Maz,Mcm2,Mcm3,Mcm5,Mcm6,Mcm7,Mthfd1,Myb,Myc,Nfrkb,Nudt1,Pola2,Pole,Polrmt,Prim1,Rfc2,Rfc5,Rnaseh2a,Rnf126,Rrm1,Sdcbp2,Stmn1,Timeless,Tk1,Ttll4,Ube2c,Wee1	Mouse
T121_p53-control	_tstat	over all collections	C2: curated gene sets	FURUKAWA_DUSP6_TARGETS_PCI35_DN	0.000654	0.0068031	0.760651	3.07874	0	59	Mcm4,Mcm5,Tpx2,Ccnb1,Ccna2,Cenpa,Rrm1,Prc1,Ncapg,Dtl,Arhgap11a,Ccnb2,Kif2c,Racgap1,Rfc4,Aurkb,Prim1,Nusap1,Ncapd2,Ccne2,Cenpf,Aurka,Shcbp1,Hjurp,Kif11,Dlgap5,Polq,Ckap2,Stil,Blm,Pbk,Epha2,Map7,Kif20b,Sipa1l3,Slco2a1,Cep55,Lamb3	38	0.644068	Acox2,Arhgap11a,Aurka,Aurkb,Blm,Ccna2,Ccnb1,Ccnb2,Ccne2,Cenpa,Cenpf,Cep55,Ckap2,Ctnnal1,Dlgap5,Dtl,Dysf,Ebna1bp2,Epha2,Ets1,Hjurp,Hpcal1,Ivd,Khdrbs3,Kif11,Kif20b,Kif2c,Lamb3,Lat2,Maff,Map7,Mcm4,Mcm5,Ncapd2,Ncapg,Nedd4l,Ngf,Nusap1,Orc6,Pbk,Pdlim2,Pdss1,Pmepa1,Polq,Prc1,Prim1,Prmt5,Racgap1,Rfc4,Riok1,Rrm1,Rtel1,Shcbp1,Sipa1l3,Slco2a1,Stil,Tpx2,Wdr3,Wdr5	Mouse
T121_p53-control	_tstat	over all collections	C2: curated gene sets	GARGALOVIC_RESPONSE_TO_OXIDIZED_PHOSPHOLIPIDS_TURQUOISE_DN	0.000592	0.0068031	0.693425	2.61399	0	42	Mki67,Bub1b,Ccna2,Tacc3,Cdc20,Plk1,Espl1,Ccnf,Ndc80,Kifc1,Aurka,Tmpo,Skp2,Cbx2,Kifc5b,Xaf1,Kif15,E2f8,Exosc2,Gemin6,Spc24,Bard1	22	0.52381	Armcx4,Aurka,Bard1,Bub1b,Cbx2,Ccdc51,Ccna2,Ccnf,Cdc20,Cdk2ap2,Cdkn2c,Ddx28,Dhrs3,E2f8,Eid2b,Elovl6,Espl1,Exosc2,Fam111a,Gemin6,Kif15,Kifc1,Kifc5b,Mki67,Ndc80,Neil3,Nif3l1,Nr2f6,Osgepl1,Plk1,Polr3b,Ppil2,Ppp1r35,Prmt7,Rrs1,Skp2,Spc24,Tacc3,Tmpo,Trex1,Ttll12,Xaf1	Mouse
T121_p53-control	_tstat	over all collections	C2: curated gene sets	GARY_CD5_TARGETS_UP	0.000441	0.0068031	-0.337117	-1.50665	1	379	Aldh6a1,Tmem120a,Ccng1,Slc1a5,Lpin1,Macrod1,Slc25a1,Cd22,Cd37,Nos3,Cd83,Hibadh,Pold4,Fasn,Gm2a,Pigp,Parvb,Il21r,Arl2,Uqcrc1,Foxn3,Insig1,Fahd2a,Cd52,Hcfc1r1,Tmem159,Letmd1,Auh,Vldlr,Lsp1,Ophn1,Klhl24,Was,Map4k1,Slc43a1,Cd48,Gbe1,Pou2f2,Ubxn6,Zfand3,Kif21b,Tagap,Dhtkd1,Bckdk,Map1lc3b,Vamp2,Pja2,Dok3,Sipa1,Mknk2,Dmpk,Btg2,Tmc8,Tkt,Agpat1,Stat5b,Sh3glb2,Lrrc28,Tspo,Suclg2,Cd74,Cd55,Mrpl2,Pdcd4,Mpst,…	109	0.287599	Aaas,Aars,Abhd6,Acly,Acy1,Agpat1,Agrn,Ahcyl1,Aip,Akap13,Aldh16a1,Aldh6a1,Aldoc,Amfr,Ankrd11,Ap2a1,Apbb2,Apeh,Arhgdia,Arid1a,Arl2,Asap1,Ascc1,Asl,Asns,Atf4,Atxn2l,Auh,Aurkb,Bap1,Bckdk,Bcl2,Bcl2l11,Bcl3,Bnip3l,Braf,Btbd7,Btg2,Cab39,Calm3,Calr,Capns1,Cars,Cbs,Ccng1,Cd22,Cd37,Cd48,Cd52,Cd55,Cd72,Cd74,Cd83,Cd99l2,Cdc42,Cdk10,Cdk16,Cdkn1a,Cdt1,Cebpb,Cebpg,Cmtm8,Cnot3,Cnot6l,Cpne1,Csnk1e,Ctbs,Cth,Ctnna1…	Mouse
T121_p53-control	_tstat	over all collections	C2: curated gene sets	GAVIN_FOXP3_TARGETS_CLUSTER_P6	0.000714	0.0068031	0.705779	3.00538	0	75	Cenpe,Tyms,Bub1b,Tpx2,Ccnb1,Ccna2,Mms22l,Hmmr,Ncapg,Cdca8,Ccnb2,Spag5,Fignl1,Kif2c,Cdc20,Tk1,Cdk1,Aurkb,Kif20a,Plk1,Nusap1,Birc5,Mcm10,Cenpf,Cks1b,Rrm2,Ncapg2,Aurka,Bub1,Rad51,Lgals3,Rad54l,Nek2,Cdca3,Aspm,Nuf2,Gins2,Clspn,Pbk,Cep55,Gemin8,Spc24,Cdca5	43	0.573333	Abhd4,Acot7,Alad,Ar,Aspm,Atf6,Aurka,Aurkb,Birc5,Bub1,Bub1b,Ccna2,Ccnb1,Ccnb2,Ccr2,Cdc20,Cdca3,Cdca5,Cdca8,Cdk1,Cenpe,Cenpf,Cenpk,Cep55,Chdh,Cks1b,Clspn,Cmpk2,Dctd,Fbxw8,Fignl1,Gemin8,Gins2,Hmmr,Icam1,Ifi44,Il17rb,Irf8,Kif20a,Kif2c,Ksr1,Lgals3,Mcm10,Mms22l,Mtmr7,Myo1f,Ncapg,Ncapg2,Nedd4,Nek2,Nuf2,Nusap1,Odc1,Pbk,Plk1,Rad51,Rad54l,Rasgrp2,Rrm2,Slc39a4,Snx9,Spag5,Spc24,Spc25,St8sia6,Stard10,Tgfbr2,T…	Mouse
T121_p53-control	_tstat	over all collections	C2: curated gene sets	GENTILE_UV_RESPONSE_CLUSTER_D4	0.000622	0.0068031	0.510817	1.99662	0	50	Kpna2,Ccnb1,Usp1,Hmgb2,Rad21,Klf10,Xpo1,Aurka,Atp2a2,Phc2,Spen,Dusp7,Snrnp40,Clint1,Mapk6,Pogz,Arf6,Bhlhe40,Pum1	19	0.38	Arf6,Arid5b,Atp13a3,Atp2a2,Aurka,Bhlhe40,Bmpr1a,Ccnb1,Cdc42ep4,Chsy1,Clint1,Ddx17,Ddx3x,Dicer1,Dusp7,Eef1e1,Filip1l,Fzd7,Gata2,Gnai1,Gne,Hmgb2,Kank1,Klf10,Kpna2,Krit1,Mapk6,Pdcd10,Phc2,Pogz,Ppp2r5c,Pum1,Rab1a,Rad21,Rapgef2,Rbm5,Sec24b,Slc20a2,Smurf2,Snrnp40,Spen,Thumpd1,Tpst1,Uap1,Ube2g1,Ufl1,Usp1,Usp10,Xpo1,Zfp36	Mouse
T121_p53-control	_tstat	over all collections	C2: curated gene sets	GEORGES_CELL_CYCLE_MIR192_TARGETS	0.000644	0.0068031	0.643205	2.55878	0	55	Mcm6,Mki67,Usp1,Dtl,Mcm3,Racgap1,Rad21,Mcm10,Mis12,Dlg5,Mad2l1,Polq,Rad51,Brca1,Ncaph,Kif14,Sertad2,Lmnb2,Kif20b,Dek,Cdc7,Tdg,Tubgcp3,Nfya,Emp1,Prpf38a	26	0.472727	Bcl2,Brca1,Cdc14a,Cdc7,Cdc73,Cdk14,Crk,Ctcf,Cul5,Dek,Dlg5,Dtl,Emp1,Ercc3,Extl2,Fgf2,Kif14,Kif20b,Lmnb2,Macf1,Mad2l1,Mcm10,Mcm3,Mcm6,Mis12,Mki67,Mtss1,Nbn,Ncaph,Nek1,Nfib,Nfya,Nin,Pafah1b1,Pim1,Plau,Pls3,Polq,Ppp1ca,Prpf38a,Racgap1,Rad1,Rad21,Rad51,Rap1gap,Rb1,Sertad2,Sh3bp4,Smarcb1,Tdg,Tdp1,Top1,Tubgcp3,Usp1,Uvrag	Mouse
T121_p53-control	_tstat	over all collections	C2: curated gene sets	GERHOLD_ADIPOGENESIS_UP	0.000303	0.0068031	-0.779722	-2.57033	0	40	Lipe,Crat,Acsl1,Acadvl,Gpam,Bckdha,Cpt2,Aldh2,Fabp4,Cd36,Vegfb,Scp2,Fasn,Pdha1,Igf1,Gpx4,Ldhb,Acads,Itga7,Vldlr,Cox8a,Ghr	22	0.55	Acads,Acadvl,Acsl1,Aldh2,Anapc1,Apoe,Bckdha,Cd36,Cebpb,Cox8a,Cpt2,Crat,Ddit3,Fabp4,Fabp5,Fasn,Gadd45a,Gclm,Ghr,Gpam,Gpx4,Igf1,Itga7,Ldhb,Lipe,Mcl1,Mnt,Pdha1,Plin2,Pmp22,Ppa1,Scp2,Sparcl1,Sqstm1,Stat1,Stat3,Stat5a,Vegfa,Vegfb,Vldlr	Mouse
T121_p53-control	_tstat	over all collections	C2: curated gene sets	GOLDRATH_IMMUNE_MEMORY	0.000294	0.0068031	-0.563645	-1.94546	0	51	Eci1,Lpin1,Sorbs1,Prnp,Chpt1,Fcgrt,Angptl4,Plcd1,Hcfc1r1,Tmem159,Il15ra,Rasa4,Ctsw,Rras,Bag3,Klhl7,Vkorc1,Dock9,Mapk12,Tmem141,Pros1,Ifnar2,Prkce,Il10ra,Chchd7	25	0.490196	Angptl4,Antxr2,Bag3,Chchd7,Chpt1,Ctsw,Dock9,Eci1,F2r,Fcgrt,Gk,Golim4,Gpc1,Hcfc1r1,Ifnar2,Il10ra,Il10rb,Il15ra,Kctd12,Klhl7,Lpin1,Mapk12,Nckap1,Nr1d2,Pcgf2,Pde8a,Plcd1,Plekha5,Prkce,Prkcz,Prnp,Pros1,Prss12,Rasa4,Reck,Rnase4,Rnf138,Rpgr,Rras,Rrm2b,Slc2a1,Sorbs1,Sos2,Tirap,Tmem141,Tmem159,Traf1,Usp48,Vkorc1,Vrk1,Zmat3	Mouse
T121_p53-control	_tstat	over all collections	C2: curated gene sets	GOTZMANN_EPITHELIAL_TO_MESENCHYMAL_TRANSITION_UP	0.000655	0.0068031	0.463033	1.86432	0	58	Mki67,Cenpa,Dck,Mcm3,Plk4,Rbl1,Brca1,Chek1,Tnc,Pdgfa,Fn1,Pkp1,Inhbb,Glg1,S100a6,Serpine1,Itgb1,Traf3,Smad1,Timp1,Jun,Inhba,Odc1,Col1a1,Rbbp6,Col18a1,Ly75,Ccl7,Snai1	29	0.5	Acta2,Brca1,Ccl2,Ccl7,Cenpa,Chek1,Chrnb1,Clu,Col18a1,Col1a1,Col3a1,Col4a1,Col4a2,Col5a2,Csf1,Cyp1b1,Dck,Fbln2,Fn1,Furin,Gadd45b,Gata2,Glg1,Igfbp7,Inhba,Inhbb,Itgb1,Jun,Ly75,Map4,Mcm3,Mki67,Mpdz,Ncam1,Oat,Odc1,Pafah1b1,Pdgfa,Pkp1,Pla2g4a,Plk4,Ppic,Pros1,Rbbp6,Rbl1,S100a6,Serpine1,Smad1,Smarcd1,Snai1,Tead2,Tgfb3,Timp1,Timp3,Tnc,Top1,Tpp2,Traf3	Mouse
T121_p53-control	_tstat	over all collections	C2: curated gene sets	GRAESSMANN_RESPONSE_TO_MC_AND_DOXORUBICIN_UP	0.000213	0.0068031	-0.352981	-1.60568	0	493	Tmem38a,Gstz1,Pde4dip,Ccng1,Crat,Acad11,Lpin1,Cpt2,Ppm1m,Aldh2,N4bp2l1,Ivd,Dram1,Fah,Aldh4a1,Slc27a1,Nos3,Alas1,Ak1,Mmd,Dbt,Dolk,Pkdcc,Mcee,Scn1b,Aldh1l1,Phlda3,Gpr146,Etfdh,Acad8,Gpd1,Sord,Tcf7,Gsn,S100a13,Twf2,Coro1a,Pdk4,Tmem150a,Rbm38,Rbl2,Slc25a22,Sephs2,Nr4a1,Aox1,Pdrg1,Lynx1,Ddit4l,Fas,Atp6v0d1,Hsd17b4,Pfn2,Rassf5,Rogdi,Cirbp,Galm,Glud1,Abtb1,Sidt2,Rasa4,Hsbp1,Usp2,Sh2d3c,Extl1,Prcp,Hagh,M…	116	0.235294	A630001G21Rik,Abcb10,Abhd4,Abhd5,Abtb1,Acad11,Acad8,Acer2,Acox2,Adam8,Adamts7,Agpat5,Agtpbp1,Ahnak,Ak1,Ak4,Alas1,Aldh1l1,Aldh2,Aldh4a1,Alkbh4,Alox12,Als2,Ampd2,Angel1,Angptl2,Ankrd10,Ankrd17,Aox1,Apaf1,Apobec1,Arap2,Arhgap27,Arl16,Armc7,Arvcf,Ass1,Atg3,Atox1,Atp13a2,Atp6v0b,Atp6v0d1,Atp6v0e2,Atp6v1d,Baiap2,Bcar1,Bcl2l11,Bet1l,Bivm,Bmp1,Brix1,Btg2,C130026I21Rik,C1qtnf1,Calhm2,Camk2b,Capg,Capn10,Ca…	Mouse
T121_p53-control	_tstat	over all collections	C2: curated gene sets	GRAHAM_CML_QUIESCENT_VS_NORMAL_QUIESCENT_UP	0.000667	0.0068031	0.519648	2.15369	0	64	Top2a,Smc2,Mcm5,Prc1,Ccnb2,Racgap1,Cdc20,Tk1,Cdk1,Nusap1,Tubb6,Gins1,Cenpf,Rrm2,Ezh2,Kif11,Dlgap5,Lmna,Dhfr,Chek1,Melk,Kif15,Baz1a,H2afx,Cep55,Ammecr1,Cdkn3	27	0.421875	Ammecr1,Ankrd27,Apoc1,Apoe,Aqp3,Asf1a,Baz1a,Blvrb,Casp3,Ccl5,Ccl8,Ccnb2,Cd36,Cd38,Cdc20,Cdk1,Cdkn3,Cenpf,Cep55,Chek1,Cpox,Dhfr,Dlc1,Dlgap5,Elovl6,Ezh2,Gins1,H2afx,Hist1h1c,Hpgds,Il1rn,Itga2b,Jun,Kif11,Kif15,Lepr,Lmna,Mcm5,Melk,Mical2,Minpp1,Mpst,Myh10,Nusap1,Pccb,Pdlim1,Pkig,Ppif,Prc1,Prdx2,Prkar2b,Racgap1,Rrm2,Sac3d1,Serpine2,Smc2,Tk1,Top2a,Tpm1,Tst,Tubb2a,Tubb6,Xk,Zwint	Mouse
T121_p53-control	_tstat	over all collections	C2: curated gene sets	GRAHAM_NORMAL_QUIESCENT_VS_NORMAL_DIVIDING_DN	0.000718	0.0068031	0.809866	3.47985	0	79	Mcm4,Top2a,Mcm6,Tyms,Smc2,Mcm5,Bub1b,Ccna2,Rrm1,Prc1,Pcna,Ncapg,Mcm2,Dtl,Ccnb2,Kif2c,Racgap1,Cdc20,Rfc4,Tk1,Cdk1,Nusap1,Birc5,Cdc45,Mcm10,Cdc25a,Ccne2,Gins1,Cks1b,Rrm2,Ndc80,Hat1,Kif11,Dlgap5,Dut,Mad2l1,Bub1,Slc7a5,Kif18b,Pole2,Cdc6,Gmnn,Dhfr,Chek1,Gins2,Melk,Rfc3,Fen1,Trip13,Nup85,Ccne1,Kif15,Msh2,Vrk1,Cep55,Dscc1,Rad51ap1,Oip5,Ammecr1	59	0.746835	Ammecr1,Aqp3,Birc5,Bub1,Bub1b,Ccna2,Ccnb2,Ccne1,Ccne2,Cd36,Cdc20,Cdc25a,Cdc45,Cdc6,Cdk1,Cdkn3,Cenpm,Cep55,Chek1,Cks1b,Cotl1,Cse1l,Csf2rb,Csf2rb2,Dhfr,Dlgap5,Dscc1,Dtl,Dut,Fabp5,Fen1,Ggh,Gins1,Gins2,Gmnn,Hat1,Kif11,Kif15,Kif18b,Kif2c,Lepr,Mad2l1,Mcm10,Mcm2,Mcm4,Mcm5,Mcm6,Melk,Minpp1,Msh2,Ncapg,Ndc80,Npm3,Nup85,Nusap1,Oip5,Pcna,Pole2,Ppif,Prc1,Racgap1,Rad51ap1,Rfc3,Rfc4,Rnaseh2a,Rrm1,Rrm2,Sac3d1,Sl…	Mouse
T121_p53-control	_tstat	over all collections	C2: curated gene sets	GREENBAUM_E2A_TARGETS_UP	0.000542	0.0068031	0.838057	2.82265	0	27	Anln,Top2a,Tyms,Mki67,Ect2,Ccnb1,Ccna2,Ccnb2,Kif2c,Racgap1,Nusap1,Plk4,Aurka,Ttk,Kif11,Mad2l1,Bub1,Slc7a5,H2afx,Pgk1	20	0.740741	Anln,Aurka,Bub1,Ccna2,Ccnb1,Ccnb2,Cdkn2c,Ect2,Eif4ebp1,Eprs,Fgfr2,H2afx,Kif11,Kif2c,Klhdc2,Mad2l1,Mki67,Nusap1,Pgk1,Plk4,Ptgs1,Racgap1,Slc12a2,Slc7a5,Top2a,Ttk,Tyms	Mouse
T121_p53-control	_tstat	over all collections	C2: curated gene sets	GRUETZMANN_PANCREATIC_CANCER_DN	0.000256	0.0068031	-0.482389	-1.95517	0	137	Gstz1,Cryab,Bcat2,Crat,Acadm,Ephx2,Cacna2d1,Pepd,Ccnd2,Gypc,Pex6,Psen2,Cdo1,Prkar2b,Smpdl3a,Cyb5a,Ppp2r1b,Lsp1,Cxcl12,Hsd17b4,Acox1,Ntrk2,Aco1,Gpx3,Snrpn,Insr,Dmpk,Rom1,Smpd1,Rarres2,Aldh1a1,Aldh1a7,Herpud1,Rps9	34	0.248175	Abca3,Acadm,Aco1,Acox1,Aebp1,Aldh1a1,Aldh1a7,Amd1,Anxa4,Ap1b1,Aplp1,Arsa,Bcat2,Bnip3,Btg1,Cacna2d1,Ccl7,Ccnd2,Cdo1,Cldn10,Clu,Col14a1,Crat,Cryab,Cryz,Cxcl12,Cyb5a,Cyba,Dennd4a,Dmd,Dmpk,Dstn,Eef2,Eif3a,Ephx2,Etv5,Fgl1,Fkbp2,Fxyd2,Gatm,Golga4,Gpc3,Gpx3,Grb10,Grb14,Grb7,Gstz1,Gtf3c1,Gypc,Hdlbp,Herpud1,Hsd17b4,Htt,Hyou1,Ica1,Igbp1,Il6st,Impdh2,Insr,Isg15,Itsn2,Jun,Kank1,Kat2b,Kcnj15,Kras,Lamp1,Lgals8…	Mouse
T121_p53-control	_tstat	over all collections	C2: curated gene sets	HATADA_METHYLATED_IN_LUNG_CANCER_UP	0.000245	0.0068031	-0.442509	-1.85228	0	174	Pde4dip,Jph2,Hspb6,Rcsd1,Echdc1,Nos3,Lrrc61,Ypel3,Itpkb,Dlc1,Gimap8,Il16,Rinl,Cyyr1,Iah1,Rasgrp2,Tmem150a,Cyp27a1,Ank2,Adipor2,Dysf,Aox1,Clmp,Lsp1,Jph1,Cxcl12,Oaz2,Fech,Traf5,Copz2,Rasgrp1,Limd2,Dyrk1b,Tppp3,Angptl2,Arhgef1,Vamp5,Rarres2,Igfbp4,Fgf11,Tgfb1i1,Rgma,Pik3r5,Esr1,Lck,Nfix,Pcdhgc4,Trip6,Cpped1,Zcchc24,Gfod1,Cd81,Pou2af1,Enpp2,Lhpp,Rapgef4,Stox2,Spock2,Bod1,Exoc6,Pygo1,Tmem204,Mmrn2,Tag…	64	0.367816	Actb,Adamtsl4,Adipor2,Adra1a,Ahi1,Aldoc,Amt,Angptl2,Ank2,Ankle1,Aox1,Arhgap22,Arhgef1,Arrdc3,Atp2a2,Banp,Bcas2,Bcor,Bnc1,Bod1,Brd9,Btg3,C1qtnf1,Cacna1c,Canx,Ccdc62,Ccdc86,Cd300a,Cd81,Cd93,Cdh13,Clmp,Cnbp,Cnn1,Cog1,Col14a1,Col1a1,Col1a2,Col5a1,Copz2,Cpped1,Csf1,Cstf2t,Cxcl12,Cyp27a1,Cyyr1,Dab2ip,Dazap1,Dlc1,Dok7,Dyrk1b,Dysf,Echdc1,Eif2d,Enpp2,Esr1,Exoc6,Exoc7,Faf1,Fam83f,Fblim1,Fech,Fgf11,Fuca2,Ga…	Mouse
T121_p53-control	_tstat	over all collections	C2: curated gene sets	HOFFMANN_SMALL_PRE_BII_TO_IMMATURE_B_LYMPHOCYTE_UP	0.000589	0.0068031	-0.553498	-1.90367	1	50	Mef2c,Cd22,Cd36,Pepd,Cd83,Prps1,Ccnd2,Vegfb,Gimap4,Myh11,Sipa1,Suclg2,Cd74,Rbms2,Eef1g,Gga2,Ehd1,Ltb	18	0.36	Abhd14a,Acy1,Ccnd2,Cd22,Cd36,Cd40,Cd74,Cd83,Cfp,Ctsh,Dad1,Eef1g,Ehd1,Fes,Flii,Gga2,Gimap4,Hes1,Hmbs,Hpcal1,Icam1,Isyna1,Lat2,Ltb,Ly6d,Mapk8ip3,Mecom,Mef2c,Mfhas1,Mybbp1a,Myh11,Ncf4,Nedd4,Pepd,Pld4,Prps1,Prps1l3,Psat1,Ptpn12,Rbms2,Rhod,Sdc4,Sema4d,Serbp1,Sipa1,Suclg2,Trappc5,Vegfb,Xpo1,Zfp1	Mouse
T121_p53-control	_tstat	over all collections	C2: curated gene sets	HOLLERN_ADENOMYOEPITHELIAL_BREAST_TUMOR	0.000661	0.0068031	-0.713038	-1.90597	1	16	Mef2c,Tnni2,Tlcd1,Tns1,Islr,Mylk,Prelp,Gabbr1,Myl9,Acta2,Igfbp5,Serpinf1,Apod,Cnn1	14	0.875	Acta2,Apod,Cnn1,Fryl,Gabbr1,Igfbp5,Islr,Mef2c,Myl9,Mylk,Prelp,Serpinf1,Tlcd1,Tnni2,Tns1,Trim39	Mouse
T121_p53-control	_tstat	over all collections	C2: curated gene sets	HOLLERN_EMT_BREAST_TUMOR_UP	0.00055	0.0068031	-0.512342	-1.93159	1	84	Eno3,Phka1,Sacs,Ddr2,St8sia4,Fcgrt,Naaa,Cfl2,Flnc,Aox1,Prrx1,Lsp1,Htra3,Ttyh2,Was,Pla2g15,Vim,Angptl2,Fkbp7,Fkbp9,Phldb1,Igfbp4,St3gal2,Stk17b,Nrp1,S100a4,Ap1s2,Snx20,Emp3,Cfp,Loxl1,Pdgfra,Sec23a,Nfatc1	34	0.404762	Angptl2,Aox1,Ap1s2,Apbb1,Axl,Calu,Ccr2,Cfl2,Cfp,Csf1,Csf1r,Csgalnact2,Dab2,Dbn1,Dcn,Ddr2,Dnm1,Efemp2,Emp3,Eno3,Epb41l2,F13a1,Fcgr2b,Fcgr3,Fcgrt,Fkbp7,Fkbp9,Flnc,Fn1,Glipr1,Gnb4,Hspg2,Htra3,Igfbp4,Ikbip,Il1rl1,Itga5,Jdp2,Lamb1,Loxl1,Loxl3,Lpar1,Lrp1,Lsp1,Marveld1,Matn2,Mrc1,Mxra8,Naaa,Nbl1,Nfatc1,Nrp1,Nrp2,Olfm1,Otud7b,Pcolce,Pdgfra,Phka1,Phldb1,Pkd1,Pla2g15,Plat,Pofut2,Prrx1,Pvr,S100a4,Sacs,Scara…	Mouse
T121_p53-control	_tstat	over all collections	C2: curated gene sets	HONRADO_BREAST_CANCER_BRCA1_VS_BRCA2	0.000507	0.0068031	0.794063	2.31718	0	16	Top2a,Mki67,Ccnb1,Ccna2,Birc5,Rad50,Skp2,Ccne1	8	0.5	Bcl2,Birc5,Ccna2,Ccnb1,Ccnd1,Ccne1,Egfr,Krt5,Krt8,Mdm2,Mki67,Pgr,Rad50,Skp2,Top2a,Vim	Mouse
T121_p53-control	_tstat	over all collections	C2: curated gene sets	HOSHIDA_LIVER_CANCER_SUBCLASS_S3	0.000246	0.0068031	-0.604775	-2.51853	0	167	Gstz1,Aldh6a1,Cat,Eci1,Agl,Acsl1,Acadm,Echs1,Acadvl,Lpin1,Pccb,Pcca,Gpt,Aldh2,Ivd,Acadsb,Fah,Hadh,Aldh4a1,Decr1,Ehhadh,Alas1,Papss2,Pold4,Ndufv2,Igf1,Acaa2,Cox5b,Cd302,Pdk4,Cyp27a1,Acads,Sdhb,Cyb5a,Bloc1s1,Blvrb,Btd,Idh3a,Ppp2r1b,Sod1,Pgm1,Tst,Hsd17b4,Acox1,Hsd17b10,Sod2,Selenbp1,Ghr,Slc7a2,Aco1,Gpx3,Uqcrb,Ctso,Insr,Smarca2,Qdpr,Tgfbr3,Mapre3,Rarres2,Dcaf8,Aldh1a1,Aldh1a7,Pts,Cbr1,Pik3r1,Hmox2,Bp…	82	0.491018	Abhd2,Acaa2,Acadm,Acads,Acadsb,Acadvl,Aco1,Acox1,Acox2,Acsl1,Acy1,Adk,Agl,Alas1,Aldh1a1,Aldh1a7,Aldh2,Aldh3a2,Aldh4a1,Aldh6a1,Aldh7a1,Alpl,Amfr,Amt,Anxa6,Arg1,Arhgef12,Arsa,Asl,Ass1,Atox1,Bdh1,Bloc1s1,Blvrb,Bphl,Btd,C4b,Cat,Cbr1,Cd14,Cd302,Cd81,Cfb,Col18a1,Cox5b,Cp,Cstb,Cth,Ctso,Cyb5a,Cyfip2,Cyp27a1,Dcaf8,Decr1,Dnase1l3,Dpagt1,Drg2,Echs1,Eci1,Ednrb,Egfr,Ehhadh,Emp2,Epas1,Ephx1,Ets2,Fah,Fanca,Fgb,…	Mouse
T121_p53-control	_tstat	over all collections	C2: curated gene sets	HSIAO_LIVER_SPECIFIC_GENES	0.000268	0.0068031	-0.567933	-2.19556	0	97	Gstz1,Aldh6a1,Cat,Acsl1,Pccb,Gpt,Aldh2,Acadsb,Fah,Decr1,Alas1,Pygl,Cdo1,Acaa2,Sord,Fmo5,Hmgcl,Cyp27a1,Cyb5a,Sephs2,Acat1,Lgals4,Aox1,Sod1,Tst,C2,Hsd17b4,Tfpi,Ghr,Glud1,Mgst1,Rarres2,Slc38a3,Aldh1a1,Aldh1a7,Ephx1,Ggcx,Por,Pon3,Serping1,C3,Pros1,Apoc1,Apoe,Hmgcs2,Rbp4	46	0.474227	Acaa2,Acadsb,Acat1,Acox2,Acsl1,Alas1,Aldh1a1,Aldh1a7,Aldh2,Aldh6a1,Aox1,Apoc1,Apoe,Arg1,Asl,Ass1,Atp13a3,Bdh1,Bzw1,C2,C3,Casc3,Cat,Cbs,Cdo1,Cfb,Cp,Cradd,Cyb5a,Cyp27a1,Decr1,Dhcr24,Ephx1,Fah,Fgb,Fgg,Fgl1,Fmo5,Fst,Furin,Gatm,Gch1,Ggcx,Ghr,Glud1,Gm21992,Gpt,Gsto1,Gstz1,Hmgcl,Hmgcs2,Hp,Hpn,Hsd17b4,Il13ra1,Itih2,Lamp2,Lgals4,Lpin2,Lsr,Mgst1,Mgst2,Msmo1,Mthfd1,Mttp,Ncor2,Pccb,Pck2,Pcsk6,Pgrmc1,Plin2,Pl…	Mouse
T121_p53-control	_tstat	over all collections	C2: curated gene sets	HU_GENOTOXIC_DAMAGE_4HR	0.000567	0.0068031	0.584324	2.0447	0	32	Anln,Ect2,Kpna2,Prc1,Cks2,Cdc20,Kif22,Cdt1,Aurka,Bub1,Nek2,Mthfd2,Hmgn1,Tcf19,H2afx,Smg5,Cdc25c,Mapre1,Fam76b,Timp2	20	0.625	Alas1,Anln,Aurka,Bub1,Cdc20,Cdc25c,Cdt1,Cks2,Commd7,Cul1,Ect2,Fam76b,H2afx,Hmgn1,Ifnar2,Jund,Kif22,Kpna2,Mapre1,Mthfd2,Ncdn,Nek2,Orc5,Prc1,Pttg1,Smg5,Syncrip,Tcf19,Timp2,Trafd1,Uck1,Zscan21	Mouse
T121_p53-control	_tstat	over all collections	C2: curated gene sets	HUANG_GATA2_TARGETS_UP	0.000524	0.0068031	-0.44818	-1.77395	1	116	Acadm,Adssl1,N4bp2l1,Satb1,Cebpa,Cst3,St8sia4,Il16,Ndufa6,Gsn,Gabarapl1,Cytip,Fam117a,Cox6a1,Bloc1s1,Napsa,Gmfg,Atp6v0d1,Txnip,Inpp5k,Selplg,Abtb1,Dok3,Fis1,Prdx5,Tnfaip8l2,Lpxn,Tspo,Lgals1,Ccpg1,Ap3s1,Psenen,Hbp1,Il17ra,Gabarap,Ubl5,Ypel5,Tapt1,Emp3,Lat2,Tnfaip8,Hp,Slc12a6,Sh3kbp1,Kit,Srgn,Neurl3,Plin2,Samsn1,Tmem50a	50	0.431034	Abtb1,Acadm,Adssl1,Aff1,Akr1b10,Akr1b8,Alox5ap,Anxa2,Ap3s1,Arid3a,Arpc1a,Atp6v0d1,B2m,Bloc1s1,Btg1,Ccpg1,Cd44,Cd47,Cd93,Cdkn1a,Cdkn1b,Cebpa,Cerk,Cmtm7,Cox6a1,Cst3,Ctse,Cytip,Dok3,Emp3,Evi2a,Fam107b,Fam117a,Fcgr2b,Fcgr3,Fes,Fis1,Fut8,Gab1,Gabarap,Gabarapl1,Gcnt2,Glipr1,Gmfg,Gpx1,Gsn,Gsto1,H2afy,Hbp1,Hes6,Hp,Ifitm1,Ifitm2,Ifitm3,Ifngr2,Il16,Il17ra,Inpp5k,Iqgap2,Irak3,Kcnn4,Kctd12,Kit,Lat2,Lgals1,Lp…	Mouse
T121_p53-control	_tstat	over all collections	C2: curated gene sets	HUMMERICH_SKIN_CANCER_PROGRESSION_DN	0.000552	0.0068031	-0.511851	-1.91923	1	81	Eno3,Des,Eci1,Fhl1,Ech1,Crat,Tnni2,Echs1,Hadhb,Acadsb,Scp2,Fasn,Psen2,Rab34,Coq5,Tpm2,Tnnt3,Ecsit,Fech,Txnip,Pdlim3,Gpx3,Lcmt1	23	0.283951	Acadsb,Acsl4,Acsl5,Aebp1,Atp6v0b,B2m,Bcam,Bmp1,C1qa,C3,Cd34,Cdc25b,Chst11,Col16a1,Col3a1,Col6a2,Coq5,Crat,Cux1,Cxcl14,Des,Dsg2,Dst,Dusp14,Ech1,Echs1,Eci1,Ecsit,Efnb1,Eno3,Epha1,Ephb3,Eya2,Fasn,Fech,Fhl1,Gaa,Ggt1,Gja1,Gpnmb,Gpx3,Gtf2h4,Hadhb,Hp,Id2,Ilk,Lamb2,Lcmt1,Lgals1,Ltbp3,Mapk7,Mfap4,Myl9,Nrp2,Pcdh12,Pdgfra,Pdlim3,Pik3r2,Pkd1,Ppp1cb,Prkaca,Prkci,Psen2,Ptprf,Ptprs,Rab34,Recql5,Rps6ka1,Scp2,Ser…	Mouse
T121_p53-control	_tstat	over all collections	C2: curated gene sets	ISHIDA_E2F_TARGETS	0.000622	0.0068031	0.859936	3.36121	0	50	Anln,Top2a,Tyms,Stmn1,Smc2,Dbf4,Mki67,Kpna2,Ccnb1,Ccna2,Rrm1,Mcm7,Prc1,Pcna,Cdca7,Mcm3,Ccnb2,Lig1,Hmgb2,Cdc20,Tk1,Cdk1,Aurkb,Prim1,Nusap1,Rrm2,Ndc80,Cdt1,Ezh2,Slbp,Hmgb3,Dut,Bub1,Rad51,Ncaph,Rfc3,Fen1,Trip13,Ccne1,Cdk2,E2f8,Dna2,Rpa1,Lbr,Ube2t	45	0.9	Anln,Asf1b,Aurkb,Bub1,Ccna2,Ccnb1,Ccnb2,Ccne1,Cdc20,Cdca7,Cdk1,Cdk2,Cdkn2c,Cdt1,Dbf4,Dctpp1,Dna2,Dut,E2f8,Ezh2,Fen1,Hmgb2,Hmgb3,Kpna2,Lbr,Lig1,Mcm3,Mcm7,Mki67,Ncaph,Ndc80,Nusap1,Pcna,Prc1,Prim1,Pttg1,Rad51,Rb1,Rfc3,Rpa1,Rrm1,Rrm2,Slbp,Smc2,Stmn1,Tk1,Top2a,Trip13,Tyms,Ube2t	Mouse
T121_p53-control	_tstat	over all collections	C2: curated gene sets	IWANAGA_CARCINOGENESIS_BY_KRAS_PTEN_DN	0.000471	0.0068031	-0.374215	-1.60874	1	234	Pde4dip,Fhl1,Pex16,Cldn5,Fmo1,Ebf1,Gimap6,Satb1,Synm,Ndufb10,Ypel3,Ndufv3,Calcrl,Gsn,Tpm1,Coro1a,Rasgrp2,Tek,Ramp2,Sell,Gm10053,Ptprc,Auh,Rhoj,Ppp2r1b,Ube2b,Ogn,Sod1,Cycs,Arhgap25,Dpt,Muc15,Ttc28,Ddhd2,Irf8,Pdzd2,Pdlim3,Atp10d,Insr,Angptl2,Oxct1,Akap12,Rgmb,Tmed5,Aldh1a1,Aldh1a7,Pfkfb3,Mpdz,Ppp2r5b,Il2rg,Tgfb1i1,Cbfa2t3,Ccnd3,Plxdc2,Pmp22,Sparcl1,Hbp1,B3galnt2,Clec14a,Serping1,Plvap,Zfhx4,Nid1,Fz…	77	0.32906	Abcb6,Abtb2,Akap12,Aldh1a1,Aldh1a7,Amigo1,Amz1,Angptl2,Ankra2,Arhgap18,Arhgap25,Arhgef2,Arhgef4,Arid4b,Atp10d,Atp13a4,Auh,B3galnt2,Bgn,Bicd2,Brca1,Btbd6,Cacna1a,Calcrl,Cav2,Cbfa2t3,Cbr3,Ccdc134,Ccnd3,Cd93,Cdon,Cdt1,Chic2,Chsy1,Cir1,Cldn5,Clec14a,Clip1,Cnn1,Col4a1,Coro1a,Cpne8,Cript,Ctdspl2,Ctif,Cul3,Cycs,Cyth3,Daam1,Dclk1,Dcp2,Ddhd2,Ddx27,Ddx50,Dpp3,Dpt,Dyrk1a,Ears2,Ebf1,Edc3,Efnb2,Eftud2,Eif4g2,…	Mouse
T121_p53-control	_tstat	over all collections	C2: curated gene sets	IWANAGA_E2F1_TARGETS_INDUCED_BY_SERUM	0.000542	0.0068031	0.699998	2.35765	0	27	Mki67,Haus6,Fignl1,Hmgb2,Psip1,Plk4,Cenph,Cep57,Clspn,Mtmr2,Dna2,Gemin2,Rad51ap1,Gxylt1,Mapre1	15	0.555556	Adk,Cenph,Cep57,Clspn,Depdc7,Dna2,Fam111a,Fignl1,Gemin2,Ggh,Gxylt1,Haus6,Hey1,Hmgb2,Magi3,Mapre1,Mki67,Mtmr2,Pcgf5,Pgm2l1,Pias2,Plk4,Psip1,Rad51ap1,Slc30a4,Slc8a1,Zmym2	Mouse
T121_p53-control	_tstat	over all collections	C2: curated gene sets	IZADPANAH_STEM_CELL_ADIPOSE_VS_BONE_DN	0.000552	0.0068031	-0.505362	-1.8949	1	81	Cryab,N4bp2l1,Ccdc80,Arhgap29,Celf2,Igf1,Lama4,Myh11,Slc24a3,Atp2b4,Cisd1,Jam2,Rab12,Podn,Txnip,Gprc5b,Pptc7,Fbxo32,Akap12,Ar,Npr3,Prkag2	22	0.271605	Akap12,Anxa3,Ar,Arhgap29,Asap3,Aspn,Atp2b4,Bcl7a,Ccdc80,Cdh11,Celf2,Cfb,Cisd1,Col5a2,Cryab,Daam1,Dab2,Dhrs3,Dhx40,Dock11,Ehbp1,Epb41l4b,Fbln1,Fbn1,Fbxo32,Fzd7,Gata3,Gprc5b,Hspa2,Hyal1,Id1,Igf1,Jam2,Kdm5b,Lama4,Lamb1,Lox,Loxl2,Lrrc17,Ltbp2,Lztfl1,Mest,Mfap4,Mfap5,Myh10,Myh11,N4bp2l1,Nek1,Nfib,Npr3,Nrip1,Nuak1,Palmd,Pbx1,Pcsk6,Pip5k1a,Plod2,Podn,Postn,Pptc7,Prkag2,Prkci,Rab12,Rasal2,Rgs4,S100a16,Se…	Mouse
T121_p53-control	_tstat	over all collections	C2: curated gene sets	JAEGER_METASTASIS_UP	0.00058	0.0068031	0.533034	1.94741	0	37	Tacc3,Ncapg,Dtl,Cks2,Kif2c,Cenpf,Rrm2,Aurka,Tbc1d1,Cdc6,Smc4,Fn1,Gins4,Spp1	14	0.378378	Adam12,Aurka,Bgn,Cdc6,Cenpf,Cks2,Ddah1,Dtl,Enpp1,Eps8,Fn1,Gins4,H2afv,Hltf,Ighm,Kif2c,Mertk,Met,Mme,Ncam1,Ncapg,Ncbp2,Nnt,Nudt9,Papss2,Plod2,Rrm2,Schip1,Slc16a3,Smc4,Spp1,Stc1,Sulf1,Tacc3,Tbc1d1,Thbs4,Tubb2b	Mouse
T121_p53-control	_tstat	over all collections	C2: curated gene sets	JOHANSSON_BRAIN_CANCER_EARLY_VS_LATE_DN	0.000607	0.0068031	-0.555719	-1.83191	1	40	Cryab,Pfkm,Cst3,Ndrg2,Gstm2,Ldhb,Gstm1,Tef,Camk2g,Qdpr,Calm1,Pygb,Igfbp4,Plp1,Sparcl1,Chn1,Grina,Mat2b,Igfbp5,Gnas,Ghitm	21	0.525	Acot7,Acsbg1,Aldoc,Atp1b1,Atp2a2,Calm1,Camk2g,Chn1,Clstn1,Clu,Cryab,Cst3,Ctsd,Dcn,Ghitm,Gja1,Gnas,Grina,Gstm1,Gstm2,Hdac11,Igfbp4,Igfbp5,Itm2b,Ldhb,Lrp1,Mat2b,Ncdn,Ndrg1,Ndrg2,Nsf,Pfkm,Pla2g7,Plekhb2,Plp1,Pygb,Qdpr,Sparc,Sparcl1,Tef	Mouse
T121_p53-control	_tstat	over all collections	C2: curated gene sets	JOHANSSON_GLIOMAGENESIS_BY_PDGFB_UP	0.000622	0.0068031	0.53326	2.07009	0	49	Top2a,Tagln2,Tpm4,Mki67,Pcna,Mcm2,Mcm3,Hmgb2,Cdc20,Cdk1,Plk1,Rrm2,Pbk,Hspa14,Fn1,Cd9,Eef1a1,Marcksl1,Klf6,Spp1,Cdk4	21	0.428571	B2m,Ccnd1,Ccnd2,Cd63,Cd9,Cdc20,Cdc42se1,Cdk1,Cdk4,Chst11,Dbi,Eef1a1,Epn2,Fn1,Fos,Frmd8,Hmgb2,Hmox1,Hnrnpa1,Hspa14,Klf6,Lgals1,Marcks,Marcksl1,Mcm2,Mcm3,Mki67,Nin,Ost4,Pbk,Pcna,Pdgfra,Plk1,Ppfibp1,Ppp1r18,Rev3l,Rps27l,Rrm2,Sdc3,Serpine2,Spp1,Stat3,Sulf2,Tagln2,Tmem176b,Top2a,Tpm1,Tpm4,Ybx1	Mouse
T121_p53-control	_tstat	over all collections	C2: curated gene sets	KAAB_HEART_ATRIUM_VS_VENTRICLE_DN	0.00024	0.0068031	-0.651944	-2.75813	0	196	Eno3,Eci1,Pfkm,Bcat2,Hspb6,Ech1,Echs1,Acadvl,Slc25a20,Phka1,Bckdha,Ndufs2,Lpl,Gpt,Tbc1d4,Iscu,Cd36,Prdx3,Hadh,Decr1,Alas1,Dld,Ccnd2,Ubac1,Coq9,Abcc9,Aldh1l1,Pink1,Ndufs1,Ndufv2,Ogdh,Uqcrq,Ube2h,Hadha,Phyh,Ndufa9,Ndufs7,Acaa2,Ptprm,Uqcrfs1,Ndufs3,Sdha,Mccc2,Twf2,Cox5a,Pdk4,Ldhb,Wwp1,Uqcrc1,Lama2,Acads,Idh3b,Sdhb,Cyb5a,Tmem159,Acat1,Pdhx,Auh,Ipo13,Slc22a5,Ndufaf1,Pgm1,Cyc1,Cox8a,Gys1,Gbe1,Ube2d1,Li…	78	0.397959	Abcc9,Ablim1,Acaa2,Acads,Acadvl,Acat1,Acsl3,Adam23,Adh5,Afg3l2,Aifm1,Aimp2,Ak4,Alas1,Aldh1l1,Aldh5a1,Aldoc,Amd1,Apod,Arih2,Ass1,Atp1b1,Atxn7l3b,Auh,Bcat2,Bckdha,Bdh1,Bnip3,C1qbp,Cap2,Capn2,Capns1,Ccnd2,Cct7,Cd36,Cdh13,Cdk2ap2,Cdkn1c,Chn1,Cops3,Coq9,Cox17,Cox5a,Cox7a2,Cox8a,Cradd,Csrp2,Cxadr,Cyb5a,Cyb5r1,Cyc1,Decr1,Dio2,Dld,Ech1,Echs1,Eci1,Elac2,Eno3,Fem1c,Fhl2,Flii,Gab1,Gadd45a,Gbe1,Gcat,Gcnt2,Gn…	Mouse
T121_p53-control	_tstat	over all collections	C2: curated gene sets	KAMMINGA_EZH2_TARGETS	0.000587	0.0068031	0.890909	3.31223	0	40	Mcm4,Top2a,Topbp1,Smc2,Dbf4,Mki67,Ect2,Kpna2,Tfdp1,Rrm1,Tacc3,Prc1,Pcna,Mcm2,Cdca7,Mcm3,Ccnb2,H2afz,Aurkb,Prim1,Nusap1,Xpo1,Hat1,Aurka,Rbl1,Mad2l1,Pole2,Nek2,Gmnn,Smc4	30	0.75	Ahcy,Aurka,Aurkb,Ccnb2,Cdca5,Cdca7,Cul2,Dbf4,Ect2,Eed,Gmnn,H2afz,Hat1,Ipo5,Kpna2,Mad2l1,Mcm2,Mcm3,Mcm4,Mki67,Nap1l1,Nek2,Nusap1,Pcna,Pole2,Ppp1cc,Prc1,Prim1,Rbl1,Rfc1,Rpa3,Rrm1,Setdb1,Smc2,Smc4,Tacc3,Tfdp1,Top2a,Topbp1,Xpo1	Mouse
T121_p53-control	_tstat	over all collections	C2: curated gene sets	KANG_DOXORUBICIN_RESISTANCE_UP	0.000614	0.0068031	0.856465	3.31062	0	47	Mcm4,Top2a,Tyms,Mki67,Bub1b,Tpx2,Cenpa,Rrm1,Prc1,Hmmr,Ncapg,Cdca8,Lmnb1,Hmgb2,Cdc20,Rfc4,Tk1,Cdk1,Plk1,Nusap1,Birc5,Gins1,Plk4,Rrm2,Ncapg2,Foxm1,Aurka,Hjurp,Mad2l1,Polq,Bub1,Cdc6,Aspm,Pbk,Fanci,Dscc1,Bard1,Rad51ap1,Oip5,Cdkn3,Pola2,Cenpm,Asf1b	43	0.914894	Abcc1,Asf1b,Aspm,Aurka,Bard1,Birc5,Bub1,Bub1b,Cdc20,Cdc6,Cdca8,Cdk1,Cdkn3,Cenpa,Cenpm,Dscc1,Dtymk,Fanci,Foxm1,Gins1,Hjurp,Hmgb2,Hmmr,Lmnb1,Mad2l1,Mcm4,Mki67,Ncapg,Ncapg2,Nqo1,Nusap1,Oip5,Pbk,Plk1,Plk4,Pola2,Polq,Prc1,Rad51ap1,Rfc4,Rrm1,Rrm2,Tk1,Top2a,Tpx2,Tyms,Zwint	Mouse
T121_p53-control	_tstat	over all collections	C2: curated gene sets	KAPOSI_LIVER_CANCER_MET_UP	0.000506	0.0068031	0.746826	2.21744	0	17	Cks2,Tubb6,Kpnb1,Itgav,Fgd6,Hmga1,Itgb1,Arpc1b,Cap1	9	0.529412	Anxa5,Arpc1b,Cap1,Cd63,Cks2,Denr,Fgd6,Hmga1,Itgav,Itgb1,Kpnb1,Mapk3,Mdfi,Nck2,Plce1,Stk25,Tubb6	Mouse
T121_p53-control	_tstat	over all collections	C2: curated gene sets	KAUFFMANN_MELANOMA_RELAPSE_UP	0.000655	0.0068031	0.780975	3.14446	0	58	Mcm4,Top2a,Rfc5,Mcm6,Smc2,Mcm7,Pcna,Chaf1a,Mcm3,Rfc4,Cdc45,Cenpf,Fanca,Msh6,Rrm2,Mad2l1,Polq,Chek2,Exo1,Rad51,Brca1,Cdc6,Blm,Rad54l,Gmnn,Chek1,Smc4,Gins2,Rad18,Brip1,Rfc2,Eme1,Dek,Msh2,Hus1,Rad51ap1,Xrcc2,Orc6,Terf1,Ctbp2,Neil3,Rpa3,Fancd2	43	0.741379	Blm,Brca1,Brip1,Ccnh,Cdc45,Cdc6,Cenpf,Chaf1a,Chek1,Chek2,Ctbp2,Dclre1a,Dek,Eme1,Exo1,Fanca,Fancd2,Fancg,Gins2,Gmnn,Gtf2h2,Gtf2h3,Hus1,Mad2l1,Mcm3,Mcm4,Mcm6,Mcm7,Msh2,Msh6,Neil3,Ogg1,Orc4,Orc6,Pcna,Pole4,Polq,Ppia,Pttg1,Rad17,Rad18,Rad51,Rad51ap1,Rad54l,Rfc2,Rfc4,Rfc5,Rpa3,Rrm2,Smc2,Smc4,Sumo1,Tdp1,Terf1,Tfam,Top2a,Xrcc2,Xrcc5	Mouse
T121_p53-control	_tstat	over all collections	C2: curated gene sets	KEEN_RESPONSE_TO_ROSIGLITAZONE_UP	0.000317	0.0068031	-0.783556	-2.36996	0	27	Pnpla2,Sorbs1,Romo1,Ndufb10,Vegfb,Cib2,Pex6,Uqcrq,Plin4,Ndufs3,Sdhb,Dgat1,Dlst,Akt2,Txnip,Samm50,Ube2m,Mrpl4,Cox17,Ndufb6,Tysnd1,Cyp4b1,Fzd4,Acot13	24	0.888889	Acot13,Akt2,Als2,Cib2,Cox17,Cyp4b1,Dgat1,Dlst,Fzd4,Iars2,Mrpl4,Ndufb10,Ndufb6,Ndufs3,Pex6,Plin4,Pnpla2,Romo1,Samm50,Sdhb,Slc25a5,Sorbs1,Txnip,Tysnd1,Ube2m,Uqcrq,Vegfb	Mouse
T121_p53-control	_tstat	over all collections	C2: curated gene sets	KEGG_ALZHEIMERS_DISEASE	0.000261	0.0068031	-0.694707	-2.75703	0	117	Ndufb3,Ndufs2,Lpl,Uqcr10,Ndufa1,Ndufa3,Ndufb10,Ndufa10,Ndufb9,Ndufs1,Ndufv3,Ndufv2,Cox6b1,Ndufa7,Psen2,Uqcrq,Ndufa5,Ndufab1,Ndufa9,Ndufs7,Ndufa6,Uqcrfs1,Ndufs3,Sdha,Ndufb8,Cox5b,Ndufb4,Cox5a,Ndufb5,Ndufs4,Ndufc1,Uqcrc2,Sdhc,Ndufa4,Uqcr11,Cox6c,Uqcrc1,Ndufb2,Cox7b,Gm10053,Cox6a1,Sdhb,Ndufs8,Ndufa2,Ndufs5,Ndufv1,Cycs,Ndufa8,Fas,Cox7c,Cyc1,Cox8a,Hsd17b10,Ndufc2,Plcb1,Uqcrb,Sdhd,Ppp3r1,Ndufs6,Calm1,U…	62	0.529915	Adam10,Adam17,Apaf1,Apbb1,Aph1a,Apoe,App,Atf6,Atp2a2,Atp2a3,Bace1,Bace2,Bad,Bid,Cacna1c,Calm1,Calm2,Calm3,Calml3,Capn1,Capn2,Casp3,Casp7,Casp8,Casp9,Cdk5,Cox4i1,Cox5a,Cox5b,Cox6a1,Cox6b1,Cox6c,Cox7a2,Cox7a2l,Cox7b,Cox7c,Cox8a,Cyc1,Cycs,Eif2ak3,Ern1,Fadd,Fas,Gapdh,Gm10053,Gsk3b,Hsd17b10,Ide,Il1b,Itpr1,Itpr2,Itpr3,Lpl,Lrp1,Mapk1,Mapk3,Mme,Nae1,Ncstn,Ndufa1,Ndufa10,Ndufa2,Ndufa3,Ndufa4,Ndufa4l2,Nduf…	Mouse
T121_p53-control	_tstat	over all collections	C2: curated gene sets	KEGG_BASE_EXCISION_REPAIR	0.000567	0.0068031	0.530373	1.85591	0	32	Pole,Pcna,Lig1,Pold1,Pole3,Pold2,Pole2,Fen1,Mutyh,Tdg,Xrcc1,Mbd4,Apex2,Neil3,Ung,Pold3,Smug1,Parp2	18	0.5625	Apex1,Apex2,Fen1,Lig1,Lig3,Mbd4,Mpg,Mutyh,Neil1,Neil2,Neil3,Nthl1,Ogg1,Parp1,Parp2,Parp3,Parp4,Pcna,Polb,Pold1,Pold2,Pold3,Pold4,Pole,Pole2,Pole3,Pole4,Poll,Smug1,Tdg,Ung,Xrcc1	Mouse
T121_p53-control	_tstat	over all collections	C2: curated gene sets	KEGG_BUTANOATE_METABOLISM	0.000317	0.0068031	-0.746411	-2.18999	0	23	Echs1,Aldh2,Hadh,Ehhadh,Hadha,Pdha1,Pdhb,Hmgcl,Acads,Acat1,Acat2,Aacs,Oxct1	13	0.565217	Aacs,Acads,Acat1,Acat2,Akr1b10,Akr1b8,Aldh2,Aldh3a2,Aldh5a1,Aldh7a1,Aldh9a1,Bdh1,Echs1,Ehhadh,Hadh,Hadha,Hmgcl,Hmgcs1,Hmgcs2,L2hgdh,Oxct1,Pdha1,Pdhb	Mouse
T121_p53-control	_tstat	over all collections	C2: curated gene sets	KEGG_CARDIAC_MUSCLE_CONTRACTION	0.000303	0.0068031	-0.678948	-2.23813	0	40	Cacna2d1,Uqcr10,Atp1b2,Cox6b1,Uqcrq,Uqcrfs1,Cox5b,Tpm1,Cox5a,Uqcrc2,Uqcr11,Cox6c,Uqcrc1,Cox7b,Cox6a1,Cacnb1,Tpm2,Cox7c,Cyc1,Cox8a,Uqcrb,Atp1a2,Slc9a6,Uqcrh,Cox4i1	25	0.625	Atp1a1,Atp1a2,Atp1a3,Atp1b1,Atp1b2,Atp1b3,Atp2a2,Cacna1c,Cacna2d1,Cacnb1,Cacnb3,Cacng4,Cox4i1,Cox5a,Cox5b,Cox6a1,Cox6b1,Cox6c,Cox7a2,Cox7a2l,Cox7b,Cox7c,Cox8a,Cyc1,Fxyd2,Slc8a1,Slc9a1,Slc9a6,Tnnt2,Tpm1,Tpm2,Tpm4,Uqcr10,Uqcr11,Uqcrb,Uqcrc1,Uqcrc2,Uqcrfs1,Uqcrh,Uqcrq	Mouse
T121_p53-control	_tstat	over all collections	C2: curated gene sets	KEGG_CITRATE_CYCLE_TCA_CYCLE	0.000315	0.0068031	-0.817388	-2.4424	0	25	Sucla2,Suclg1,Dld,Dlat,Ogdh,Mdh1,Aco2,Pdha1,Pdhb,Sdha,Sdhc,Idh3g,Idh3b,Sdhb,Idh3a,Dlst,Cs,Aco1,Sdhd,Suclg2,Acly,Idh2,Idh1	23	0.92	Acly,Aco1,Aco2,Cs,Dlat,Dld,Dlst,Idh1,Idh2,Idh3a,Idh3b,Idh3g,Mdh1,Mdh2,Ogdh,Pck2,Pdha1,Pdhb,Sdha,Sdhb,Sdhc,Sdhd,Sucla2,Suclg1,Suclg2	Mouse
T121_p53-control	_tstat	over all collections	C2: curated gene sets	KEGG_DNA_REPLICATION	0.000568	0.0068031	0.799088	2.8817	0	35	Mcm4,Rfc5,Pole,Mcm6,Mcm5,Mcm7,Pcna,Mcm2,Mcm3,Lig1,Rfc4,Pold1,Prim1,Rnaseh2b,Pole3,Pola1,Pold2,Pole2,Rpa2,Rfc3,Fen1,Rfc2,Prim2,Dna2	24	0.685714	Dna2,Fen1,Lig1,Mcm2,Mcm3,Mcm4,Mcm5,Mcm6,Mcm7,Pcna,Pola1,Pola2,Pold1,Pold2,Pold3,Pold4,Pole,Pole2,Pole3,Pole4,Prim1,Prim2,Rfc1,Rfc2,Rfc3,Rfc4,Rfc5,Rnaseh1,Rnaseh2a,Rnaseh2b,Rnaseh2c,Rpa1,Rpa2,Rpa3,Ssbp1	Mouse
T121_p53-control	_tstat	over all collections	C2: curated gene sets	KEGG_DRUG_METABOLISM_CYTOCHROME_P450	0.00032	0.0068031	-0.776995	-2.22611	0	21	Gstz1,Fmo1,Gstm2,Fmo5,Gstm4,Aox1,Gstm5,Gstm1,Gstt2,Mgst1,Gstp1,Mgst3	12	0.571429	Adh5,Aldh1a3,Aldh3b1,Aldh3b2,Aox1,Fmo1,Fmo2,Fmo5,Gstk1,Gstm1,Gstm2,Gstm4,Gstm5,Gsto1,Gstp1,Gstt2,Gstz1,Maoa,Mgst1,Mgst2,Mgst3	Mouse
T121_p53-control	_tstat	over all collections	C2: curated gene sets	KEGG_FATTY_ACID_METABOLISM	0.000313	0.0068031	-0.77675	-2.40772	0	30	Eci1,Acsl1,Acadm,Echs1,Acadvl,Hadhb,Cpt2,Aldh2,Acadsb,Hadh,Ehhadh,Hadha,Acaa2,Eci2,Acads,Acat1,Acox1,Acat2	18	0.6	Acaa2,Acadl,Acadm,Acads,Acadsb,Acadvl,Acat1,Acat2,Acox1,Acox3,Acsl1,Acsl3,Acsl4,Acsl5,Adh5,Aldh2,Aldh3a2,Aldh7a1,Aldh9a1,Cpt1a,Cpt1c,Cpt2,Echs1,Eci1,Eci2,Ehhadh,Gcdh,Hadh,Hadha,Hadhb	Mouse
T121_p53-control	_tstat	over all collections	C2: curated gene sets	KEGG_GLUTATHIONE_METABOLISM	0.000305	0.0068031	-0.595514	-1.93536	0	37	Gstz1,Gstm2,Gpx4,Gstm4,Gstm5,Gstm1,Gpx7,Gstt2,Ggt5,Mgst1,Gpx3,Gstp1,Mgst3,Oplah,Gstk1,Idh2,Idh1	17	0.459459	Anpep,Gclc,Gclm,Ggct,Ggt1,Ggt5,Gpx1,Gpx2,Gpx3,Gpx4,Gpx7,Gsr,Gss,Gstk1,Gstm1,Gstm2,Gstm4,Gstm5,Gsto1,Gstp1,Gstt2,Gstz1,Idh1,Idh2,Lap3,Mgst1,Mgst2,Mgst3,Odc1,Oplah,Pgd,Rrm1,Rrm2,Rrm2b,Sms,Srm,Txndc12	Mouse
T121_p53-control	_tstat	over all collections	C2: curated gene sets	KEGG_GLYCEROLIPID_METABOLISM	0.000634	0.0068031	-0.653077	-1.96187	1	26	Mgll,Agpat2,Gpam,Lpl,Aldh2,Dgat1,Dgkd,Agpat3,Agpat1,Dgka,Dgat2	11	0.423077	Agk,Agpat1,Agpat2,Agpat3,Agpat4,Akr1a1,Aldh2,Aldh3a2,Aldh7a1,Aldh9a1,Dgat1,Dgat2,Dgka,Dgkd,Dgke,Dgkh,Dgkq,Dgkz,Gk,Gla,Gpam,Lclat1,Lpl,Mboat1,Mboat2,Mgll	Mouse
T121_p53-control	_tstat	over all collections	C2: curated gene sets	KEGG_GLYCEROPHOSPHOLIPID_METABOLISM	0.000295	0.0068031	-0.590692	-2.03159	0	50	Agpat2,Gpam,Phospho1,Chpt1,Gpd1,Crls1,Gnpat,Pla2g12a,Dgkd,Agpat3,Pla2g15,Lpcat3,Pcyt1a,Agpat1,Etnk1,Dgka,Lypla1,Cds2,Pla2g6	19	0.38	Agpat1,Agpat2,Agpat3,Agpat4,Cdipt,Cds1,Cds2,Chka,Chkb,Chpt1,Crls1,Dgka,Dgkd,Dgke,Dgkh,Dgkq,Dgkz,Etnk1,Gm28042,Gnpat,Gpam,Gpd1,Gpd1l,Gpd2,Lclat1,Lpcat1,Lpcat2,Lpcat3,Lpcat4,Lpgat1,Lypla1,Lypla2,Mboat1,Mboat2,Mboat7,Pcyt1a,Pcyt1b,Pcyt2,Pgs1,Phospho1,Pisd,Pla2g12a,Pla2g15,Pla2g4a,Pla2g6,Pld1,Pld2,Ptdss1,Ptdss2,Taz	Mouse
T121_p53-control	_tstat	over all collections	C2: curated gene sets	KEGG_GLYCOLYSIS_GLUCONEOGENESIS	0.000305	0.0068031	-0.586298	-1.90541	0	37	Eno3,Pfkm,Aldh2,Dld,Acss2,Dlat,Pdha1,Pdhb,Ldhb,Acss1,Pgm1,Galm,Aldoa	13	0.351351	Acss1,Acss2,Adh5,Akr1a1,Aldh1a3,Aldh2,Aldh3a2,Aldh3b1,Aldh3b2,Aldh7a1,Aldh9a1,Aldoa,Aldoc,Bpgm,Dlat,Dld,Eno1,Eno1b,Eno3,Fbp2,Galm,Gapdh,Hk1,Hk2,Hk3,Ldhb,Pck2,Pdha1,Pdhb,Pfkl,Pfkm,Pfkp,Pgam1,Pgk1,Pgm1,Pgm2,Tpi1	Mouse
T121_p53-control	_tstat	over all collections	C2: curated gene sets	KEGG_HOMOLOGOUS_RECOMBINATION	0.000541	0.0068031	0.639006	2.07838	0	24	Pold1,Rad50,Rad54b,Pold2,Rad51,Brca2,Blm,Rad54l,Rpa2,Eme1,Rad51c,Rpa1,Top3a,Xrcc2,Top3b,Nbn,Rpa3	17	0.708333	Blm,Brca2,Eme1,Mus81,Nbn,Pold1,Pold2,Pold3,Pold4,Rad50,Rad51,Rad51c,Rad51d,Rad52,Rad54b,Rad54l,Rpa1,Rpa2,Rpa3,Ssbp1,Top3a,Top3b,Xrcc2,Xrcc3	Mouse
T121_p53-control	_tstat	over all collections	C2: curated gene sets	KEGG_HUNTINGTONS_DISEASE	0.000259	0.0068031	-0.669943	-2.69434	0	129	Ndufb3,Ndufs2,Uqcr10,Ndufa1,Ndufa3,Ndufb10,Ndufa10,Ndufb9,Ndufs1,Ndufv3,Ndufv2,Slc25a4,Cox6b1,Ndufa7,Uqcrq,Ndufa5,Ndufab1,Ndufa9,Ndufs7,Ndufa6,Uqcrfs1,Ndufs3,Sdha,Ndufb8,Cox5b,Ndufb4,Cox5a,Ndufb5,Ndufs4,Ndufc1,Uqcrc2,Sdhc,Ndufa4,Uqcr11,Cox6c,Uqcrc1,Ndufb2,Cox7b,Gm10053,Cox6a1,Sdhb,Polr2l,Ndufs8,Ndufa2,Ndufs5,Sod1,Ndufv1,Cycs,Ndufa8,Cox7c,Cyc1,Cox8a,Sod2,Ndufc2,Plcb1,Uqcrb,Sdhd,Ndufs6,Uqcrh,Cox4i1…	64	0.496124	Ap2a1,Ap2a2,Ap2b1,Ap2m1,Ap2s1,Apaf1,Bax,Casp3,Casp8,Casp9,Clta,Cltb,Cltc,Cox4i1,Cox5a,Cox5b,Cox6a1,Cox6b1,Cox6c,Cox7a2,Cox7a2l,Cox7b,Cox7c,Cox8a,Creb1,Creb3,Creb3l1,Creb3l2,Creb5,Crebbp,Cyc1,Cycs,Dctn1,Dctn2,Dctn4,Dlg4,Dnal1,Dnal4,Ep300,Gm10053,Gpx1,Hap1,Hdac1,Hdac2,Hip1,Htt,Ift57,Itpr1,Ndufa1,Ndufa10,Ndufa2,Ndufa3,Ndufa4,Ndufa4l2,Ndufa5,Ndufa6,Ndufa7,Ndufa8,Ndufa9,Ndufab1,Ndufb10,Ndufb2,Ndufb3,N…	Mouse
T121_p53-control	_tstat	over all collections	C2: curated gene sets	KEGG_INSULIN_SIGNALING_PATHWAY	0.000525	0.0068031	-0.440857	-1.74246	1	114	Lipe,Slc2a4,Phka1,Acaca,Sorbs1,Pygl,Acacb,Fasn,Prkar2b,Prkab2,Pik3cd,Eif4ebp1,Ppp1r3c,Prkaa2,Phkb,Pde3b,Gys1,Akt2,Inpp5k,Irs1,Prkaa1,Insr,Mknk2,Ppp1r3b,Calm1,Pygb,Pik3r1,Prkag2,Pik3r5,Rapgef1,Prkacb	31	0.27193	Acaca,Acacb,Akt1,Akt2,Akt3,Araf,Bad,Braf,Calm1,Calm2,Calm3,Calml3,Cbl,Cblb,Cblc,Crk,Crkl,Eif4e,Eif4e2,Eif4ebp1,Elk1,Exoc7,Fasn,Fbp2,Flot1,Flot2,Foxo1,Grb2,Gsk3b,Gys1,Hk1,Hk2,Hk3,Hras,Ikbkb,Inpp5d,Inpp5k,Insr,Irs1,Irs2,Kras,Lipe,Map2k1,Map2k2,Mapk1,Mapk3,Mapk8,Mapk9,Mknk1,Mknk2,Mtor,Nras,Pck2,Pde3a,Pde3b,Pdpk1,Phka1,Phka2,Phkb,Phkg2,Pik3ca,Pik3cb,Pik3cd,Pik3cg,Pik3r1,Pik3r2,Pik3r3,Pik3r5,Ppargc1a,…	Mouse
T121_p53-control	_tstat	over all collections	C2: curated gene sets	KEGG_METABOLISM_OF_XENOBIOTICS_BY_CYTOCHROME_P450	0.000322	0.0068031	-0.737507	-2.08592	0	20	Gstz1,Dhdh,Gstm2,Gstm4,Gstm5,Gstm1,Gstt2,Mgst1,Gstp1,Mgst3,Ephx1,Gstk1,Aldh3b2	13	0.65	Adh5,Aldh1a3,Aldh3b1,Aldh3b2,Cyp1b1,Cyp2s1,Dhdh,Ephx1,Gstk1,Gstm1,Gstm2,Gstm4,Gstm5,Gsto1,Gstp1,Gstt2,Gstz1,Mgst1,Mgst2,Mgst3	Mouse
T121_p53-control	_tstat	over all collections	C2: curated gene sets	KEGG_MISMATCH_REPAIR	0.000535	0.0068031	0.697013	2.2068	0	22	Rfc5,Pcna,Lig1,Rfc4,Pold1,Msh6,Pold2,Exo1,Rpa2,Rfc3,Rfc2,Msh2,Rpa1,Pms2,Rpa3,Pold3,Rfc1,Mlh1	18	0.818182	Exo1,Lig1,Mlh1,Mlh3,Msh2,Msh3,Msh6,Pcna,Pms2,Pold1,Pold2,Pold3,Pold4,Rfc1,Rfc2,Rfc3,Rfc4,Rfc5,Rpa1,Rpa2,Rpa3,Ssbp1	Mouse
T121_p53-control	_tstat	over all collections	C2: curated gene sets	KEGG_NUCLEOTIDE_EXCISION_REPAIR	0.000597	0.0068031	0.590589	2.23464	0	43	Rfc5,Pole,Pcna,Lig1,Rfc4,Pold1,Pole3,Pold2,Pole2,Rpa2,Rfc3,Rfc2,Rad23b,Rpa1	14	0.325581	Bivm,Ccnh,Cdk7,Cetn2,Cul4a,Cul4b,Ddb1,Ddb2,Ercc1,Ercc2,Ercc3,Ercc4,Ercc5,Ercc6,Ercc8,Gtf2h1,Gtf2h2,Gtf2h3,Gtf2h4,Gtf2h5,Lig1,Mnat1,Pcna,Pold1,Pold2,Pold3,Pold4,Pole,Pole2,Pole3,Pole4,Rad23a,Rad23b,Rbx1,Rfc1,Rfc2,Rfc3,Rfc4,Rfc5,Rpa1,Rpa2,Rpa3,Xpc	Mouse
T121_p53-control	_tstat	over all collections	C2: curated gene sets	KEGG_OXIDATIVE_PHOSPHORYLATION	0.000275	0.0068031	-0.788202	-2.96404	0	82	Ndufb3,Ndufs2,Uqcr10,Ndufa1,Ndufa3,Ndufb10,Ndufa10,Ndufb9,Ndufs1,Ndufv3,Ndufv2,Cox6b1,Ndufa7,Uqcrq,Ndufa5,Ndufab1,Ndufa9,Ndufs7,Ndufa6,Uqcrfs1,Ndufs3,Sdha,Ndufb8,Cox5b,Ndufb4,Cox5a,Ndufb5,Ndufs4,Ndufc1,Uqcrc2,Sdhc,Ndufa4,Uqcr11,Cox6c,Uqcrc1,Ndufb2,Cox7b,Cox6a1,Sdhb,Ndufs8,Ndufa2,Ndufs5,Ndufv1,Ndufa8,Atp6v0d1,Cox7c,Cyc1,Cox8a,Ndufc2,Uqcrb,Sdhd,Ndufs6,Uqcrh,Cox4i1,Atp6v1b2,Ndufa11,Cox17,Atp6v1b1,At…	61	0.743902	Atp6ap1,Atp6v0a1,Atp6v0a2,Atp6v0b,Atp6v0c,Atp6v0d1,Atp6v0e2,Atp6v1a,Atp6v1b1,Atp6v1b2,Atp6v1c1,Atp6v1d,Atp6v1f,Atp6v1g1,Atp6v1h,Cox10,Cox11,Cox15,Cox17,Cox4i1,Cox5a,Cox5b,Cox6a1,Cox6b1,Cox6c,Cox7a2,Cox7a2l,Cox7b,Cox7c,Cox8a,Cyc1,Lhpp,Ndufa1,Ndufa10,Ndufa11,Ndufa2,Ndufa3,Ndufa4,Ndufa4l2,Ndufa5,Ndufa6,Ndufa7,Ndufa8,Ndufa9,Ndufab1,Ndufb10,Ndufb2,Ndufb3,Ndufb4,Ndufb5,Ndufb6,Ndufb7,Ndufb8,Ndufb9,Ndufc…	Mouse
T121_p53-control	_tstat	over all collections	C2: curated gene sets	KEGG_PARKINSONS_DISEASE	0.000276	0.0068031	-0.79706	-2.98865	0	81	Ndufb3,Ndufs2,Uqcr10,Ndufa1,Ndufa3,Ndufb10,Ndufa10,Ndufb9,Pink1,Ndufs1,Ndufv3,Ndufv2,Slc25a4,Cox6b1,Ndufa7,Uqcrq,Ndufa5,Ndufab1,Ndufa9,Ndufs7,Ndufa6,Uqcrfs1,Ndufs3,Sdha,Ndufb8,Cox5b,Ndufb4,Cox5a,Ndufb5,Ndufs4,Ndufc1,Uqcrc2,Sdhc,Ndufa4,Uqcr11,Cox6c,Uqcrc1,Ndufb2,Cox7b,Gm10053,Cox6a1,Sdhb,Ndufs8,Ndufa2,Ndufs5,Ndufv1,Cycs,Ndufa8,Cox7c,Cyc1,Cox8a,Ndufc2,Lrrk2,Uqcrb,Sdhd,Ndufs6,Uqcrh,Cox4i1,Vdac3,Vdac1	60	0.740741	Apaf1,Casp3,Casp9,Cox4i1,Cox5a,Cox5b,Cox6a1,Cox6b1,Cox6c,Cox7a2,Cox7a2l,Cox7b,Cox7c,Cox8a,Cyc1,Cycs,Gm10053,Htra2,Lrrk2,Ndufa1,Ndufa10,Ndufa2,Ndufa3,Ndufa4,Ndufa4l2,Ndufa5,Ndufa6,Ndufa7,Ndufa8,Ndufa9,Ndufab1,Ndufb10,Ndufb2,Ndufb3,Ndufb4,Ndufb5,Ndufb6,Ndufb7,Ndufb8,Ndufb9,Ndufc1,Ndufc2,Ndufs1,Ndufs2,Ndufs3,Ndufs4,Ndufs5,Ndufs6,Ndufs7,Ndufs8,Ndufv1,Ndufv2,Ndufv3,Park7,Pink1,Ppid,Sdha,Sdhb,Sdhc,Sdhd…	Mouse
T121_p53-control	_tstat	over all collections	C2: curated gene sets	KEGG_PEROXISOME	0.000284	0.0068031	-0.694989	-2.5133	0	65	Cat,Ech1,Crat,Pex16,Mlycd,Acsl1,Ephx2,Pex19,Pxmp4,Ehhadh,Hacl1,Pex13,Pex6,Scp2,Phyh,Pex11a,Gnpat,Hmgcl,Ddo,Eci2,Paox,Sod1,Hsd17b4,Acox1,Nudt12,Sod2,Pex5,Prdx5,Pex3,Crot,Mpv17,Dhrs4,Agps,Abcd3,Gstk1,Amacr,Idh2,Idh1,Acox3,Pex12,Pmvk	41	0.630769	Abcd1,Abcd3,Abcd4,Acot8,Acox1,Acox2,Acox3,Acsl1,Acsl3,Acsl4,Acsl5,Agps,Amacr,Cat,Crat,Crot,Ddo,Decr2,Dhrs4,Ech1,Eci2,Ehhadh,Ephx2,Far1,Gnpat,Gstk1,Hacl1,Hmgcl,Hsd17b4,Idh1,Idh2,Mlycd,Mpv17,Mvk,Nos2,Nudt12,Nudt19,Paox,Pecr,Pex1,Pex10,Pex11a,Pex11b,Pex11g,Pex12,Pex13,Pex14,Pex16,Pex19,Pex2,Pex26,Pex3,Pex5,Pex6,Pex7,Phyh,Pmvk,Prdx1,Prdx5,Pxmp4,Scp2,Slc25a17,Sod1,Sod2,Xdh	Mouse
T121_p53-control	_tstat	over all collections	C2: curated gene sets	KEGG_PPAR_SIGNALING_PATHWAY	0.000305	0.0068031	-0.676969	-2.20008	0	37	Acsl1,Dbi,Acadm,Cpt2,Lpl,Fabp4,Cd36,Slc27a1,Ehhadh,Sorbs1,Nr1h3,Scp2,Angptl4,Cyp27a1,Acox1	15	0.405405	Acadl,Acadm,Acox1,Acox2,Acox3,Acsl1,Acsl3,Acsl4,Acsl5,Angptl4,Cd36,Cpt1a,Cpt1c,Cpt2,Cyp27a1,Dbi,Ehhadh,Fabp4,Fabp5,Fads2,Gk,Hmgcs2,Ilk,Lpl,Me1,Nr1h3,Pck2,Pdpk1,Pltp,Ppard,Rxra,Rxrb,Scp2,Slc27a1,Slc27a4,Sorbs1,Ubc	Mouse
T121_p53-control	_tstat	over all collections	C2: curated gene sets	KEGG_PROPANOATE_METABOLISM	0.000317	0.0068031	-0.880566	-2.60622	0	24	Aldh6a1,Hibch,Mlycd,Acadm,Sucla2,Echs1,Pccb,Pcca,Aldh2,Suclg1,Acaca,Ehhadh,Acss2,Mcee,Acacb,Hadha,Ldhb,Acss1,Acat1	19	0.791667	Acaca,Acacb,Acadm,Acat1,Acat2,Acss1,Acss2,Aldh2,Aldh3a2,Aldh6a1,Aldh7a1,Aldh9a1,Echs1,Ehhadh,Hadha,Hibch,Ldhb,Mcee,Mlycd,Pcca,Pccb,Sucla2,Suclg1,Suclg2	Mouse
T121_p53-control	_tstat	over all collections	C2: curated gene sets	KEGG_PYRUVATE_METABOLISM	0.000317	0.0068031	-0.730766	-2.19525	0	26	Aldh2,Acaca,Dld,Acss2,Acacb,Dlat,Mdh1,Pdha1,Pdhb,Ldhb,Acss1,Acat1,Acat2,Hagh,Me1,Glo1,Grhpr,Mdh2,Aldh9a1,Acyp1	20	0.769231	Acaca,Acacb,Acat1,Acat2,Acss1,Acss2,Acyp1,Aldh2,Aldh3a2,Aldh7a1,Aldh9a1,Dlat,Dld,Glo1,Grhpr,Hagh,Haghl,Ldhb,Ldhd,Mdh1,Mdh2,Me1,Me2,Pck2,Pdha1,Pdhb	Mouse
T121_p53-control	_tstat	over all collections	C2: curated gene sets	KEGG_RIBOSOME	0.000292	0.0068031	-0.625563	-2.17734	0	53	Rpl37a,Rpl22l1,Rplp2,Rps17,Gm11808,Rps9,Rpl39,Fau,Rps11,Rps5,Rpl13a,Rps13,Rps15,Rpl27a,Rps15a,Rpl38,Rps3,Rpl36a,Rps21,Rpl23,Rps16,Gm2000,Rps28,Rpl37,Rpl10a,Rpl13,Rplp1,Rpl24,Rpl34,Rps4x,Rpl35,Rpl27,Rps18,Rps7,Rpl18a,Rpl12,Rps6,Rpl8,Rpl3,Rps27a,Rps2,Rps23,Rps27l,Rpl22,Rpl21,Rpl15,Rps8,Rpl29,Rpl11	49	0.924528	Fau,Gm11808,Gm2000,Mrpl13,Rpl10a,Rpl11,Rpl12,Rpl13,Rpl13a,Rpl15,Rpl18a,Rpl21,Rpl22,Rpl22l1,Rpl23,Rpl24,Rpl27,Rpl27a,Rpl29,Rpl3,Rpl34,Rpl35,Rpl36a,Rpl37,Rpl37a,Rpl38,Rpl39,Rpl4,Rpl6,Rpl8,Rplp1,Rplp2,Rps11,Rps13,Rps15,Rps15a,Rps16,Rps17,Rps18,Rps2,Rps21,Rps23,Rps27a,Rps27l,Rps28,Rps3,Rps4x,Rps5,Rps6,Rps7,Rps8,Rps9,Rsl24d1	Mouse
T121_p53-control	_tstat	over all collections	C2: curated gene sets	KEGG_TRYPTOPHAN_METABOLISM	0.00032	0.0068031	-0.780993	-2.23756	0	21	Cat,Echs1,Aldh2,Hadh,Ehhadh,Ogdh,Hadha,Acat1,Aox1,Ido1,Acat2,Gcdh	12	0.571429	Acat1,Acat2,Afmid,Aldh2,Aldh3a2,Aldh7a1,Aldh9a1,Aox1,Cat,Cyp1b1,Echs1,Ehhadh,Gcdh,Hadh,Hadha,Ido1,Maoa,Ogdh,Tph1,Wars,Wars2	Mouse
T121_p53-control	_tstat	over all collections	C2: curated gene sets	KEGG_VALINE_LEUCINE_AND_ISOLEUCINE_DEGRADATION	0.000305	0.0068031	-0.877956	-2.85327	0	37	Aldh6a1,Hibch,Bcat2,Acadm,Bckdhb,Echs1,Hadhb,Pccb,Bckdha,Pcca,Aldh2,Ivd,Acadsb,Hadh,Ehhadh,Dld,Dbt,Hibadh,Mcee,Acad8,Hadha,Acaa2,Mccc2,Mccc1,Hmgcl,Acads,Acat1,Aox1,Auh,Hsd17b10,Acat2	31	0.837838	Acaa2,Acad8,Acadm,Acads,Acadsb,Acat1,Acat2,Aldh2,Aldh3a2,Aldh6a1,Aldh7a1,Aldh9a1,Aox1,Auh,Bcat2,Bckdha,Bckdhb,Dbt,Dld,Echs1,Ehhadh,Hadh,Hadha,Hadhb,Hibadh,Hibch,Hmgcl,Hmgcs1,Hmgcs2,Hsd17b10,Ivd,Mccc1,Mccc2,Mcee,Oxct1,Pcca,Pccb	Mouse
T121_p53-control	_tstat	over all collections	C2: curated gene sets	KIM_ALL_DISORDERS_CALB1_CORR_UP	0.000218	0.0068031	-0.333351	-1.49875	0	417	Fhl1,Sucla2,Ndufs2,Iscu,Pex19,Slc25a12,Alas1,Prps1,Ppp1r16b,Prnp,Pink1,Ndufs1,Slc25a4,Mdh1,Ndufa5,Ndufab1,Abcc5,Pdhb,Uqcrfs1,Prkar2b,Ndufs3,Gnai1,Isca1,Sh3bp5,Gpx4,Rabac1,Uqcrc2,Slc25a11,Idh3b,Pdhx,Auh,Idh3a,Eif4a2,Ndufv1,Itm2a,Dock4,Oaz2,Zfand5,Atp6v0d1,Fam49a,Cyc1,Pfn2,Schip1,Cd200,Cox8a,Reep1,Cirbp,Ddhd2,Ubl3,Arhgef9,Hspa12a,Fam131a,Map1lc3b,Cap2,Pja2,Camk2g,Adam23,Thy1,Mgst3,Mbnl1,Tkt,Rnf103,…	133	0.318945	Aars,Aasdhppt,Abcc5,Abcf3,Abhd14a,Abr,Acot7,Actn1,Actr1a,Actr1b,Actr2,Adam23,Adar,Adrm1,Ahcy,Ahnak2,Ahsa1,Akap11,Akt1,Alas1,Aldoa,Ankrd46,Anxa6,Anxa7,Ap2s1,Aplp1,Aplp2,Arf1,Arhgef9,Arpc1a,Arpp19,Asns,Ass1,Atic,Atp1a3,Atp1b1,Atp2a2,Atp2b1,Atp6v0a1,Atp6v0b,Atp6v0c,Atp6v0d1,Atp6v1a,Atp6v1b2,Atp6v1c1,Atp6v1d,Atp6v1f,Atrnl1,Atxn10,Auh,B3galnt1,B4galt6,Bap1,Bhlhe40,Blcap,Bnip3,Bnip3l,Brd2,Btbd3,C1qbp,C…	Mouse
T121_p53-control	_tstat	over all collections	C2: curated gene sets	KIM_ALL_DISORDERS_DURATION_CORR_DN	0.00026	0.0068031	-0.515223	-2.05395	0	121	Cryab,Eci1,Etfb,Suclg1,Ndufa1,Ndufa7,Uqcrq,Ndufs7,Rabac1,Ndufc1,Sec14l5,Slc25a11,Trap1,Hcfc1r1,Taldo1,Ndufs8,Ecsit,Cox7c,Tmem147,Arl4a,Esyt1,Cox8a,Tufm,Uqcrb,Stoml1,Mrpl23,Pmm1,Fbxo9,Cox4i1,Spag7,Ctdnep1,Atp6v0e2,Vps28,Gabbr1,Stard7,Pmp22,Clasp2,Fto,Lman2l,Bcap31,Dcxr	41	0.338843	Acd,Acot7,Actr1a,Ahsa1,Akr1a1,Ampd2,Arl4a,Arpc2,Arrb2,Atox1,Atp6ap1,Atp6v0b,Atp6v0e2,Bcap31,Cct7,Cdipt,Chmp2a,Ckb,Clasp2,Clta,Cox4i1,Cox7c,Cox8a,Creb3,Cryab,Ctdnep1,Cx3cl1,Cx3cr1,Dctn2,Dcxr,Degs1,Dhx30,Dnajb2,Dpf2,Dtx4,Eci1,Ecsit,Eif3g,Eif6,Esyt1,Etfb,Exoc3,Fbxo9,Fndc4,Fto,Gabbr1,Gdi1,Gnaz,Gnpda1,Gpx1,Grhpr,Gtf3c1,Hax1,Hcfc1r1,Hdgf,Hras,Impdh2,Klhl21,Lman2l,Madd,Mal,Mapk3,Marcksl1,Mast3,Mrpl23,Nb…	Mouse
T121_p53-control	_tstat	over all collections	C2: curated gene sets	KIM_MYC_AMPLIFICATION_TARGETS_DN	0.000662	0.0068031	0.459127	1.8753	0	61	Grhl2,Fnbp1l,Paxip1,Cdh1,Elf3,Ttc39b,Plekha2,F11r,Ctnna1,Tcf19,Gas2l3,Lpp,Marveld2,Pif1,Hs2st1,Rnf19a,Plekhg1,Etv6,Lca5,Cntln,Spag1,Heatr1,Rnf38,Tmem67,Ddx58,Gca,Klf5	27	0.442623	Atl3,Atp2b4,Bcl2,Cdh1,Cebpd,Cfb,Cflar,Clec2d,Cntln,Ctnna1,Dclk1,Ddx58,Dpysl3,Elf3,Elovl7,Etv6,F11r,Fam111a,Fam49a,Fnbp1l,Gab2,Gas2l3,Gca,Grhl2,Heatr1,Hmg20b,Hs2st1,Ifih1,Il17rb,Il17rd,Kif13b,Klf5,Lamp1,Lca5,Lgals8,Lpp,Marveld2,Myo6,Nfatc2,Nucb2,Optn,Paxip1,Pif1,Plekha2,Plekhg1,Plxna2,Ppcs,Prune2,Rassf6,Rnf19a,Rnf38,Rora,Scnn1a,Shroom3,Sorbs2,Spag1,Tbpl1,Tcf19,Tmbim4,Tmem67,Ttc39b	Mouse
T121_p53-control	_tstat	over all collections	C2: curated gene sets	KIM_MYC_AMPLIFICATION_TARGETS_UP	0.000507	0.0068031	-0.401531	-1.63739	1	145	Agl,Phka1,Suclg1,Ttc7b,Tmem38b,Sacs,Prps1,Ndufs1,Cox6b1,Pdha1,Arhgef6,Etfa,Ldhb,Cox7b,Gm10053,Itga4,Idh3a,Cycs,Mrps34,Mrps23,Arl6ip5,Tmem64,Mrps33,Pdlim3,Lrrk2,Ebpl,Angptl2,Lrrc28,Lypla1,Abcc3,Mcts1,Chn1,Acly,Rps15a,Rgs10,Park7,Hsd17b12,Mycbp2,Blmh	39	0.268966	Abcc3,Acly,Adarb1,Agl,Aifm1,Akap13,Aldh3a2,Alox5ap,Angptl2,Aqp3,Arhgef6,Arl6ip5,Blmh,C1qtnf1,Cdkal1,Cep152,Chn1,Cited4,Clip4,Cox6b1,Cox7b,Ctnnal1,Cx3cr1,Cycs,Dag1,Dap3,Ddx18,Ddx21,Dgkz,Dhx33,Dkc1,Drg1,Ebpl,Eef1e1,Eef2k,Egflam,Eif2s2,Eno1,Eno1b,Epb41l4b,Etfa,Farsb,Fastkd1,Fbl,Gab1,Galk2,Gatm,Gm10053,Gm49342,Got2,Hsd17b12,Idh3a,Irf2,Itga4,Kars,Klhl29,Lamb1,Ldhb,Lrpprc,Lrrc28,Lrrk2,Ltf,Lyar,Lypla1,M…	Mouse
T121_p53-control	_tstat	over all collections	C2: curated gene sets	KINSEY_TARGETS_OF_EWSR1_FLII_FUSION_DN	0.000703	0.0068031	-0.358859	-1.54855	2	242	Myom1,Mef2c,Ebf1,Ccdc80,Satb1,Papss2,Arhgap29,Cst3,Ypel3,Dlc1,Ube2h,Gnai1,Orai3,Klf2,Gsn,Lama4,Tmem150a,Foxn3,Lmo2,Lnpep,Klhl24,Abca1,Tfpi,Gulp1,Selenbp1,Sidt2,G6pc3,Vim,Limch1,Mxd4,Smarca2,Mknk2,Angptl2,Map1lc3a,Tgfbr3,Hdac5,Pdcd4,Aldh1a1,Fkbp9,Clip3,Aldh1a7,Phldb1,Mylip,Slfn5,Ing4,Tspyl2,Ccs,Sparcl1,Adamts5,Hbp1,Angpt1,Atg2a,Klhdc8b,Hexa,Ptx3,Rgs5,Ppp1r9a,Pid1,Pbxip1,Tcf7l2,Zcchc24,Nfia,Tecpr1,…	72	0.297521	Abca1,Adamts5,Adm,Aff1,Aldh1a1,Aldh1a7,Amotl2,Angpt1,Angptl2,Arhgap29,Arid5b,Atg2a,Atp2b1,Baiap2,Bcl9l,Blcap,Boc,Btg1,Card6,Ccdc80,Ccs,Cdc42ep4,Cdon,Cep164,Chpf,Clip3,Col1a1,Col3a1,Col5a1,Col5a2,Colec12,Creb3l1,Crybg3,Csrnp1,Cst3,Ctsd,Cyp20a1,Cyp26b1,Cyth2,Dab2,Dclk1,Ddah1,Disp1,Dlc1,Dok4,Dpp7,Dsel,Dst,Ebf1,Ece1,Edem2,Efna1,Elp2,Emcn,Enpp2,Fat3,Fbn1,Fbxl20,Fkbp9,Flnb,Fmnl2,Fn1,Fndc3b,Foxc1,Foxn3,…	Mouse
T121_p53-control	_tstat	over all collections	C2: curated gene sets	KOKKINAKIS_METHIONINE_DEPRIVATION_96HR_DN	0.0007	0.0068031	0.552556	2.34547	0	73	Dnmt1,Ccnb1,Rrm1,Ccnb2,Tk1,Cdk1,Aurkb,Birc5,Cdh1,Cdc25a,Ccne2,Rad54b,Polq,Fen1,Cdk2,Tnfrsf12a,Pdgfa,Map3k9,Hsp90aa1,Cda,Hdac1,Gsr,Atg9b,Ak4,Mtap,Rtp4,Cdkn2b	27	0.369863	Ak4,Akap9,Atf2,Atg9b,Atm,Aurkb,Birc3,Birc5,Calm1,Cant1,Ccnb1,Ccnb2,Ccne2,Cda,Cdc25a,Cdc42,Cdh1,Cdk1,Cdk2,Cdk5,Cdkn2b,Cebpg,Cth,Ctps2,Ddit3,Dnmt1,Dtymk,Ebp,Echdc2,Erbb3,Fen1,Gm49342,Gsr,Gstk1,Hdac1,Hsp90aa1,Ifrd1,Ifrd2,Il1b,Irak1,Irf7,Map3k14,Map3k9,Mapk14,Mdm4,Met,Mgst2,Mpg,Mtap,Mtfmt,Myc,Nfkbia,Nme1,Nt5c,Ogg1,Pdgfa,Plau,Pmvk,Pnp,Polq,Rad54b,Rps6ka5,Rrm1,Rtp4,Sos1,Sos2,Tk1,Tnfrsf12a,Tnfsf10,Tnfsf…	Mouse
T121_p53-control	_tstat	over all collections	C2: curated gene sets	KORKOLA_TERATOMA	0.00057	0.0068031	0.541431	1.92926	0	34	Mcm5,Ccnb1,Cenpa,Cks2,Cdc20,Aurka,Dlgap5,Nuf2,Fen1,Ehf,Emp1,Nfkbiz	12	0.352941	Aurka,Ccnb1,Cdc20,Cenpa,Cks2,Clic6,Col14a1,Dcn,Dlgap5,Dnmt3b,Egr1,Ehf,Eln,Emp1,Eps8,Fen1,Hic2,Jun,Lcn2,Lrrc17,Mbd2,Mcm5,Mfap4,Mgp,Mrs2,Nfkbiz,Nuf2,Pigr,Plat,Sspn,Tm4sf1,Tspan8,Zfp36,Zwint	Mouse
T121_p53-control	_tstat	over all collections	C2: curated gene sets	KUNINGER_IGF1_VS_PDGFB_TARGETS_UP	0.000308	0.0068031	-0.658228	-2.08419	0	33	Tmem38a,Gpt2,Fmo1,Srl,Tpm1,Iffo1,Atp2b4,Prkaa2,Tpm2,Tnnt3,Usp2,Neil1,Fndc5,Rb1	14	0.424242	Atp2b4,Brwd1,Ccdc134,Dclk1,Enah,Erbb3,Fam8a1,Fbxo17,Fmo1,Fndc5,Fst,Fzd5,Gatm,Gm49394,Gpt2,Hdac11,Iffo1,Igf2,Ncam1,Neil1,Npnt,Parm1,Ppfia4,Prkaa2,Rb1,Smtn,Srl,Tmem38a,Tnnt2,Tnnt3,Tpm1,Tpm2,Usp2	Mouse
T121_p53-control	_tstat	over all collections	C2: curated gene sets	LANDIS_BREAST_CANCER_PROGRESSION_DN	0.000288	0.0068031	-0.723512	-2.566	0	59	Ppp2r5a,Mfng,Adig,Etfb,Uck1,Bckdhb,Gpam,Ephx2,St3gal6,Decr1,Sorbs1,Alas1,Ccdc80,Nr1h3,Phyh,Gnai1,Rab34,Adipor2,Dgat1,Alad,Pgm1,Cxcl12,Dpt,Derl1,Gas6,Ghr,Fez2,Lum,Angptl2,Cd34,Hspb8,Heph,Thbd,Nrp1,Idh1	35	0.59322	Adig,Adipor2,Ahnak,Alad,Alas1,Angptl2,Bckdhb,Bnip2,Ccdc80,Cd34,Col18a1,Col1a1,Col3a1,Col4a1,Col5a1,Col6a3,Crip1,Cxcl12,Decr1,Derl1,Dgat1,Dhrs7,Dpt,Ephx2,Etfb,Fez2,Fstl1,Fzd4,Gas6,Ghr,Gja1,Gnai1,Gpam,H6pd,Heph,Hspb8,Htra1,Idh1,Klf4,Lamb1,Lum,Map4,Mfng,Mrc1,Nr1h3,Nrp1,Pde8a,Pgm1,Phyh,Plac8,Ppp2r5a,Rab34,S100a6,Sorbs1,St3gal6,Tgfbi,Thbd,Uck1,Vwf	Mouse
T121_p53-control	_tstat	over all collections	C2: curated gene sets	LANDIS_BREAST_CANCER_PROGRESSION_UP	0.000587	0.0068031	0.530301	1.97156	0	40	Lsr,Dsg2,Galnt3,Tpd52,Cyb561,Wwc1,Spint1,Strbp,Ehf,Atp6ap2,Cldn3,Irf6,Litaf,Sox4,Acsl4,Cldn7,Chmp2b,Lrrfip1,Vdr,Golph3	20	0.5	Acsl4,Aldoc,Atp6ap2,Atp6v1a,Cd82,Chmp2b,Cldn3,Cldn7,Cmas,Cyb561,Dsg2,Ebp,Ehf,Ell2,Fxyd3,Galnt3,Golph3,Id2,Irf6,Irx3,Kcnn4,Lcn2,Litaf,Lrrfip1,Lsr,Nucb2,Pqlc1,Rnf149,Serp1,Shroom3,Sox4,Spint1,Srp19,Ss18l2,Strbp,Tfap2c,Tpd52,Vdr,Wwc1,Xbp1	Mouse
T121_p53-control	_tstat	over all collections	C2: curated gene sets	LANDIS_ERBB2_BREAST_PRENEOPLASTIC_DN	0.000298	0.0068031	-0.859478	-2.90526	0	45	Gstz1,Ppp2r5a,Bcat2,Etfb,Uck1,Bckdhb,Lpin1,Gpam,Hadhb,Cpt2,Cd36,St3gal6,Uqcr10,Decr1,Nr1h3,Scp2,Chpt1,Pdha1,Ndufab1,Acaa2,Gnai1,Ptprb,Mccc1,Rab34,Eif4ebp1,Adipor2,Dgat1,Chchd10,Alad,Ndufv1,Pgm1,Cxcl12,Tmem43,Gbe1,Ghr,Gpx3,Mknk2	37	0.822222	Abhd5,Acaa2,Adipor2,Alad,Aplp2,Atp1b3,Bcat2,Bckdhb,Cd36,Chchd10,Chpt1,Col6a3,Cpt2,Cxcl12,Decr1,Dgat1,Dhrs7,Eif4ebp1,Etfb,Gbe1,Ghr,Gnai1,Gpam,Gpd2,Gpx3,Gstz1,Hadhb,Htra1,Lpin1,Mccc1,Mknk2,Ndufab1,Ndufv1,Npc2,Nr1h3,Pdha1,Pgm1,Ppp2r5a,Ptprb,Rab34,Scp2,St3gal6,Tmem43,Uck1,Uqcr10	Mouse
T121_p53-control	_tstat	over all collections	C2: curated gene sets	LANDIS_ERBB2_BREAST_TUMORS_324_DN	0.000261	0.0068031	-0.736753	-2.94399	0	124	Gstz1,Ppp2r5a,Bcat2,Mfng,Adig,Acsl1,Etfb,Uck1,Bckdhb,Lpin1,Gpam,Hadhb,Ephx2,Cpt2,Ivd,Cd36,St3gal6,Hadh,Slc27a1,Uqcr10,Decr1,Sorbs1,Alas1,Ccdc80,Tmem205,Papss2,Nr1h3,Scp2,Chpt1,Pdha1,Ndufab1,Phyh,Gpd1,Acaa2,Gnai1,Ptprb,Mccc1,Mocs2,Rab34,Eif4ebp1,Snrk,Net1,Adipor2,Dgat1,Cyb5a,Chchd10,Alad,Auh,Ndufs5,Ndufv1,Pgm1,Cxcl12,Dpt,Tmem43,Derl1,Nkiras1,Cdc34,Gbe1,Gas6,Ghr,Fez2,Gpx3,Lum,Mknk2,Angptl2,Phldb1,A…	76	0.612903	Abhd5,Acaa2,Acsl1,Acta2,Adig,Adipor2,Ahnak,Alad,Alas1,Angptl2,Aplp2,Atp1b3,Auh,Bcat2,Bckdhb,Bnip2,Ccdc80,Ccl11,Cd151,Cd34,Cd36,Cdc34,Cfp,Chchd10,Chpt1,Col18a1,Col1a1,Col3a1,Col4a1,Col5a1,Col6a1,Col6a3,Cpt2,Crip1,Cxcl12,Cyb5a,Cyb5b,Cyp4b1,Decr1,Derl1,Dgat1,Dhrs7,Dnajc8,Dpt,Eif4ebp1,Ephx2,Etfb,Fads1,Fam107b,Fez2,Fstl1,Fzd4,Gas6,Gbe1,Ghr,Gja1,Gjb2,Gnai1,Gpam,Gpd1,Gpd2,Gpx3,Gstz1,H6pd,Hadh,Hadhb,Heph…	Mouse
T121_p53-control	_tstat	over all collections	C2: curated gene sets	LANDIS_ERBB2_BREAST_TUMORS_65_DN	0.00031	0.0068031	-0.727453	-2.27325	0	31	Bckdhb,Gpam,Cpt2,Hadh,Chpt1,Phyh,Acaa2,Adipor2,Chchd10,Pgm1,Cxcl12,Dpt,Tmem43,Derl1,Gpx3,Lum,Phldb1,Heph,Nrp1,Acta2	20	0.645161	Acaa2,Acta2,Adipor2,Aplp2,Atp1b3,Bckdhb,Ccl11,Chchd10,Chpt1,Col6a3,Cpt2,Cxcl12,Derl1,Dpt,Gpam,Gpd2,Gpx3,Hadh,Heph,Htra1,Klf4,Lum,Marcks,Nrp1,Pde8a,Pgm1,Phldb1,Phyh,Ptges,Tmem43,Tsc22d1	Mouse
T121_p53-control	_tstat	over all collections	C2: curated gene sets	LE_EGR2_TARGETS_DN	0.000551	0.0068031	-0.468044	-1.7612	1	83	Cat,Slc1a5,Cldn5,Lpl,Slc25a1,Sema6c,Scn7a,Itpkb,S100a1,Il16,Gnai1,Myh11,Sirt2,Ogn,Nacc2,Limch1,Mgst3,Tkt,Elovl6,Cd55,Pik3r1,Mpdz,Me1,Zbtb16,Pmp22,Fads1	26	0.313253	Abca2,Adam10,Ak3,Cat,Cd55,Cd9,Cdkn1a,Cers2,Chst2,Cldn5,Cltb,Cmtm6,Cpeb2,Dhcr24,Elovl6,Emid1,Emp2,Ephb6,Errfi1,Faah,Fads1,Fdft1,Fdps,Fgf1,Fgl2,Fut8,Gfra1,Glod4,Gnai1,Hmgcr,Hmgcs1,Idi1,Il16,Itpkb,Kcnk1,Limch1,Lox,Lpl,Lss,Mal,Mapk8ip1,Mast2,Mbp,Me1,Mgst3,Mpdz,Msmo1,Mvd,Myh11,Myo1b,Myo1d,Nacc2,Ndrg1,Nr4a2,Nrbp2,Nsdhl,Ogn,Osbpl5,Pcmt1,Pcyt2,Pik3r1,Pim3,Pmp22,Prx,Rap1gds1,Rnf13,S100a1,Scn7a,Sema3b,Sema…	Mouse
T121_p53-control	_tstat	over all collections	C2: curated gene sets	LEE_DIFFERENTIATING_T_LYMPHOCYTE	0.000255	0.0068031	-0.528347	-2.14813	0	141	Rcsd1,Il7r,Satb1,Arhgap9,Sash3,Celf2,Fli1,Rac2,Pag1,Arhgef6,Tcf7,Coro1a,Sell,Ptprc,Cd52,Arhgap30,Ndufs8,Klhl6,Cd53,Lnpep,Itm2a,Dock2,Gmfg,Arhgap25,Map4k1,Fnbp1,Cd48,Rassf5,Itgal,Evi2b,Txnip,Selplg,Tagap,Rasgrp1,Vamp1,Laptm5,Btg2,Tmc8,Mr1,Dgka,Lpxn,Apbb1ip,Hcls1,Slfn5,Vav1,Ccnd3,A630001G21Rik,Ltb,Lck,Evl,Icam2,Ube2g2,Sla,Itgb2,Snx20,Ifnar2,Fbxl3,Mycbp2,Akna,Ociad1	60	0.425532	A630001G21Rik,Aif1,Akap13,Akna,Aldh5a1,Alms1,Ap1g2,Apbb1ip,Aqp3,Arhgap25,Arhgap30,Arhgap9,Arhgdib,Arhgef6,Atp8a1,Atp8b1,Bcl11b,Bcl2l11,Brd2,Btg1,Btg2,C130026I21Rik,Cbx4,Ccnd3,Cd48,Cd52,Cd53,Cdk13,Celf2,Cep350,Cnot6l,Coro1a,Cxcr4,Cyfip2,Cyth1,Dclre1c,Dgka,Dicer1,Dlgap4,Dock2,Dock8,Eif4a1,Epb41,Evi2a,Evi2b,Evl,Fam107b,Fbxl3,Fgfr1,Fkbp5,Fli1,Fnbp1,Fubp1,Gata3,Gmfg,Gtf3a,Haus2,Hcls1,Hdac4,Icam2,Ifnar…	Mouse
T121_p53-control	_tstat	over all collections	C2: curated gene sets	LEE_EARLY_T_LYMPHOCYTE_UP	0.000708	0.0068031	0.816233	3.48951	0	76	Mcm4,Top2a,Tyms,Mki67,Bub1b,Ccnb1,Cenpa,Prc1,Hmmr,Ncapg,Mcm2,Dtl,Cks2,Uhrf1,Ccnb2,Kif2c,Cdk1,Kif20a,Nusap1,Birc5,Mcm10,Cdc25a,Gins1,Rrm2,Cdca2,Ndc80,Aurka,Ttk,Hmgb3,Kif11,Dlgap5,Bub1,Prr11,Kif18b,Kif14,Diaph3,Nek2,Cdca3,Aspm,Nuf2,Melk,Pbk,Ube2c,E2f7,Kif15,E2f8,Cenpw,Fanci,E2f2,Cep128,Cep55,Dscc1,Rad51ap1,Ube2t,Oip5	55	0.723684	Ada,Aebp1,Aspm,Aurka,Birc5,Bub1,Bub1b,Ccnb1,Ccnb2,Cdc25a,Cdca2,Cdca3,Cdk1,Cdkn3,Cenpa,Cenpw,Cep128,Cep55,Cep70,Cks2,Cxxc5,Diaph3,Dlgap5,Dscc1,Dtl,E2f2,E2f7,E2f8,Fanci,Galnt7,Ggh,Gins1,Hmgb3,Hmmr,Kif11,Kif14,Kif15,Kif18b,Kif20a,Kif2c,Letm1,Mcm10,Mcm2,Mcm4,Melk,Mki67,Mpp1,Myb,Ncapg,Ndc80,Neil3,Nek2,Nuf2,Nusap1,Oip5,Palld,Pbk,Prc1,Prr11,Pttg1,Rad51ap1,Rapgef5,Rcan1,Rrm2,Rufy3,Slc1a4,Syk,Tfdp2,Tnfrsf…	Mouse
T121_p53-control	_tstat	over all collections	C2: curated gene sets	LEE_LIVER_CANCER_DENA_DN	0.000308	0.0068031	-0.732083	-2.33127	0	34	Tnni2,Acsl1,Ephx2,Cpt2,Acadsb,Ehhadh,Nr1h3,Csad,Ndrg2,Phyh,Pex11a,Tnnt3,Prodh,Trpv2,Acox1,Selenbp1,Gcdh,Aldh1a1,Lactb2,Aldh1a7,Me1,Abcd3,Oat,Dmbt1,Dcxr	25	0.735294	Abcd3,Acadsb,Acox1,Acsl1,Aldh1a1,Aldh1a7,Aldh3a2,Cpt2,Csad,Dcxr,Dmbt1,Ehhadh,Ephx2,Gcdh,Gsto1,Il1rap,Krt4,Lactb2,Mcm10,Me1,Ndrg2,Neto2,Nr1h3,Oat,Padi4,Pex11a,Phyh,Prodh,Rorc,Selenbp1,Slc25a13,Tnni2,Tnnt3,Trpv2	Mouse
T121_p53-control	_tstat	over all collections	C2: curated gene sets	LEE_LIVER_CANCER_MYC_E2F1_DN	0.000315	0.0068031	-0.691862	-2.06732	0	25	Acsl1,Ephx2,Nr1h3,Igf1,Slc25a22,Adipor2,Alad,Trpv2,Ghr,Mapkapk2,Me1,Elovl5,Hbp1,Abcd3,Oat	15	0.6	Abcd3,Acsl1,Adipor2,Alad,Cpox,Egfr,Elovl5,Ephx2,Ghr,Got1,Hbp1,Igf1,Igfbp2,Il1rap,Mapkapk2,Mcm10,Me1,Neto2,Nr1h3,Oat,Reps1,Rgs16,Sftpd,Slc25a22,Trpv2	Mouse
T121_p53-control	_tstat	over all collections	C2: curated gene sets	LEE_LIVER_CANCER_MYC_TGFA_DN	0.000315	0.0068031	-0.750235	-2.24175	0	25	Ephx2,Cpt2,Ptp4a3,Mmd,Nr1h3,Klf15,Psen2,Igf1,Slc25a22,Trpv2,Acox1,Khk,Hsd17b10,Aldh1a1,Mapkapk2,Aldh1a7,Igfals,Elovl5,Oat	19	0.76	Acox1,Aldh1a1,Aldh1a7,Cpt2,Egfr,Elovl5,Ephx2,Got1,Hsd17b10,Igf1,Igfals,Il1rap,Khk,Klf15,Mapkapk2,Mcm10,Mmd,Neto2,Nr1h3,Oat,Psen2,Ptp4a3,Rgs16,Slc25a22,Trpv2	Mouse
T121_p53-control	_tstat	over all collections	C2: curated gene sets	LEE_LIVER_CANCER_SURVIVAL_UP	0.000277	0.0068031	-0.651314	-2.43296	0	79	Agl,Crat,Acsl1,Echs1,Lpin1,Pccb,Ndufs2,Cpt2,Ivd,Aldh4a1,Ehhadh,Alas1,Mlxipl,Msra,Aldh1l1,Pink1,Ndrg2,Cdo1,Fbxo31,Insig1,Acads,Aox1,Map4k1,C2,Khk,Hsd17b10,Selenbp1,Zbtb20,Hagh,Insr,Slc38a3,Ar,Taco1,Mpdz,Ephx1,Cand2,Amacr,Egln2,Serping1,Dcxr	40	0.506329	Abhd6,Acads,Acox2,Acsl1,Agl,Alas1,Aldh1l1,Aldh4a1,Amacr,Amfr,Amt,Anxa9,Aox1,Ar,Atg16l1,Bdh1,C2,Cabin1,Cand2,Cdo1,Cobll1,Cpt2,Crat,Cryl1,Dcxr,Dennd5b,Depdc7,Echdc2,Echs1,Egln2,Ehhadh,Enpp5,Ephx1,Fbxo31,Hagh,Hsd17b10,Hyal1,Insig1,Insr,Itpr2,Ivd,Khk,Lpin1,Map4k1,Mlxipl,Mpdz,Mrm1,Mrpl46,Msra,Mtss1,Mvk,Ndrg2,Ndufs2,Nf1,Pard3b,Pccb,Pcsk6,Pcyt2,Phlpp1,Pink1,Prdx6,Rdh5,Sec14l2,Selenbp1,Serpinf1,Serping1,…	Mouse
T121_p53-control	_tstat	over all collections	C2: curated gene sets	LI_WILMS_TUMOR_ANAPLASTIC_UP	0.00051	0.0068031	0.905909	2.73329	0	18	Mki67,Kpna2,Cenpa,Kif2c,Rfc4,Cdk1,Nusap1,Cenpf,Hat1,Ttk,Ncaph,Rad54l,Cdca3,Kpnb1,Rfc3,Pcgf3	16	0.888889	Cdca3,Cdk1,Cenpa,Cenpf,G3bp2,Hat1,Htt,Kif2c,Kpna2,Kpnb1,Mki67,Ncaph,Nusap1,Pcgf3,Rad54l,Rfc3,Rfc4,Ttk	Mouse
T121_p53-control	_tstat	over all collections	C2: curated gene sets	LI_WILMS_TUMOR_VS_FETAL_KIDNEY_1_UP	0.00025	0.0068031	-0.426367	-1.75725	0	154	Aldh6a1,Cryab,Ppp2r5a,Acsl1,St3gal6,Aldh4a1,Zeb2,Prnp,Scp2,Gnai1,Fry,Tek,Smpdl3a,Ppp1r3c,Cyb5a,Sephs2,Blvrb,Vldlr,Slc22a5,Pgrmc2,Tfpi,Gprc5b,Nr3c1,Atp10d,Kdr,Rgl1,Cdh5,Prcp,Ctso,Maf,Oxct1,Tmed5,Pdzrn3,Sdhd,Tspo,Aldh1a1,Aldh1a7,Herpud1,Slc37a4,Mylk,Slc30a1,Pmp22,Mitf,Tob1,Angpt1,Reep5,Fuca1,Amotl2,Apoe,Tpst1,Serpinf1,Ctdspl,Erg,Pdxk,Tnfaip8	55	0.357143	Acsl1,Agrn,Ahnak,Alcam,Aldh1a1,Aldh1a7,Aldh4a1,Aldh6a1,Amotl2,Angpt1,Ank3,Anxa3,Anxa4,Apoe,Asah1,Atp10d,Atp1a1,Atp1b1,Axl,Blvrb,Bpgm,Card10,Cast,Cav2,Cd2ap,Cdh1,Cdh5,Cdkn1c,Cds1,Cebpd,Cldn3,Clu,Col1a2,Col4a5,Cradd,Crebl2,Crim1,Cryab,Cryz,Ctdspl,Ctsh,Ctso,Cx3cl1,Cyb5a,Dab2,Dst,Dstn,Dusp9,Dync2li1,Efr3a,Elf1,Erg,Ets2,Fam3c,Fgfr3,Fpgt,Fry,Fuca1,Gadd45a,Gnai1,Gng11,Gng12,Gprc5b,Herpud1,Hpn,Igfbp7,Il1…	Mouse
T121_p53-control	_tstat	over all collections	C2: curated gene sets	LIM_MAMMARY_LUMINAL_MATURE_DN	0.000546	0.0068031	-0.517811	-1.95788	1	85	Cryab,Lpl,Sorbs1,Gypc,Itpkb,Foxn3,Rasa3,Gpx7,Sox10,Fas,Fam49a,Serpinh1,Gas6,Cygb,Vim,Ntrk2,Tle4,Rasl12,Fbxo32,Tgfbr3,Pdzrn3,Fam13a,Ltbp4,Tmem47,Sparcl1,Axin2,Lrig3,Bcl11a,Apoe,Tpst1,Tshz2,Fabp5,Lmo4,Col4a1,Col4a2,Stac2,Prickle1,Reck,Col6a2,Foxo1,Irx1	41	0.482353	Aebp1,Akap2,Apoe,Axin2,B4galt6,Bace2,Bcl11a,Btbd11,C1qbp,Cald1,Casp1,Ccl2,Ccl7,Col16a1,Col4a1,Col4a2,Col6a1,Col6a2,Cryab,Cygb,Dab2,Dpysl2,Egfr,Emilin2,Epb41l2,Ets1,Fabp5,Fam13a,Fam171a1,Fam49a,Fas,Fbxo32,Foxn3,Foxo1,Frmd4a,Fstl1,Fzd1,Gas6,Gpx7,Gypc,Htra1,Igfbp3,Irs2,Irx1,Itpkb,Jag2,Kctd12,Lmo4,Lpl,Lrig3,Ltbp4,Map4k4,Mertk,Mob3b,Moxd1,Nes,Nfib,Ntrk2,Pcf11,Pdzrn3,Pkd2,Prickle1,Rap2b,Rasa3,Rasl12,Re…	Mouse
T121_p53-control	_tstat	over all collections	C2: curated gene sets	LIM_MAMMARY_STEM_CELL_UP	0.000224	0.0068031	-0.415033	-1.83824	0	333	Cryab,Fhl1,Mfng,Mef2c,Slc1a5,Rcsd1,Eepd1,Cd36,Sorbs1,Sgcb,Synm,Ppp1r16b,Ccnd2,Prnp,Gypc,Cav1,Slc25a4,Phlda3,Gnai1,Fermt2,Dock10,Gsn,Rab34,Myh11,Fgfrl1,Rasip1,Ppp1r3c,Flnc,Clmp,Rhoj,Prrx1,Tpm2,Jam2,Itm2a,Ttyh2,Lbh,Fas,Arhgap25,Cspg4,Podn,Schip1,Serpinh1,Tns1,Plekha4,Chst3,Cygb,Vim,Peg3,Tmem64,Ntrk2,Svep1,Amotl1,Thy1,Itga1,Angptl2,Tie1,Mbnl1,Msrb3,Stard8,Rasl12,Tgfbr3,Rarres2,Lgals1,Clip3,Ltbp4,Phl…	126	0.378378	Abi3bp,Acer2,Acta2,Actg2,Acvr2a,Adamts1,Adamts2,Adarb1,Aebp1,Agpat4,Ahi1,Akap2,Akt3,Aldh1l2,Amotl1,Angptl2,Antxr1,Apoe,Arc,Arhgap24,Arhgap25,Arhgef25,Arntl,Arsi,Atp2a2,Axl,Bach1,Bag3,Bcar1,Bcl2l11,Bcor,Bmp1,Bnc1,Btbd11,Cadm1,Cald1,Calml3,Calu,Card10,Cav1,Cblb,Ccdc85b,Ccnd2,Cd36,Cdh13,Cdh3,Cdkn1a,Chst3,Chsy3,Clip3,Clmp,Cnn1,Cnp,Col12a1,Col14a1,Col16a1,Col17a1,Col18a1,Col4a1,Col4a2,Col5a1,Col5a2,Cp…	Mouse
T121_p53-control	_tstat	over all collections	C2: curated gene sets	LINDGREN_BLADDER_CANCER_CLUSTER_2B	0.00023	0.0068031	-0.460868	-2.01272	0	279	Aoc3,Fhl1,Mfng,Il7r,Aldh2,Ebf1,Phtf2,Ccdc80,Ppp1r16b,Ddr2,Dnajb5,Cav1,Celf2,Il16,Rac2,Tcf7,Gsn,Tpm1,Cd302,Pik3cd,Lama4,Sell,Rbpms2,Cfl2,Ppp1r12b,Cd52,Itga4,Arhgap30,Nr4a1,Klhl6,Pecam1,Prrx1,Tpm2,Htra3,Tsc22d3,Itm2a,Cxcl12,Lbh,Zfand5,Dock2,Itgal,Tns1,Evi2b,Parvg,Fermt3,Copz2,Slc7a2,Grk5,Rgl1,Pptc7,Svep1,Laptm5,Lmcd1,Lum,Maf,Angptl2,Akap12,Atp1a2,Rarres2,Pdzrn3,Lgals1,Calm1,Spag7,Hlf,Lcp2,Anxa6,Il2…	110	0.394265	Abi3bp,Acta2,Actg2,Adamts9,Aebp1,Aff1,Aif1,Akap12,Aldh2,Alox5ap,Amotl2,Angptl2,Anpep,Anxa6,Aoc3,Ap1s2,Aplnr,Aqp1,Arhgap30,Arl4c,Arpc2,Atp1a2,Aurkb,B3gnt2,Birc3,Bmp2k,Brpf1,C3ar1,C4b,Calm1,Cav1,Ccdc80,Ccl2,Cd302,Cd52,Cdc25b,Cdc42ep3,Celf2,Cerk,Cfl2,Chsy1,Clec10a,Clic4,Cnn3,Cog8,Col15a1,Col16a1,Col18a1,Col1a2,Col5a2,Col6a1,Col6a2,Col6a3,Colec12,Copz2,Cotl1,Cpxm1,Crip1,Crispld2,Csrp1,Cxcl12,Cxcr4,Cy…	Mouse
T121_p53-control	_tstat	over all collections	C2: curated gene sets	LIU_PROSTATE_CANCER_DN	0.000224	0.0068031	-0.386074	-1.70997	0	329	Aoc3,Cryab,Fhl1,Echdc1,Aldh2,Slc25a12,Sorbs1,Ddr2,Ccnd2,Gypc,Acacb,Cav1,Gstm2,Synpo2,Acaa2,Fermt2,Prex2,Tpm1,Rab34,Pdk4,Ldhb,Lama4,Myh11,Ank2,Slc24a3,Cfl2,Ppp1r12b,Atp2b4,Flnc,Gstm5,Rhoj,Prrx1,Tpm2,Ksr1,Gstm1,Tsc22d3,Dpt,Sh3pxd2a,Ttc28,Podn,Adcy4,Tns1,Gas6,Sspn,Npr2,Speg,Traf5,Sh3bgrl,Grk5,Laptm4b,Gstp1,Dtna,Angptl2,Msrb3,Rasl12,Akap12,Tgfbr3,Mr1,Atp1a2,Vamp5,Rarres2,Lgals1,Itih5,Hlf,Pik3r1,Tspan…	114	0.346505	Abcc3,Acaa2,Acacb,Acox2,Acta2,Actg2,Adamts5,Adcy4,Adcy9,Aebp1,Ahnak2,Akap12,Aldh2,Aldh3a2,Angptl2,Ank2,Ano1,Anxa2,Aoc3,Aqp3,Arhgap23,Arhgef40,Arl10,Armcx4,Atp1a2,Atp2b4,Bcl2,Bnip2,Btg3,C1qtnf1,Cachd1,Cald1,Capg,Casp1,Cav1,Cav2,Ccdc136,Ccdc50,Ccnd2,Cd248,Cdc42ep3,Celsr2,Cerk,Cfl2,Chn1,Chst2,Clic4,Clic6,Clip4,Clu,Col14a1,Col16a1,Col1a2,Col27a1,Col4a1,Col4a2,Col4a6,Col5a1,Col6a1,Coro1c,Crim1,Crispld…	Mouse
T121_p53-control	_tstat	over all collections	C2: curated gene sets	LY_AGING_MIDDLE_DN	0.000507	0.0068031	0.875918	2.55604	0	16	Ccnb1,Ccna2,Cenpa,Kif2c,Cdc20,Plk1,Ccnf,Cenpf,Foxm1,Kif11,Mybl2,Ube2c,Hmgn2,H2afx	14	0.875	Ccna2,Ccnb1,Ccnf,Cdc20,Cenpa,Cenpf,Foxm1,Gm10282,H2afx,Hmgn2,Kif11,Kif2c,Mybl2,Plk1,Ptgs2,Ube2c	Mouse
T121_p53-control	_tstat	over all collections	C2: curated gene sets	LY_AGING_OLD_DN	0.000632	0.0068031	0.761573	2.99948	0	53	Tyms,Ccnb1,Ccna2,Cenpa,Pcna,Mcm2,Pkmyt1,Kif2c,H2afz,Hmgb2,Cdc20,Plk1,Ccnf,Nasp,Cenpf,Cks1b,Ranbp1,Foxm1,Kif11,Cdc25b,Ckap5,Kif14,Mybl2,Ube2c,Hmgn2,H2afx,Bard1,Nup88	28	0.528302	Atr,Bard1,Ccna2,Ccnb1,Ccnf,Cdc20,Cdc25b,Cdh11,Cdk4,Cenpa,Cenpf,Ckap5,Cks1b,Cse1l,Ctsc,Fbl,Fbn2,Foxm1,Gm10282,H2afx,H2afz,Has2,Hmgb2,Hmgn2,Hsd17b10,Kif11,Kif14,Kif2c,Mcm2,Mybl2,Nae1,Nasp,Nup88,Pafah1b1,Parp1,Pcna,Pkmyt1,Plk1,Postn,Ppp1cc,Psma2,Psma3,Psmc2,Psmc6,Psmd11,Psmd12,Ptgs2,Ranbp1,Safb,Tgfbr2,Tyms,Ube2c,Ugcg	Mouse
T121_p53-control	_tstat	over all collections	C2: curated gene sets	LY_AGING_PREMATURE_DN	0.00054	0.0068031	0.802029	2.73379	0	28	Tyms,Cenpa,Mcm2,Pkmyt1,Kif2c,Hmgb2,Ccnf,Nasp,Cks1b,Ranbp1,Foxm1,Cdc25b,Mybl2,Hmgn2,H2afx,Cbx1,Bard1,Nup88,Gm10282	19	0.678571	Bard1,Cbx1,Ccnf,Cdc25b,Cenpa,Cks1b,Enpp2,Fbl,Foxm1,Gm10282,H2afx,Has2,Hmgb2,Hmgn2,Kif2c,Mcl1,Mcm2,Mmp3,Mybl2,Nasp,Nup88,Parp1,Pkmyt1,Ptgs2,Ranbp1,Safb,Tyms,Ugcg	Mouse
T121_p53-control	_tstat	over all collections	C2: curated gene sets	MARIADASON_RESPONSE_TO_BUTYRATE_SULINDAC_6	0.00058	0.0068031	0.59915	2.20248	0	38	Smc2,Pcna,Cdk5rap2,Hmgb2,Itpr3,Tmpo,Ccdc14,Ets2,Eif4a1,Dhx9,Mbnl3,Hnrnph1,Scaf11,Khdrbs1,Sestd1,Stat2,Tubb4b	17	0.447368	Anp32a,Apool,Arid1b,Ccdc14,Cdk5rap2,Cdk6,Chdh,Ctdsp1,Dhx9,Eif4a1,Ets2,Hmgb2,Hnrnph1,Ifitm1,Ifitm2,Ifitm3,Inppl1,Itpr2,Itpr3,Khdrbs1,Maz,Mbnl3,Mlxip,Msi2,Myb,Nap1l1,Pcna,Rfx7,Rprd2,Scaf11,Sestd1,Smc2,Sorbs2,Stat2,Tia1,Tmpo,Top2b,Tubb4b	Mouse
T121_p53-control	_tstat	over all collections	C2: curated gene sets	MARTINEZ_RB1_AND_TP53_TARGETS_UP	0.000218	0.0068031	-0.365099	-1.64248	0	426	Gstz1,Pnpla2,Cat,Lipe,Slc1a5,Slc2a4,Acsl1,Nudt7,Uck1,Lpin1,Ephx2,Cldn5,Pcca,Cacna2d1,Lpl,Dram1,Fabp4,Cd36,Fah,Hadh,Sorbs1,Alas1,Art3,Ccnd2,Pex13,Msra,Chpt1,Pink1,Etfdh,Acad8,Plin4,Ube2h,Ushbp1,Atpaf2,Celf2,Abcc5,Gpd1,Acaa2,Tcf7,Coa5,Ndufs4,Pdk4,Idh3g,Cox6a1,Cfl2,Chchd10,Itga4,Nr4a1,Pecam1,Wdr45,Fnta,Itm2a,Pttg1,Cxcl12,Tmem109,Dram2,Acox1,Fech,Slc48a1,Txnip,Ghr,Fermt3,Nr3c1,Immt,Pcyt1a,Aco1,Cdh5,L…	145	0.340376	Abcb8,Abcc5,Abcf2,Acaa2,Acad8,Acbd3,Aco1,Acox1,Acsl1,Actb,Acyp1,Add1,Add3,Agk,Agpat5,Ahr,Aif1l,Ak3,Alas1,Alox5ap,Amd1,Angptl2,Ap2a1,Ap2b1,Ap3m1,Aqp1,Arcn1,Arhgap1,Arl5a,Arl8b,Arpp19,Arrdc4,Art3,Asb6,Asb7,Asna1,Asph,Atf2,Atf3,Atp2a2,Atpaf2,Atxn7l3b,B2m,Bad,Bag4,Bcap31,Bcl2l13,Bicd2,Bid,Bmp1,Bnip3,Bphl,Brat1,Btc,Bzw1,C1qb,Cab39l,Cacna2d1,Caprin1,Capzb,Cars,Casp6,Cat,Cav2,Ccnd2,Ccnl2,Cd163,Cd36,Cd44…	Mouse
T121_p53-control	_tstat	over all collections	C2: curated gene sets	MARTINEZ_TP53_TARGETS_UP	0.000217	0.0068031	-0.345782	-1.55891	0	431	Gstz1,Pde4dip,Pnpla2,Cat,Lipe,Slc2a4,Acsl1,Nudt7,Uck1,Cldn5,Pcca,Cacna2d1,Lpl,Dram1,Cd36,Fah,Hadh,Sorbs1,Alas1,Art3,Ccnd2,Pex13,Msra,Chpt1,Pink1,Etfdh,Acad8,Ube2h,Ushbp1,Atpaf2,Celf2,Abcc5,Gpd1,Acaa2,Tcf7,Coa5,Ndufs4,Idh3g,Lama2,Cox6a1,Cfl2,Chchd10,Itga4,Nr4a1,Pecam1,Wdr45,Fnta,Itm2a,Pttg1,Cxcl12,Tmem109,Dram2,Acox1,Fech,Slc48a1,Txnip,Ghr,Fermt3,Nr3c1,Peg3,Immt,Pcyt1a,Aco1,Lum,Uqcrb,Hipk3,Angptl2…	137	0.317865	Abcb8,Abcc5,Abcf2,Acaa2,Acad8,Acbd3,Aco1,Acox1,Acsl1,Actb,Acyp1,Add1,Add3,Agk,Agpat5,Ahr,Aif1l,Ak3,Alas1,Alox5ap,Amd1,Angptl2,Ap2a1,Ap2b1,Ap3m1,App,Aqp1,Arcn1,Arhgap1,Arl5a,Arpp19,Arrdc4,Art3,Asb6,Asb7,Asna1,Asph,Atf2,Atf3,Atpaf2,Atxn7l3b,B2m,Bad,Bag4,Bcap31,Bcl2l13,Bicd2,Bid,Bmp1,Bnip3,Bphl,Brat1,Btc,Bzw1,C1qb,Cab39l,Cacna2d1,Caprin1,Capzb,Cars,Casp6,Cat,Cav2,Ccdc43,Ccdc71,Ccnd2,Ccnl2,Cd163,Cd36…	Mouse
T121_p53-control	_tstat	over all collections	C2: curated gene sets	MCBRYAN_PUBERTAL_BREAST_4_5WK_DN	0.000253	0.0068031	-0.604256	-2.46682	0	146	Eci1,Fhl1,Bcat2,Ech1,Lgals12,Slc2a4,Acsl1,Acadvl,Gpam,Lpl,Suclg1,Fabp4,Acaca,Ehhadh,Sorbs1,Art3,Mlxipl,Dbt,Pex6,Dlat,Klf15,Gm2a,Aco2,Etfdh,Atpaf2,Gpd1,Acaa2,Cd8a,Pdk4,Coq5,Lama4,Sfxn1,Idh3b,Ppp1r3c,Acat1,Letmd1,Cisd1,Tmem109,Zfand5,Cspg4,Gys1,Akt2,Nr1d1,Sod2,Tns1,Pcmtd1,Immt,Cdh5,Dmpk,Tie1,Steap3,Tmem45b,Pfkfb3,Igfbp4,Prelp,Extl3,Fscn1,Ehd1,Mtch2,Prkacb,Igfals,Acly,Sod3,Ehd2,Nid1,Ube3a,Atp6v0a1,E…	73	0.5	Acaa2,Acaca,Acad9,Acadvl,Acat1,Acly,Aco2,Acsf2,Acsl1,Ahcyl1,Akt1,Akt2,Aplp2,Art3,Atp6v0a1,Atpaf2,Bcat2,Blcap,Bmp1,Bpnt1,Carhsp1,Ccnk,Cd8a,Cdh5,Cisd1,Coq5,Cp,Csnk2a1,Cspg4,Cux1,Cyth1,Dbt,Ddx6,Dlat,Dmpk,Dnm2,Ech1,Eci1,Ednra,Ehd1,Ehd2,Ehhadh,Eif4g1,Epas1,Epb41l2,Eral1,Etfdh,Ets1,Extl3,Fabp4,Fabp5,Fhl1,Fscn1,Galnt2,Gk,Gm10031,Gm20388,Gm2a,Golph3,Gpam,Gpd1,Grb10,Gys1,Hccs,Hipk2,Hspg2,Idh3b,Igfals,Igfb…	Mouse
T121_p53-control	_tstat	over all collections	C2: curated gene sets	MCBRYAN_PUBERTAL_BREAST_6_7WK_UP	0.000249	0.0068031	-0.416683	-1.72608	0	161	Mef2c,Slc2a4,Tmem143,Gpam,Acaca,Sorbs1,Mlxipl,Zeb2,Ccnd2,Gm2a,Ndufab1,Gpd1,Tcf7,Coro1a,Lama4,Pank3,Comt,Prrx1,Gys1,Akt2,Sod2,Tns1,Cygb,Map4k2,Pcmtd1,Zbtb20,Pcyt1a,Stat5b,Steap3,Tmem45b,Ighm,Pik3r1,Ppp2r5b,Igfbp4,Abcc3,Prelp,Extl3,Fscn1,Ehd1,Prkacb,Lck,Igfals,Fto,Acly,Nfix,Sod3,Vapb,Ehd2,Rad23a,Atp6v0a1,Fzd4,Igfbp5,Gnas,Pi16,Ehd3,Eif4ebp2,Atp1a3	57	0.354037	Abcc3,Acaca,Acly,Akap9,Akt1,Akt2,Aplp2,Arhgef2,Atp1a3,Atp6v0a1,Atp8a1,Bpnt1,Brd4,Brd8,Cant1,Ccnd2,Chd4,Cnot3,Comt,Coro1a,Cp,Cpd,Crim1,Crk,Csnk2a1,Cux1,Cygb,Cyth1,Dapk1,Ddx6,Dhx36,Dnm2,Dpysl3,Ecm1,Egln1,Ehd1,Ehd2,Ehd3,Eif3c,Eif4ebp2,Eif4g1,Epas1,Epb41l2,Ets1,Extl3,Fads2,Fgg,Fscn1,Fto,Fzd4,Galnt2,Gm10031,Gm20388,Gm2a,Gnas,Gpam,Gpd1,Grb10,Gusb,Gys1,Hdlbp,Hipk2,Hsd17b11,Igfals,Igfbp4,Igfbp5,Ighm,Il6s…	Mouse
T121_p53-control	_tstat	over all collections	C2: curated gene sets	MCDOWELL_ACUTE_LUNG_INJURY_DN	0.000308	0.0068031	-0.596666	-1.90004	0	34	Pde4dip,Fhl1,Pex16,Alas1,Fasn,Cav1,Cxcl12,Ltbp4,Nfix,Nrp1,Dpp4,Icam2,Aplnr	13	0.382353	Abcg1,Acvrl1,Alas1,Antxr1,Apln,Aplnr,Bmp2k,Cav1,Cdh13,Cdkl2,Chst2,Cxcl12,Dpp4,Epb41l3,Fasn,Fgf1,Fhl1,Hey1,Icam2,Llgl2,Ltbp4,Mrps18b,Nfix,Nrp1,Ogt,Pde4dip,Pex16,Rbp1,Rsu1,Slc9a3r2,Thbs3,Timm17a,Tnfrsf19,Zbp1	Mouse
T121_p53-control	_tstat	over all collections	C2: curated gene sets	MODY_HIPPOCAMPUS_POSTNATAL	0.000298	0.0068031	-0.570903	-1.9298	0	45	Ndufs2,Bin1,Mdh1,Gpd1,Sdha,Ldhb,Ndufb2,Sox10,Cox8a,Vamp2,Aldoa,Atp1a2,Napa,Atp6v1b2,Sirt3,Aip,Vdac1	17	0.377778	Aip,Aldoa,Apbb1,Arhgef25,Atp1a2,Atp2a2,Atp6ap1,Atp6v0c,Atp6v1b2,Atp6v1c1,Bin1,Cltb,Cox8a,Cx3cl1,Dgkz,Egr1,Eno1,Eno1b,Fbxw7,Gk,Gpd1,Grina,Hras,Ighmbp2,Ldhb,Mapk3,Mdh1,Napa,Ndufb2,Ndufs2,Ppp3ca,Prdx6,Prkcb,Ptk2b,Rab3a,Rasgrf1,Rhob,Sdha,Sirt3,Sox10,Stxbp1,Tpi1,Tyro3,Vamp2,Vdac1	Mouse
T121_p53-control	_tstat	over all collections	C2: curated gene sets	MOLENAAR_TARGETS_OF_CCND1_AND_CDK4_DN	0.000606	0.0068031	0.761011	2.91759	0	45	Rfc5,Tpx2,Mcm7,Cdca7,Cdca8,Dtl,Kif2c,Kif20a,Cdc45,Cenpf,Cdca2,Aurka,Eri1,Hjurp,Kif11,Cenph,Ncaph,Cdc6,Donson,Melk,Trip13,Endod1,E2f7,Psmc3ip,Mns1,Cenpn,Gas2l3,Kif20b,Cdca7l,Cep55,Cenpk,Mybl1,Fam83d,Spc25	34	0.755556	Aqp3,Aurka,Cdc45,Cdc6,Cdca2,Cdca7,Cdca7l,Cdca8,Cdkn2c,Cenpf,Cenph,Cenpk,Cenpn,Cep55,Donson,Dtl,E2f7,Elavl1,Endod1,Eri1,Fam204a,Fam83d,Gas2l3,Hjurp,Jkamp,Kif11,Kif20a,Kif20b,Kif2c,Mcm7,Med30,Melk,Mns1,Morc4,Mtmr1,Mybl1,Ncaph,Pdlim3,Pold3,Psmc3ip,Rfc5,Spc25,Tor3a,Tpx2,Trip13	Mouse
T121_p53-control	_tstat	over all collections	C2: curated gene sets	MOOTHA_FFA_OXYDATION	0.000319	0.0068031	-0.818207	-2.37281	0	22	Eci1,Crat,Acsl1,Acadm,Echs1,Acadvl,Hadhb,Cpt2,Acadsb,Hadh,Decr1,Hadha,Acaa2,Acads,Acat1,Hsd17b10	16	0.727273	Acaa2,Acadl,Acadm,Acads,Acadsb,Acadvl,Acat1,Acsl1,Amacr,Cpt1a,Cpt2,Crat,Decr1,Echs1,Eci1,Hadh,Hadha,Hadhb,Hsd17b10,Lmf2,Nbn,Ncaph2	Mouse
T121_p53-control	_tstat	over all collections	C2: curated gene sets	MOOTHA_HUMAN_MITODB_6_2002	0.000222	0.0068031	-0.632393	-2.81008	0	348	Eci1,Bcat2,Crat,Ndufb3,Mlycd,Acsl1,Acadm,Etfb,Sucla2,Bckdhb,Echs1,Acadvl,Slc25a20,Hadhb,Pccb,Bckdha,Pcca,Ndufs2,Cpt2,Gpt,Slc25a1,Aldh2,Suclg1,Ivd,Acadsb,Prdx3,Slc25a12,Hadh,Aldh4a1,Decr1,Alas1,Dld,Ndufa1,Ndufa3,Dbt,Ndufa10,Scp2,Dlat,Ndufs1,Ndufv2,Slc25a4,Ogdh,Cox6b1,Ndufa7,Aco2,Etfdh,Acad8,Hadha,Pdha1,Ndufa5,Ndufab1,Ndufa9,Ndufs7,Acaa2,Pdhb,Ndufa6,Uqcrfs1,Ndufs3,Sdha,Ndufb8,Cox5b,Ndufb4,Etfa,Mccc…	197	0.566092	Abcb6,Abcb7,Abcb8,Abcf2,Acaa2,Acad8,Acadl,Acadm,Acads,Acadsb,Acadvl,Acat1,Aco2,Acot9,Acp6,Acsl1,Acsl3,Acsl4,Acsl5,Afg3l2,Aifm1,Ak2,Ak4,Akap1,Akap10,Alas1,Aldh18a1,Aldh2,Aldh4a1,Amacr,Amt,Apaf1,Arg2,Atp7b,Azin1,Bad,Bak1,Bax,Bcat2,Bckdha,Bckdhb,Bckdk,Bcl2,Bcl2l1,Bcl2l11,Bcs1l,Bdh1,Bid,Blvra,Bnip3,Bnip3l,Casp8,Cln3,Clpp,Clpx,Cnot7,Coq7,Cox10,Cox11,Cox15,Cox17,Cox4i1,Cox5a,Cox5b,Cox6a1,Cox6b1,Cox6c,C…	Mouse
T121_p53-control	_tstat	over all collections	C2: curated gene sets	MOOTHA_MITOCHONDRIA	0.000222	0.0068031	-0.627996	-2.79305	0	355	Cat,Eci1,Bcat2,Crat,Ndufb3,Mlycd,Acsl1,Acadm,Etfb,Bckdhb,Echs1,Acadvl,Slc25a20,Hadhb,Pccb,Bckdha,Pcca,Ndufs2,Slc25a1,Aldh2,Suclg1,Ivd,Acadsb,Prdx3,Slc25a12,Hadh,Aldh4a1,Decr1,Ehhadh,Alas1,Dld,Ndufa1,Ndufa3,Dbt,Ndufa10,Dlat,Ndufs1,Ndufv2,Slc25a4,Cox6b1,Ndufa7,Aco2,Etfdh,Acad8,Atpaf2,Hadha,Pdha1,Ndufa5,Ndufab1,Acaa2,Pdhb,Ndufa6,Uqcrfs1,Ndufs3,Sdha,Tfb2m,Ndufb8,Cox5b,Ndufb4,Etfa,Cox5a,Ndufb5,Gpx4,Tx…	194	0.546479	Abcb7,Abcb8,Abcf2,Acaa2,Acad8,Acadl,Acadm,Acads,Acadsb,Acadvl,Acat1,Aco2,Acot9,Acp6,Acsl1,Adck2,Afg3l2,Aifm1,Ak2,Ak4,Alas1,Aldh2,Aldh4a1,Amacr,Amt,Anxa7,Apaf1,App,Arg2,Atpaf2,Azin1,Bak1,Bax,Bcat2,Bckdha,Bckdhb,Bckdk,Bcl2,Bcl2l1,Bcs1l,Bdh1,Bid,Bik,Bnip3l,C1qbp,Cad,Casp2,Casp8,Cat,Cd40,Cdc42bpb,Cln3,Clpx,Cnnm4,Cnot7,Coq7,Cox10,Cox11,Cox15,Cox17,Cox4i1,Cox5a,Cox5b,Cox6a1,Cox6b1,Cox6c,Cox7a2,Cox7b,Co…	Mouse
T121_p53-control	_tstat	over all collections	C2: curated gene sets	MOOTHA_PGC	0.000222	0.0068031	-0.493036	-2.19195	0	352	Pfkm,Crat,Ndufb3,Slc2a4,Dbi,Acadm,Etfb,Sucla2,Dnajc15,Lpin1,Slc25a20,Hadhb,Sar1b,Suclg1,Prdx3,Uqcr10,Alas1,Dld,Ak1,Hsdl2,Ankrd40,Tspan12,Scn1b,Ndufv2,Slc25a4,Ndrg2,Aco2,S100a1,Pdha1,Ndufa5,Ndufab1,Phyh,Pdhb,Ndufa6,Ndufs3,Sdha,Isca1,Tfb2m,Cox5b,S100a13,Twf2,Ndufb5,Gpx4,Gabarapl1,Ndufc1,Pdk4,Ldhb,Slc25a11,Myh11,Idh3g,Uqcrc1,Cox7b,Timm23,Acads,Gm10053,Cox6a1,Sdhb,Dgat1,Comt,Nfs1,Dnaja3,Idh3a,Eif4a2,…	148	0.420455	Abca2,Abcf1,Abhd5,Acadl,Acadm,Acads,Aco2,Acot13,Acot7,Actr2,Acyp1,Adsl,Adss,Agpat3,Aifm1,Ak1,Akap1,Akr1b10,Akr1b8,Alas1,Amacr,Ankrd40,Arih1,Armc1,Arvcf,Atn1,Atp1a1,Atp1b1,Atp2a3,Atp6v0e2,Atp6v1d,Aurkaip1,Avpi1,Azin1,Bag6,Bid,Bnip3l,Bsg,Cab39,Carhsp1,Cdc34,Cdk18,Cdkn2d,Cdr2l,Chmp7,Ciao1,Cks2,Clpp,Cnot7,Comt,Cops3,Cox5b,Cox6a1,Cox7a2,Cox7b,Cox7c,Cox8a,Cpt1a,Crat,Crlf3,Cs,Ctsf,Cx3cl1,Cyc1,Cycs,Dbi,D…	Mouse
T121_p53-control	_tstat	over all collections	C2: curated gene sets	MOOTHA_TCA	0.000328	0.0068031	-0.814001	-2.14395	0	15	Sucla2,Suclg1,Ogdh,Aco2,Sdha,Sdhc,Idh3g,Idh3b,Sdhb,Idh3a,Cs,Sdhd	12	0.8	Aco2,Cs,Idh2,Idh3a,Idh3b,Idh3g,Mdh2,Ogdh,Rpl18a,Sdha,Sdhb,Sdhc,Sdhd,Sucla2,Suclg1	Mouse
T121_p53-control	_tstat	over all collections	C2: curated gene sets	MOOTHA_VOXPHOS	0.000282	0.0068031	-0.809408	-2.94971	0	68	Ndufb3,Ndufs2,Uqcr10,Ndufa1,Ndufa3,Ndufa10,Ndufs1,Cox6b1,Ndufa7,Uqcrq,Ndufa13,Ndufa5,Ndufab1,Ndufa9,Ndufs7,Ndufa6,Uqcrfs1,Ndufs3,Sdha,Ndufb8,Cox5b,Ndufb4,Cox5a,Ndufb5,Ndufs4,Ndufc1,Uqcrc2,Sdhc,Ndufa4,Uqcr11,Cox6c,Uqcrc1,Ndufb2,Cox7b,Gm10053,Cox6a1,Sdhb,Cyb5a,Ndufs8,Ndufa2,Cycs,Ndufa8,Cox7c,Cyc1,Cox8a,Ndufc2,Uqcrb,Sdhd,Ndufs6,Uqcrh,Cox4i1	51	0.75	Bcl2l1,Bcs1l,Cnot7,Cox10,Cox11,Cox15,Cox4i1,Cox5a,Cox5b,Cox6a1,Cox6b1,Cox6c,Cox7a2,Cox7a2l,Cox7b,Cox7c,Cox8a,Cyb5a,Cyc1,Cycs,Gm10053,Mbd3,Ndufa1,Ndufa10,Ndufa13,Ndufa2,Ndufa3,Ndufa4,Ndufa4l2,Ndufa5,Ndufa6,Ndufa7,Ndufa8,Ndufa9,Ndufab1,Ndufb2,Ndufb3,Ndufb4,Ndufb5,Ndufb6,Ndufb7,Ndufb8,Ndufc1,Ndufc2,Ndufs1,Ndufs2,Ndufs3,Ndufs4,Ndufs6,Ndufs7,Ndufs8,Sdha,Sdhb,Sdhc,Sdhd,Surf1,Surf2,Tbcb,Tmco6,Tonsl,Uqcr…	Mouse
T121_p53-control	_tstat	over all collections	C2: curated gene sets	MORI_LARGE_PRE_BII_LYMPHOCYTE_DN	0.0006	0.0068031	-0.540946	-1.82021	1	44	Aldh2,Cd22,Cd83,Ptprc,Rasa3,Dock2,Adcy7,Irf8,Sipa1,Snapin,Cd74,Gga2,Il2rg,Wipf1,Ltb,Ptpn6,Lat2,Il10ra,Rgs14,Pip4k2a,Capn1,Vcam1,Ly86,Gmip	24	0.545455	Adcy7,Aldh2,Birc3,Btg1,Capg,Capn1,Cd22,Cd40,Cd74,Cd83,Ctsh,Ctss,Dock2,Gga2,Gmip,Gns,Gpr65,Hip1r,Il10ra,Il2rg,Irf8,Itgav,Lat2,Lcp1,Lpp,Ltb,Ly86,Macf1,Mcl1,Pip4k2a,Ptpn6,Ptprc,Pxk,Rasa3,Rgs14,Samhd1,Sema4d,Sipa1,Snapin,Soat1,Tapbp,Uba7,Vcam1,Wipf1	Mouse
T121_p53-control	_tstat	over all collections	C2: curated gene sets	MORI_LARGE_PRE_BII_LYMPHOCYTE_UP	0.000714	0.0068031	0.815287	3.47169	0	75	Top2a,Mcm6,Cenpe,Stmn1,Smc2,Mki67,Mcm5,Kpna2,Ccnb1,Ccna2,Cenpa,Rrm1,Mcm7,Prc1,Hmmr,Mcm2,Cdca7,Dtl,Mcm3,Ccnb2,Lig1,Lmnb1,Racgap1,Cdc20,Cdk1,Rad21,Rangap1,Cks1b,Kif22,Rrm2,Slbp,Cenpl,Aurka,Tmpo,Ttk,Hmgb3,Dut,Smarca4,Prdx4,Ncaph,Calm2,Ube2s,Smarcc1,Cdca3,Mybl2,Smc4,Melk,Hnrnpab,Hmgn2,E2f8,H2afx,Ran,Bub3,Cdca5,Cbx1	55	0.733333	Anapc5,Anp32e,Asf1b,Aurka,Bub3,Calm2,Cbx1,Ccna2,Ccnb1,Ccnb2,Cdc20,Cdca3,Cdca5,Cdca7,Cdk1,Cdkn1a,Cdkn2c,Cdkn3,Cenpa,Cenpe,Cenpl,Cks1b,Dtl,Dut,E2f8,Fancc,Gm10282,H2afv,H2afx,Hmgb3,Hmgn2,Hmmr,Hnrnpab,Ide,Kif22,Kpna2,Lgals1,Lig1,Lmnb1,Mcm2,Mcm3,Mcm5,Mcm6,Mcm7,Melk,Mki67,Mybl2,Ncaph,Nucks1,Ppia,Ppp2r5c,Prc1,Prdx4,Psmc1,Racgap1,Rad21,Ramp1,Ran,Rangap1,Rrm1,Rrm2,Slbp,Slc29a1,Smarca4,Smarcc1,Smc2,Smc4,St…	Mouse
T121_p53-control	_tstat	over all collections	C2: curated gene sets	MORI_MATURE_B_LYMPHOCYTE_DN	0.000667	0.0068031	0.497464	2.06175	0	64	Anln,Stmn1,Mcm5,Ccnb1,Ccnb2,Kif2c,Lmnb1,Pafah1b3,Hmgb2,Cdc45,Cks1b,Rrm2,Rnaseh2b,Ezh2,Smarca4,Prdx4,Brca1,Nek2,Dhfr,Prps1l3,Mthfd2,Uck2,Tax1bp3	23	0.359375	Anln,Brca1,Capn2,Ccnb1,Ccnb2,Ccnd3,Cd93,Cdc25c,Cdc45,Cdkn3,Cks1b,Cox7a2,Cycs,Dgcr6,Dhfr,Ewsr1,Ezh2,Gfra1,Gm10053,Gpam,H2afv,Hes6,Hmga1,Hmgb2,Idh2,Il7r,Kif2c,Litaf,Lmnb1,Lxn,Marcks,Mcm5,Mpp1,Mthfd2,Myb,Ncbp2,Ndufc1,Nek2,Notch1,Nudt1,Pafah1b3,Pla2g12a,Plin2,Prdx4,Prep,Prps1,Prps1l3,Psmc1,Psmd8,Ptgr1,Rgs2,Rnaseh2b,Rrm2,Slc16a1,Smarca4,Snrpb,Snrpc,Sox4,Stmn1,Tax1bp3,Uck2,Ufc1,Zbed3,Zfpm1	Mouse
T121_p53-control	_tstat	over all collections	C2: curated gene sets	MORI_MATURE_B_LYMPHOCYTE_UP	0.000284	0.0068031	-0.523053	-1.89153	0	65	Mef2c,Ppm1m,Dgcr6,Phtf2,Cd83,Sell,Ptprc,Rasa3,Abca1,Adcy7,Irf8,Cd74,Gga2,Il2rg,Vps28,Ifngr1,Ptpn6,Sdf2,Smap2,Apoe,Mycbp2,Lat2,Il10ra,Rgs14	24	0.369231	Abca1,Adcy7,Add1,Apoe,Arhgef3,B4galnt1,Cd40,Cd74,Cd83,Cmtm6,Cnot6l,Ctsh,Ctss,Dgcr6,Ets1,Fam102a,Fam76b,Gga2,Gnpnat1,Gpr65,Id3,Ifngr1,Il10ra,Il10rb,Il2rg,Irf8,Jak2,Lat2,Lcp1,Lpp,Ly86,Macf1,Map2k1,Map3k8,Mcl1,Mef2c,Mycbp2,Ncf4,Osbpl5,Phtf2,Pip4k2a,Pisd,Ppm1m,Ptpn6,Ptprc,Pxk,Rab8a,Rap1gds1,Rasa3,Rgs14,Rmi1,Samhd1,Sdf2,Sell,Sgpp1,Sh3bp2,Slc4a7,Smap2,Sorl1,Tbc1d14,Tmod3,Vps28,Wdr43,Ythdc1,Zfp36l1	Mouse
T121_p53-control	_tstat	over all collections	C2: curated gene sets	MORI_PRE_BI_LYMPHOCYTE_UP	0.000699	0.0068031	0.698216	2.95946	0	72	Top2a,Mcm6,Stmn1,Mki67,Kpna2,Rrm1,Mcm7,Prc1,Hmmr,Mcm2,Cdca7,Dtl,Ccnb2,Lig1,Lmnb1,Racgap1,Cdc20,Cdk1,Cks1b,Rrm2,Aurka,Ttk,Hmgb3,Prdx4,Rad51,Ncaph,Smarcc1,Cdca3,Smc4,Melk,Mthfd2,Hnrnpab,Ube2c,Hmgn2,E2f8,Actn4,H2afx,Ran,Sqle,Mif,Cdca5,Emp1,Cdkn1a,Grb7,Gm10282	45	0.625	Actn4,Ankrd33b,Anp32e,Aurka,Ccl5,Ccnb2,Cdc20,Cdca3,Cdca5,Cdca7,Cdk1,Cdkn1a,Cks1b,Crip1,Dbi,Dtl,E2f8,Emb,Emp1,Eng,Fcer1g,Gapdh,Gm10282,Grb7,Gstt2,Gzma,H2afv,H2afx,Hmgb3,Hmgn2,Hmmr,Hnrnpab,Hspbp1,Ide,Kank3,Kpna2,Lig1,Lmnb1,Mcm2,Mcm6,Mcm7,Melk,Mgst2,Mif,Mki67,Mpeg1,Mthfd2,Ncaph,Nucks1,Phgdh,Prc1,Prdx4,Psat1,Racgap1,Rad51,Ramp1,Ran,Rasa4,Rrm1,Rrm2,Slc29a1,Smarcc1,Smc4,Socs2,Sqle,Ssbp4,Stmn1,Top2a,Ttk…	Mouse
T121_p53-control	_tstat	over all collections	C2: curated gene sets	NADERI_BREAST_CANCER_PROGNOSIS_UP	0.000568	0.0068031	0.668375	2.41032	0	35	Cdca8,Uhrf1,Spag5,Racgap1,Pold1,Timeless,Kif20a,Ndc80,Bub1,Smarca4,Exo1,Mybl2,Aspm,Melk,Hspa14,Cenpn,Cep55,Dscc1,Cdca5	19	0.542857	Aqp5,Aspm,Atp2c2,Bub1,Cdca5,Cdca8,Cenpn,Cep55,Dscc1,Ebp,Exo1,Fadd,Hspa14,Kif20a,Melk,Mllt1,Mybl2,Ndc80,Pold1,Psmd14,Psmd2,Pttg1,Racgap1,Rasip1,Rnft2,Sclt1,Sema4c,Shmt2,Smarca4,Sox11,Spag5,Timeless,Tmem208,Trim24,Uhrf1	Mouse
T121_p53-control	_tstat	over all collections	C2: curated gene sets	NADLER_OBESITY_DN	0.000307	0.0068031	-0.725835	-2.33876	0	36	Bcat2,Dbi,Uck1,Echs1,Aldh2,Fabp4,Fmo1,Gnai1,Mccc1,Ldhb,Uqcrc2,Sdhb,Sod1,Cyc1,C2,Cox8a,Gbe1,Aldoa,Rbms2,Pygb,Rasd1,Mylk,Acly,Apoe,Rbp4,Ppa1,Cdkn2c,Hp	28	0.777778	Acly,Aldh2,Aldoa,Apoe,Asns,B2m,Bcat2,C2,Cdkn2c,Cox8a,Cyc1,Dbi,Echs1,Eef1a1,Fabp4,Fdft1,Fmo1,Gbe1,Gnai1,Gng11,Gpd2,Hp,Ldhb,Mccc1,Mylk,Ppa1,Pygb,Rasd1,Rbms2,Rbp4,Sdhb,Sod1,Srebf1,Ubb,Uck1,Uqcrc2	Mouse
T121_p53-control	_tstat	over all collections	C2: curated gene sets	NAKAMURA_ADIPOGENESIS_LATE_UP	0.00055	0.0068031	-0.478688	-1.80471	1	84	Ppp2r5a,Lipe,Ccng1,Lpin1,Fabp4,Cd36,Acaca,Mmd,Chchd3,Acacb,Fasn,Gm2a,Prkar2b,Insig1,Ppp2r1b,Abca1,Gas6,Txnip,Mrps6,Smpd1,Stat5b,Tgfbr3	22	0.261905	Abca1,Abl1,Acaca,Acacb,Acsf2,Acsl5,Acvr2a,Akap10,Atf3,Ccdc50,Ccng1,Ccrl2,Cd36,Cdh13,Cdkn2c,Cebpd,Chchd3,Cks2,Col11a1,Col6a3,Ctnnb1,Dym,E2f4,Efna1,Eftud2,Elk3,Fabp4,Fasn,Foxo1,Gas6,Gcc2,Gm2a,Gm49394,Gmfb,Hmgcs1,Igf2,Igf2r,Insig1,Irf9,Irs2,Itgam,Lipe,Lpin1,Mapk6,Mgp,Mmd,Mrps6,Myadm,Myb,Myc,Nfia,Nfil3,Nid1,Nptxr,Plin2,Plk3,Ppp1ca,Ppp1cc,Ppp2r1b,Ppp2r5a,Prkar2b,Prss23,Psmc6,Ptpra,Pus7l,Rab31,Rdh5,Ser…	Mouse
T121_p53-control	_tstat	over all collections	C2: curated gene sets	NAKAMURA_CANCER_MICROENVIRONMENT_DN	0.000591	0.0068031	0.567039	2.12226	0	41	Rfc5,Ccnb2,Spag5,Kif2c,Cdc20,Rfc4,Cdca2,Aurka,Bub1,Cdc6,Dhfr,Trip13,Fanci,Txnrd1,Tns3,Fam83d	16	0.390244	Agps,Asns,Aurka,Bub1,Cars,Ccnb2,Cdc20,Cdc6,Cdca2,Cotl1,Cth,Dhfr,Dhrs3,Fam83d,Fanci,Homer2,Iars,Impad1,Kif2c,Klhl5,Lsm4,Mars,Ndufa9,Pa2g4,Psat1,Psmg1,Psph,Rfc4,Rfc5,Ripk2,Shroom3,Slc30a5,Slc7a11,Spag5,Syncrip,Tars,Tcp1,Tns3,Trip13,Txnrd1,Usp39	Mouse
T121_p53-control	_tstat	over all collections	C2: curated gene sets	NAKAYAMA_SOFT_TISSUE_TUMORS_PCA2_DN	0.000305	0.0068031	-0.732405	-2.39939	0	39	Aoc3,Lipe,Cldn5,Lpl,Fabp4,Cd36,Cebpa,Acacb,Igf1,Gpd1,Angptl4,Pdk4,Sema3g,Slc24a3,Npr1,Ppp2r1b,Selenbp1,Ntrk2,Svep1,Gpx3,Atp1a2,Itih5	22	0.564103	Acacb,Angpt1,Angptl4,Aoc3,Apod,Aspa,Atp1a2,Bst2,Cd36,Cebpa,Cldn5,Dusp4,Fabp4,Fam149a,Fzd4,Gpc3,Gpd1,Gpx3,Igf1,Itih5,Lipe,Lpl,Maoa,Mest,Npr1,Ntrk2,Palmd,Pdk4,Ppp2r1b,Ptx3,Rapgef3,Rbp4,Selenbp1,Sema3g,Sfrp1,Slc24a3,Svep1,Tfpi2,Vipr1	Mouse
T121_p53-control	_tstat	over all collections	C2: curated gene sets	NAKAYAMA_SOFT_TISSUE_TUMORS_PCA2_UP	0.00067	0.0068031	0.81373	3.34845	0	63	Mcm4,Top2a,Cenpe,Mki67,Tpx2,Ccnb1,Ccna2,Cenpa,Hmmr,Cdca8,Cks2,Ccnb2,Kif2c,Cdc20,Cdk1,Kif20a,Espl1,Nusap1,Birc5,Plp2,Cenpf,Rrm2,Hjurp,Gpsm2,Kif11,Dlgap5,Bub1,Slc7a5,Ncaph,Ube2s,Nek2,Aspm,Melk,Tbl1x,Gtse1,Pbk,Ube2c,Tnc,Cenpn,Tpbg,Cep55,Ror2,Cdkn3	43	0.68254	Ahnak2,Aplp1,Aspm,Birc5,Bub1,Ccna2,Ccnb1,Ccnb2,Cdc20,Cdca8,Cdh11,Cdh3,Cdk1,Cdkn3,Cenpa,Cenpe,Cenpf,Cenpn,Cep55,Cks2,Col11a1,Crlf1,Dlgap5,Efna3,Espl1,Fbn2,Fgfr3,Fzd1,Gpsm2,Grem1,Gtse1,Hjurp,Hmmr,Inhba,Kif11,Kif20a,Kif2c,Mcm4,Melk,Mical2,Mki67,Mllt11,Msx2,Ncam1,Ncaph,Nek2,Nrp2,Nusap1,Pbk,Plp2,Psd3,Ror2,Rrm2,Slc16a3,Slc7a5,Tbl1x,Tnc,Top2a,Tpbg,Tpx2,Trps1,Ube2c,Ube2s	Mouse
T121_p53-control	_tstat	over all collections	C2: curated gene sets	ODONNELL_TARGETS_OF_MYC_AND_TFRC_DN	0.00058	0.0068031	0.766454	2.8002	0	37	Top2a,Dbf4,Bub1b,Ccnb1,Ccna2,Chaf1a,Hells,Arhgap11a,Cdc20,Cdk1,Aurkb,Birc5,Ercc6l,Cenpf,Cks1b,Plk4,Ranbp1,Foxm1,Aurka,Brca2,Pole2,Cdc6,Mybl2	23	0.621622	Acaca,Arhgap11a,Aurka,Aurkb,Birc5,Brca2,Bub1b,Ccna2,Ccnb1,Cd151,Cdc20,Cdc6,Cdk1,Cenpf,Chaf1a,Cks1b,Dbf4,Depdc1b,Dna2,Ercc6l,Foxm1,Fus,G3bp1,Hells,Lrrc58,Mnd1,Mybl2,Mynn,Plk4,Pole2,Rad1,Ranbp1,Spc25,Tfrc,Tmem107,Top2a,Tox4	Mouse
T121_p53-control	_tstat	over all collections	C2: curated gene sets	OHGUCHI_LIVER_HNF4A_TARGETS_UP	0.000635	0.0068031	-0.638852	-1.944	1	28	Slc2a4,Dram1,Cd36,Slc27a1,Slc25a4,Gsn,Pdk4,Gstm5,Vldlr,Acot1,Txnip	11	0.392857	Acot1,Cd36,Ctse,Cyp39a1,Ddr1,Dram1,Elovl7,Emp2,Gadd45b,Gsn,Gstm5,Hspa2,Ifi44,Il1rn,Lepr,Lysmd2,Pdk4,Per3,Prom1,Psat1,Rab27a,Slc25a4,Slc27a1,Slc2a4,Slc44a3,Txnip,Usp18,Vldlr	Mouse
T121_p53-control	_tstat	over all collections	C2: curated gene sets	OLSSON_E2F3_TARGETS_DN	0.00058	0.0068031	0.598713	2.18737	0	37	Tpx2,Ccna2,Pcna,Hmgb2,Cdk1,Plk1,Rrm2,Tmpo,Ptma,Mad2l1,Mal2,Baiap2l1,Thbs1,Mybl2,Ube2c,Lbr,Cd9,Krt80	18	0.486486	Baiap2l1,Cav2,Ccna2,Cd9,Cdk1,E2f3,Fst,Gm49394,Hist1h1c,Hist2h2be,Hist3h2a,Hmgb2,Igf2,Inhba,Krt80,Lbr,Lpl,Mad2l1,Maged1,Mal2,Mybl2,Nfkbia,Nucks1,Pcna,Plk1,Ptma,Pttg1,Rrm2,Taf6l,Thbd,Thbs1,Timp3,Tmpo,Tpx2,Ube2c,Usp32,Vim	Mouse
T121_p53-control	_tstat	over all collections	C2: curated gene sets	ONDER_CDH1_TARGETS_2_UP	0.000242	0.0068031	-0.419486	-1.7725	0	192	Aldh6a1,Zeb1,Bin1,Synm,Ddr2,Gypc,Dlc1,Fermt2,Dock10,Tpm1,Cytip,Foxn3,Itga7,Ppp1r3c,Ablim3,Aox1,Rps6ka2,Prrx1,Mmp19,Tsc22d3,Dock4,Tfpi,Gulp1,Slc7a2,Rgl1,Lmcd1,Uqcrb,Thy1,Ptger4,Tgfbr3,Klf9,Anxa6,Igfbp4,Atp6v0e2,Zbtb16,Taf9b,Pmp22,Wipf1,Mitf,Chn1,Nrp1,Myl9,Acta2,Ptx3,Zfhx4,Pid1,Arl3,Ap1s2,Zcchc24,Nid1,Dnajb4,Syt11,Mme,Serpinf1,Blmh,Enpp2,Cdkn2c,Syne1,Trak2,Srr,Cyp1b1,Flot1,Tagln,Armcx2,Cyfip2,Srgn,…	85	0.442708	Ablim3,Acta2,Adam12,Aldh6a1,Anpep,Anxa6,Aox1,Ap1s2,Arhgap22,Arhgef40,Arid5b,Arl3,Armcx2,Atp6v0e2,Bgn,Bicc1,Bin1,Blmh,Bpgm,Ccdc92,Ccne2,Cdh11,Cdk5rap2,Cdkn2c,Chn1,Chst2,Cited2,Col1a1,Col1a2,Col3a1,Col5a1,Col5a2,Col6a1,Col6a2,Col6a3,Col8a1,Creb3l1,Crip2,Cyfip2,Cyp1b1,Cytip,Dab2,Dcn,Ddah1,Ddr2,Dlc1,Dnajb4,Dock10,Dock4,Dpysl3,Dusp1,Eml1,Enpp1,Enpp2,Ephb2,Eps8,Fam50a,Fat4,Fbln1,Fbln5,Fbn1,Fermt2,Fgfr1…	Mouse
T121_p53-control	_tstat	over all collections	C2: curated gene sets	ONKEN_UVEAL_MELANOMA_DN	0.000218	0.0068031	-0.34484	-1.5497	0	415	Aldh6a1,Agpat2,Lpin1,Mlf1,St3gal6,Pepd,Sorbs1,Satb1,Synm,Cd83,Rragd,Gypc,Pex6,Ahcyl2,Aldh1l1,Itpkb,Cav1,Gstm2,Dlc1,Hadha,Pdhb,Gnai1,Bfar,Ndufb4,Fyco1,Ndufb5,Glul,Gabarapl1,Snrk,Lama4,Sec14l5,Arl2,Entpd6,Uqcrc1,Epm2a,Fahd2a,Ppp1r3c,Letmd1,Gstm5,Eif4a2,Slc41a3,Gstm1,Itm2a,Klhl24,Hfe,Ecsit,Parl,Cd200,Cirbp,Txnip,Ubl3,Tspyl1,Ctsf,Zbtb20,Tlr1,Acp5,Prcp,Pex5,Lmcd1,Gstp1,Mbnl1,Tkt,Crbn,Plscr4,Pmm1,Gtpbp…	138	0.33253	Abhd6,Ablim1,Acp5,Adcy6,Add3,Adh5,Agpat2,Ahcyl2,Aip,Aldh1l1,Aldh6a1,Aldh9a1,Anapc5,Ap2m1,Apoe,Appl1,Arf4,Arl1,Arl2,Arl8b,Armcx2,Arpc4,Asah1,Atg3,Atp11a,Atp11b,Atp13a3,Atp6v1a,Atxn7,Bag5,Bambi,Bbx,Bfar,Bmi1,Brcc3,Bsg,Btg1,Cadps2,Cand2,Capn7,Caprin1,Cav1,Cav2,Cbx7,Ccdc28a,Ccdc51,Ccnd1,Ccng2,Cd200,Cd44,Cd83,Cdk2,Cdv3,Cep57,Cetn2,Cggbp1,Chmp2b,Cirbp,Cmtm6,Cnbp,Cnn3,Cobll1,Copa,Cox7a2l,Crbn,Crebl2,Cre…	Mouse
T121_p53-control	_tstat	over all collections	C2: curated gene sets	OXFORD_RALA_OR_RALB_TARGETS_UP	0.000597	0.0068031	0.739705	2.79886	0	43	Mcm4,Tyms,Stmn1,Mcm5,Tacc3,Mcm7,Mcm2,Dtl,Cdk1,Aurkb,Birc5,Cdc25a,Ccne2,Rrm2,Nono,Cdc6,Fen1,Ccne1,Ube2c,H2afx,Exosc2,Las1l,Plxna1,Cenpm,Dnajc9,Ninl,Tmem97,Hmga1,Slc20a1	29	0.674419	Asns,Aurkb,Birc5,Bop1,Ccnd1,Ccne1,Ccne2,Cdc25a,Cdc6,Cdk1,Cenpm,Dkc1,Dnajc9,Dtl,E2f3,Eri3,Exosc2,Exosc4,Farsa,Fen1,H2afx,Hmga1,Las1l,Mcm2,Mcm4,Mcm5,Mcm7,Net1,Ninl,Nono,Pgd,Plxna1,Ppif,Psmd3,Rrm2,Sac3d1,Slc20a1,Stmn1,Tacc3,Tmem97,Tyms,Ube2c,Zwint	Mouse
T121_p53-control	_tstat	over all collections	C2: curated gene sets	PASQUALUCCI_LYMPHOMA_BY_GC_STAGE_DN	0.000259	0.0068031	-0.44761	-1.79671	0	127	Rcsd1,Tnni2,Cd22,Ebf1,Cd37,Gypc,Sash3,Celf2,Klf2,Sh3bp5,Coro1a,Mybpc2,Rasgrp2,Myo1g,Rbm38,Acss1,Ankrd44,Chchd10,Btbd1,Blvrb,Lsp1,Klhl24,Napsa,Pde3b,Wdfy4,Gmfg,Was,Ube2d1,Rasgrp1,Limd2,Mknk2,Cd55,Snn,Bach2,Sbk1,Prkacb,Lactb,Coro7,Pde2a,Dnah8,Gpd1l,Gfod1,Bcl11a,Cecr2,Ccdc50	45	0.354331	Acss1,Ankrd13a,Ankrd44,Anp32e,Arhgdib,Arhgef18,Atxn7l1,Bach2,Bag2,Bcl11a,Bcl7a,Blvrb,Brd3,Btbd1,Btg1,Camkk2,Cbfb,Ccdc50,Cd22,Cd37,Cd55,Cdk19,Cdkn2c,Cecr2,Celf2,Chchd10,Chd1,Cklf,Clic1,Cnn3,Cnot6l,Coro1a,Coro7,Cotl1,Cpm,Cpsf6,Crip1,Cux1,Cxxc5,Cyfip2,Dek,Dnah8,Dnajc9,E2f2,Ebf1,Emb,Ets1,Ezh2,Fam111a,Fam129c,Fam43a,Fcho1,Fryl,Fus,Gfod1,Gmfg,Gpd1l,Gypc,Id3,Itpr1,Klf2,Klhl24,Lactb,Lcp1,Limd2,Lsp1,Mex3b…	Mouse
T121_p53-control	_tstat	over all collections	C2: curated gene sets	PEART_HDAC_PROLIFERATION_CLUSTER_DN	0.000678	0.0068031	0.552681	2.2947	0	65	Mcm5,Suv39h1,Tfdp1,Mcm7,Mcm3,Ccnb2,Plk1,Rad21,Ccne2,Plk4,Aurka,Kntc1,Pole2,Ncoa6,Ilf3,Ube2c,Eif2ak2,Cdc7,Ran,Tube1,Rbm14,Grn,Pms1,Nbn,Nubp1,S100a11,Hmga1,Pold3,Ifitm3,Pa2g4	30	0.461538	Aif1,Atf5,Aurka,Bst2,Ccnb2,Ccne2,Cdc7,Cetn3,Cse1l,Ctbp1,Ctcf,Cul1,Dtymk,Eif2ak2,Emp3,Grn,Hdac4,Hdgf,Hmga1,Ifitm1,Ifitm2,Ifitm3,Ifrd2,Ighmbp2,Il2rg,Ilf3,Katna1,Kntc1,Lck,Lig3,Mcm3,Mcm5,Mcm7,Myc,Nbn,Ncoa6,Nf1,Nfic,Nme1,Nubp1,Pa2g4,Pfdn1,Plk1,Plk4,Pms1,Pold3,Pole2,Ppp2r1a,Rad21,Rad51d,Ran,Rbm14,Repin1,Riok3,S100a11,Sipa1,Suv39h1,Tfdp1,Tfdp2,Tlk1,Tube1,Ube2c,Usp16,Zmynd11,Zwint	Mouse
T121_p53-control	_tstat	over all collections	C2: curated gene sets	PETROVA_PROX1_TARGETS_UP	0.000541	0.0068031	0.712028	2.28728	0	23	Top2a,Mcm6,Bub1b,Hmgb2,Tk1,Cdk1,Ccne2,Gins1,Ndc80,Dsp,Mybl2,Smc4,Ube2c	13	0.565217	Btbd3,Bub1b,Ccne2,Cdk1,Cdkn1c,Crem,Csrp2,Dsp,Flt4,Gch1,Gins1,Gprc5b,Hmgb2,Mcm6,Mybl2,Ndc80,Pdlim3,Pygl,Smagp,Smc4,Tk1,Top2a,Ube2c	Mouse
T121_p53-control	_tstat	over all collections	C2: curated gene sets	PICCALUGA_ANGIOIMMUNOBLASTIC_LYMPHOMA_UP	0.000498	0.0068031	-0.403811	-1.66941	1	157	Ccdc80,Ddr2,Papss2,Nr1h3,Arhgap29,Slco2b1,Fermt2,Tpm1,Lama4,Cyp27a1,Ank2,Dhrs7b,Prrx1,Dock4,Cxcl12,C2,Serpinh1,Tns1,Gprc5b,Rgl1,Cdh5,Lum,Thy1,Rras,Rarres2,Ephx1,Hspb8,Col15a1,Abcc3,Mylk,Pmp22,Sparcl1,Rpe,Myl9,Acta2,Idh1,Serping1,Rgs5,Cmklr1,C3,Fuca1,Apoc1,Lifr,Apoe,Igfbp5,Enpp2,Col4a1,Col4a2,Loxl1,Pdgfra,Cyp1b1,Nagk,Dclk1,Tagln,Acvrl1	55	0.350318	Abcc3,Abi3bp,Acta2,Acvrl1,Adamts1,Adamts9,Adra2a,Ank2,Antxr1,Apoc1,Apoe,Arhgap29,Arhgap42,Arhgef10,Aspm,Atox1,C1qa,C1qb,C1qc,C2,C3,Cald1,Cav2,Ccdc80,Ccl2,Cd63,Cd93,Cdh11,Cdh5,Cfb,Clu,Cmklr1,Col12a1,Col15a1,Col1a1,Col1a2,Col3a1,Col4a1,Col4a2,Col6a1,Col8a2,Cp,Csrp2,Cthrc1,Ctsc,Cttnbp2nl,Cxcl10,Cxcl12,Cxcl9,Cyfip1,Cyp1b1,Cyp26b1,Cyp27a1,Dab2,Dclk1,Ddr2,Dhrs7b,Dock4,Dpysl3,Emcn,Emilin1,Eng,Enpp2,Ephx…	Mouse
T121_p53-control	_tstat	over all collections	C2: curated gene sets	PID_AJDISS_2PATHWAY	0.000591	0.0068031	0.57441	2.14985	0	41	Adam10,Cdh1,Dsp,Tiam1,Ctnnb1,Jup,Src,Ctnnd1,Abl1,Iqgap1,Ctnna1,Zbtb33,Hgs,Robo1,Casp3,Arf6,Cbll1,Rac1,Crebbp,Gna13	20	0.487805	Abl1,Adam10,Arf6,Cables1,Casp3,Cbll1,Cdc42,Cdh1,Crebbp,Ctnna1,Ctnnb1,Ctnnd1,Dnm2,Dsp,Egfr,Fyn,Gfra1,Gm49394,Gna12,Gna13,Hgs,Hras,Igf1r,Igf2,Iqgap1,Jup,Met,Mmp3,Nme1,Ntrk2,Ptpn1,Ptpn6,Rab5a,Rac1,Ret,Rin2,Robo1,Snx1,Src,Tiam1,Zbtb33	Mouse
T121_p53-control	_tstat	over all collections	C2: curated gene sets	PID_ATM_PATHWAY	0.000555	0.0068031	0.6581	2.27244	0	30	Cdc25a,Rad50,Chek2,Brca1,Blm,Abl1,Mdc1,Rbbp8,Trim28,Smc1a,H2afx,Top3a,Gm28043,Nbn,Cdc25c,Fancd2	16	0.533333	Abl1,Atm,Bid,Blm,Brca1,Cdc25a,Cdc25c,Chek2,Ctbp1,Dclre1c,Fancd2,Gm28043,H2afx,Kat5,Mdc1,Mdm2,Nbn,Rad17,Rad50,Rad9a,Rbbp8,Rnf8,Smc1a,Smc3,Terf2,Top3a,Trim28,Uimc1,Xrcc4,Ywhab	Mouse
T121_p53-control	_tstat	over all collections	C2: curated gene sets	PID_ATR_PATHWAY	0.00058	0.0068031	0.790502	2.88806	0	37	Rfc5,Topbp1,Ccna2,Mcm7,Mcm2,Rfc4,Timeless,Plk1,Ywhaz,Tipin,Cdc25a,Rad51,Brca2,Cdc6,Chek1,Rpa2,Rfc3,Clspn,Rfc2,Cdk2,Rpa1,Hus1,Nbn,Cep164,Cdc25c,Fancd2	26	0.702703	Atr,Atrip,Brca2,Ccna2,Cdc25a,Cdc25c,Cdc6,Cdk2,Cep164,Chek1,Clspn,Fancd2,Fbxw11,Hus1,Mcm2,Mcm7,Mdm2,Nbn,Plk1,Ppp2ca,Ppp2r1a,Rad1,Rad17,Rad51,Rad9a,Rfc2,Rfc3,Rfc4,Rfc5,Rpa1,Rpa2,Smarcal1,Timeless,Tipin,Topbp1,Ywhab,Ywhaz	Mouse
T121_p53-control	_tstat	over all collections	C2: curated gene sets	PID_AURORA_A_PATHWAY	0.00054	0.0068031	0.690857	2.35485	0	28	Tpx2,Cenpa,Tacc3,Aurkb,Birc5,Aurka,Dlgap5,Cdc25b,Ckap5,Brca1,Akt1,Fzr1,Ran,Gsk3b,Git1	15	0.535714	Akt1,Arhgef7,Aurka,Aurkaip1,Aurkb,Birc5,Brca1,Cdc25b,Cenpa,Ckap5,Dlgap5,Fzr1,Gadd45a,Git1,Gsk3b,Mdm2,Ndel1,Nfkbia,Oaz1,Pak1,Ppp2r5d,Prkaca,Ran,Rasa1,Tacc1,Tacc3,Tdrd7,Tpx2	Mouse
T121_p53-control	_tstat	over all collections	C2: curated gene sets	PID_AURORA_B_PATHWAY	0.00057	0.0068031	0.694755	2.45258	0	33	Stmn1,Smc2,Cenpa,Ncapg,Cdca8,Kif2c,Racgap1,Aurkb,Kif20a,Birc5,Ncapd2,Ndc80,Incenp,Aurka,Bub1,Ncaph,Smc4,Cbx5	18	0.545455	Aurka,Aurkb,Birc5,Bub1,Cbx5,Cdca8,Cenpa,Cul3,Des,Evi5,Incenp,Kif20a,Kif2c,Klhl13,Klhl9,Mylk,Ncapd2,Ncapg,Ncaph,Ncl,Ndc80,Nsun2,Ppp1cc,Ppp2r5d,Psma3,Racgap1,Rasa1,Rhoa,Smc2,Smc4,Stmn1,Tacc1,Vim	Mouse
T121_p53-control	_tstat	over all collections	C2: curated gene sets	PID_BARD1_PATHWAY	0.000541	0.0068031	0.714113	2.32267	0	24	Topbp1,Pcna,Rad50,Fanca,Rad51,Brca1,Ccne1,Cdk2,Rbbp8,Bard1,Nbn,Ewsr1,Fancd2,Fancg	14	0.583333	Atm,Atr,Bard1,Brca1,Ccne1,Cdk2,Cstf1,Ewsr1,Fanca,Fancc,Fancd2,Fance,Fancg,Fancl,Nbn,Pcna,Prkdc,Rad50,Rad51,Rbbp8,Topbp1,Ube2d3,Xrcc5,Xrcc6	Mouse
T121_p53-control	_tstat	over all collections	C2: curated gene sets	PID_CDC42_PATHWAY	0.000678	0.0068031	0.462271	1.91932	0	65	Cdh1,Iqgap3,Tiam1,Ctnnb1,Cdc42bpa,Diaph3,Src,Iqgap1,Ctnna1,Pak4,Pak2,Gsk3b,Prkcz,Actr2,Rac1,Arpc1b,Dlg1,Mapk1,Yes1,Jun,Bcar1,Baiap2,Pld1,Apc,Arhgdia,Arhgef7,Limk1	27	0.415385	Actr2,Actr3,Apc,Arhgdia,Arhgef6,Arhgef7,Arpc1b,Arpc2,Arpc3,Arpc4,Arpc5,Atf2,Baiap2,Bcar1,Braf,Cbl,Cdc42,Cdc42bpa,Cdh1,Cfl1,Ctnna1,Ctnnb1,Diaph3,Dlg1,Enah,Eps8,Exoc7,Gsk3b,Hras,Iqgap1,Iqgap3,Jun,Limk1,Limk2,Map2k3,Map2k4,Map2k6,Map2k7,Map3k1,Map3k11,Mapk1,Mapk14,Mapk3,Mapk8,Mapk9,Mtor,Pak1,Pak2,Pak4,Pard6a,Pik3ca,Pik3r1,Pld1,Prkce,Prkcz,Rac1,Raf1,Rasgrf1,Rps6kb1,Src,Tiam1,Tnk2,Vav2,Wasl,Yes1	Mouse
T121_p53-control	_tstat	over all collections	C2: curated gene sets	PID_E2F_PATHWAY	0.000667	0.0068031	0.582621	2.41469	0	64	Topbp1,Tyms,Ccna2,Tfdp1,Rrm1,Mcm3,Tk1,Cdk1,E2f1,Cdc25a,Ccne2,Rrm2,Ranbp1,Rbl1,Pola1,Brca1,Cdc6,Dhfr,Mybl2,Cbx5,Ccne1,E2f7,Cdk2,Rbbp8,Trim28,Orc1,E2f2,Apaf1,Xrcc1,Cdkn1a,Tfe3,E2f5	32	0.5	Apaf1,Atm,Brca1,Casp7,Cbx5,Ccna2,Ccnd3,Ccne1,Ccne2,Cdc25a,Cdc6,Cdk1,Cdk2,Cdkn1a,Cdkn1b,Cdkn2c,Cebpa,Crebbp,Dhfr,E2f1,E2f2,E2f3,E2f4,E2f5,E2f6,E2f7,Ep300,Hbp1,Hdac1,Hic1,Kat2a,Kat2b,Mcl1,Mcm3,Mybl2,Myc,Orc1,Plau,Pola1,Prmt5,Ranbp1,Rb1,Rbbp8,Rbl1,Rbl2,Rrm1,Rrm2,Rybp,Serpine1,Sirt1,Smarca2,Sp1,Tfdp1,Tfdp2,Tfe3,Tk1,Topbp1,Trim28,Trrap,Tyms,Uxt,Wasf1,Xrcc1,Yy1	Mouse
T121_p53-control	_tstat	over all collections	C2: curated gene sets	PID_FANCONI_PATHWAY	0.000591	0.0068031	0.73424	2.74804	0	41	Rfc5,Topbp1,Usp1,Rfc4,Rad50,Fanca,Brca1,Brca2,Blm,Chek1,Rpa2,Rfc3,Brip1,Rfc2,Hes1,Palb2,Fanci,Fancb,H2afx,Rpa1,Hus1,Ube2t,Fancm,Top3a,Nbn,Fancd2,Fancg	27	0.658537	Atm,Atr,Atrip,Blm,Brca1,Brca2,Brip1,Chek1,Fan1,Fanca,Fancb,Fancc,Fancd2,Fance,Fancg,Fanci,Fancl,Fancm,Fbxw11,H2afx,Hes1,Hus1,Nbn,Palb2,Rad1,Rad17,Rad50,Rad9a,Rfc2,Rfc3,Rfc4,Rfc5,Rmi1,Rpa1,Rpa2,Top3a,Topbp1,Ube2t,Usp1,Wdr48,Xrcc3	Mouse
T121_p53-control	_tstat	over all collections	C2: curated gene sets	PID_FOXM1_PATHWAY	0.00058	0.0068031	0.691216	2.52532	0	37	Ccnb1,Ccna2,Cenpa,Ccnb2,Cdk1,Aurkb,Plk1,Birc5,Cenpf,Cks1b,Foxm1,Cdc25b,Chek2,Brca2,Skp2,Nek2,Ccne1,Cdk2	18	0.486486	Aurkb,Birc5,Brca2,Ccna2,Ccnb1,Ccnb2,Ccnd1,Ccne1,Cdc25b,Cdk1,Cdk2,Cdk4,Cenpa,Cenpb,Cenpf,Chek2,Cks1b,Crebbp,Ep300,Esr1,Etv5,Fos,Foxm1,Gas1,Gsk3a,Lama4,Map2k1,Mmp2,Myc,Nek2,Nfatc3,Plk1,Rb1,Skp2,Sp1,Tgfa,Xrcc1	Mouse
T121_p53-control	_tstat	over all collections	C2: curated gene sets	PID_HEDGEHOG_GLI_PATHWAY	0.000592	0.0068031	0.52578	1.98202	0	42	Xpo1,Lgals3,Sin3a,Rbbp7,Gli3,Gnb1,Akt1,Gnai3,Csnk1g1,Kif3a,Gsk3b,Rab23,Hdac1,Prkcd,Csnk1e,Sap30,Ift88,Mtss1,Stk36,Crebbp,Csnk1g3,Gnai2	22	0.52381	Akt1,Arrb2,Crebbp,Csnk1a1,Csnk1d,Csnk1e,Csnk1g1,Csnk1g2,Csnk1g3,Fbxw11,Gli3,Gnai1,Gnai2,Gnai3,Gnao1,Gnaz,Gnb1,Gng2,Gsk3b,Hdac1,Hdac2,Ift172,Ift88,Kif3a,Lgals3,Map2k1,Mtss1,Pias1,Prkaca,Prkcd,Ptch1,Rab23,Rbbp7,Sap18,Sap18b,Sap30,Sin3a,Sin3b,Smo,Stk36,Sufu,Xpo1	Mouse
T121_p53-control	_tstat	over all collections	C2: curated gene sets	PID_PLK1_PATHWAY	0.000579	0.0068031	0.791833	2.92809	0	39	Cenpe,Ect2,Bub1b,Wee1,Tpx2,Ccnb1,Prc1,Cdc20,Cdk1,Kif20a,Plk1,Ercc6l,Bora,Ndc80,Incenp,Aurka,Cdc25b,Bub1,Fbxo5,Clspn,Nudc,Fzr1,Spc24,Tubg1,Odf2,Cdc25c,Ninl	27	0.692308	Aurka,Bora,Bub1,Bub1b,Ccnb1,Cdc20,Cdc25b,Cdc25c,Cdk1,Cenpe,Clspn,Ect2,Ercc6l,Fbxo5,Fbxw11,Fzr1,Gorasp1,Incenp,Kif20a,Kif2a,Ndc80,Ninl,Nudc,Odf2,Pak1,Plk1,Ppp1cb,Ppp1r12a,Ppp2ca,Ppp2r1a,Prc1,Rab1a,Rhoa,Rock2,Spc24,Stag2,Tpx2,Tubg1,Wee1	Mouse
T121_p53-control	_tstat	over all collections	C2: curated gene sets	PID_RAC1_PATHWAY	0.000623	0.0068031	0.505236	1.9808	0	51	Racgap1,Cdh1,Iqgap3,Ctnnb1,Iqgap1,Ctnna1,Pip5k1c,Pak2,Wasf2,Actr2,Rac1,Arpc1b,Jun,Bcar1,Baiap2,Crk,Pip5k1a,Arhgdia,Stat3,Abi1,Limk1,Pak1,Arpc2,Nckap1,Pip5k1b,Abi2,Noxo1	27	0.529412	Abi1,Abi2,Actr2,Actr3,Arhgap5,Arhgdia,Arpc1b,Arpc2,Arpc3,Arpc4,Arpc5,Atf2,Baiap2,Bcar1,Brk1,Cdh1,Cfl1,Crk,Ctnna1,Ctnnb1,Cyba,Cybb,Cyfip2,Iqgap1,Iqgap3,Jun,Limk1,Map2k3,Map2k4,Map2k6,Map2k7,Map3k1,Map3k11,Mapk14,Mapk8,Mapk9,Ncf1,Ncf2,Nckap1,Noxo1,Pak1,Pak2,Pip5k1a,Pip5k1b,Pip5k1c,Rac1,Racgap1,Stat3,Stat5a,Wasf1,Wasf2	Mouse
T121_p53-control	_tstat	over all collections	C2: curated gene sets	PID_SMAD2_3NUCLEAR_PATHWAY	0.000697	0.0068031	0.405258	1.71689	0	71	Tfdp1,Tgif1,Rbl1,Med15,Runx1,Sin3a,Skil,Rbbp7,Cdk2,Akt1,Atf3,Cdkn1a,Tfe3,E2f5,Pias3,Tcf3,Cdk4,Hdac1,Smad7,Serpine1,Snip1,Sap30,Cdkn2b,Hspa8,Jun,Crebbp,Smad4,Smad2,Itgb5,Vdr,Fos,Cbfb,Ski,Runx2,Smad3,Sp3,Kat2a,Ep300,Sp1,Tgif2	40	0.56338	Akt1,Ar,Atf2,Atf3,Cbfb,Cdk2,Cdk4,Cdkn1a,Cdkn2b,Cebpb,Cited1,Col1a2,Creb1,Crebbp,Ctbp1,Dcp1a,E2f4,E2f5,Ep300,Esr1,Fos,Foxo1,Foxo3,Foxo4,Gata3,Hdac1,Hdac2,Hspa8,Irf7,Itgb5,Jun,Kat2a,Kat2b,Lamc1,Max,Med15,Mef2c,Myc,Ncoa1,Ncoa2,Ncor1,Nr3c1,Pias3,Pias4,Rbbp7,Rbl1,Runx1,Runx2,Runx3,Sap18,Sap18b,Sap30,Serpine1,Sin3a,Sin3b,Ski,Skil,Smad2,Smad3,Smad4,Smad7,Snip1,Sp1,Sp3,Tcf3,Tfdp1,Tfe3,Tgif1,Tgif2,Vdr,Zbt…	Mouse
T121_p53-control	_tstat	over all collections	C2: curated gene sets	PID_TELOMERASE_PATHWAY	0.000658	0.0068031	0.490161	1.99205	0	60	E2f1,Rad50,Blm,Sin3a,Abl1,Rbbp7,Akt1,Pif1,Hus1,Irf1,Hsp90aa1,Terf1,Smg5,Nbn,Hdac1,Ncl,Sap30,Tnks,Ywhae,Mapk1,Jun,Parp2,Dkc1,Cdkn1b,Znfx1,Fos,Rad1,Hnrnpc,Ptges3,Smad3,Sp3,Atm	32	0.533333	Abl1,Acd,Akt1,Atm,Blm,Ccnd1,Cdkn1b,Dkc1,E2f1,Egfr,Esr1,Fos,Hdac1,Hdac2,Hnrnpc,Hsp90aa1,Hus1,Ifnar2,Irf1,Jun,Mapk1,Mapk3,Max,Mtor,Mxd1,Myc,Nbn,Ncl,Nfkb1,Nr2f2,Parp2,Pif1,Ptges3,Rad1,Rad50,Rad9a,Rbbp7,Rps6kb1,Sap18,Sap18b,Sap30,Sin3a,Sin3b,Smad3,Smg5,Smg6,Sox7,Sp1,Sp3,Terf1,Terf2,Terf2ip,Tert,Tnks,Ube3a,Wrn,Xrcc5,Xrcc6,Ywhae,Znfx1	Mouse
T121_p53-control	_tstat	over all collections	C2: curated gene sets	PID_WNT_NONCANONICAL_PATHWAY	0.000543	0.0068031	0.566304	1.95027	0	29	Flna,Daam1,Dvl3,Fzd6,Ror2,Dvl2,Prkcz,Rac1,Fzd5,Yes1,Map3k7,Rhoa,Fzd2,Wnt5a,Csnk1a1,Fzd7	16	0.551724	Arrb2,Cdc42,Chd7,Csnk1a1,Cthrc1,Daam1,Dvl1,Dvl2,Dvl3,Flna,Fzd2,Fzd5,Fzd6,Fzd7,Map3k7,Mapk8,Mapk9,Nfatc2,Nlk,Prkcz,Rac1,Rhoa,Rock1,Ror2,Setdb1,Tab1,Tab2,Wnt5a,Yes1	Mouse
T121_p53-control	_tstat	over all collections	C2: curated gene sets	PUJANA_BREAST_CANCER_WITH_BRCA1_MUTATED_UP	0.000623	0.0068031	0.850742	3.33538	0	51	Mcm4,Mcm6,Topbp1,Dnmt1,Stmn1,Mcm5,Cenpa,Tfdp1,Hmmr,Mcm2,Usp1,Cdc20,Rfc4,Cdk1,Aurkb,Ncapd2,Nasp,Ttf2,Ndc80,Ezh2,Foxm1,Aurka,Skp2,Blm,Rad54l,Ube2s,Cep57,Mybl2,Smc4,Rfc3,Tcerg1,Ilf3,Exosc8,Cad,Dna2,Dek,Msh2,Cdc7,Rpa1,Lbr,Rad51ap1	41	0.803922	Asf1a,Aurka,Aurkb,Blm,Cad,Cdc20,Cdc7,Cdk1,Cdkn2c,Cenpa,Cep57,Dek,Dna2,Dnmt1,Exosc8,Ezh2,Foxm1,Hmmr,Ilf3,Katna1,Lbr,Mcm2,Mcm4,Mcm5,Mcm6,Msh2,Mtf2,Mybl2,Nasp,Ncapd2,Nck1,Ndc80,Pnn,Rad51ap1,Rad54l,Rfc3,Rfc4,Rpa1,Rpia,Skp2,Smc4,Snrpa,Srsf10,Srsf11,Stmn1,Tcerg1,Tfdp1,Topbp1,Ttf2,Ube2s,Usp1	Mouse
T121_p53-control	_tstat	over all collections	C2: curated gene sets	PYEON_HPV_POSITIVE_TUMORS_UP	0.000662	0.0068031	0.65822	2.6885	0	61	Tyms,Usp1,Cdca7,Dtl,Hells,Mcm3,Cchcr1,Uhrf1,Lig1,Nasp,Gen1,Cenpf,Psip1,Ezh2,Prdm15,Pdik1l,Kntc1,Donson,Dhfr,Wdr76,E2f7,Gabpb2,Kif15,Pik3r3,Cenpj,Mcm8,Casp8ap2,Cdc7,Tardbp,Bard1,Cenpk,Rbm15,Mphosph9	33	0.540984	Abca5,Bard1,Btnl9,Camta1,Casp8ap2,Cchcr1,Cdc7,Cdca7,Cdkn2c,Cenpf,Cenpj,Cenpk,Cstf3,Dhfr,Donson,Dtl,E2f7,Ezh2,Fancl,Fubp1,Gabpb2,Gen1,Gls2,Hells,Il17rb,Ints7,Kif15,Kntc1,Lig1,Ly75,Mcm3,Mcm8,Meis1,Mphosph9,Myb,Nasp,Neurl1b,Notch1,Nr1d2,Pdik1l,Per3,Pik3r3,Pnisr,Prdm15,Psip1,Rbm15,Rmi2,Rtkn2,Scai,Smarca2,Syk,Tardbp,Tia1,Tm7sf3,Tyms,Uhrf1,Usp1,Usp34,Wdr76,Zfr2,Zmat1	Mouse
T121_p53-control	_tstat	over all collections	C2: curated gene sets	RAMALHO_STEMNESS_DN	0.000585	0.0068031	-0.53372	-1.85767	1	53	Ppp2r5a,Adssl1,St3gal6,Bin1,Papss2,Cst3,Gsn,Coro1a,Ptprc,Cd53,Rogdi,Ablim1,Rnasek,Ap2a2,Evl,Nrp1,Itgb2,Grina,Rgs10,Kcnab2,Rtn3,Mllt11,Lat2,Rgs14,Cebpd,Prkcb,Acvrl1,Cyfip2,Ppp3ca,Nhsl2	30	0.566038	Ablim1,Abr,Acvrl1,Adssl1,Ap2a2,Arg2,B4galnt1,Bin1,Bmp1,Cbx4,Cd47,Cd53,Cebpd,Col11a2,Coro1a,Csf1r,Cst3,Ctsb,Ctss,Cyfip2,Evi2a,Evl,Grina,Gsn,Itgb2,Kcnab2,Lat2,Ly86,Mal,Mllt11,Mpeg1,Ncam1,Nhsl2,Nin,Nrp1,Papss2,Pglyrp1,Pld4,Ppp2r5a,Ppp3ca,Prkcb,Ptprc,Rgs10,Rgs14,Rnasek,Rogdi,Rtn3,Sirpa,Slc11a1,St3gal6,Stmn1,Tyrobp,Wdr92	Mouse
T121_p53-control	_tstat	over all collections	C2: curated gene sets	RAY_TUMORIGENESIS_BY_ERBB2_CDC25A_UP	0.000697	0.0068031	0.407039	1.72443	0	71	Mki67,Ect2,Cenpa,Mcm7,Dtl,Hells,Ccnb2,Kif20a,Prim1,Cks1b,Kif22,Shcbp1,Gmnn,Srsf4	14	0.197183	Abca2,Abca3,Acvr1,Aldh1a3,Alox5ap,Angpt2,Arhgef17,Atp11b,C2,Ccnb2,Ccnd2,Cd200,Cd36,Celsr2,Cenpa,Cenpk,Cks1b,Coro2b,Ctsc,Dtl,Ect2,Edem1,Emb,Faim2,Fam162a,Fdx1,Glipr1,Gmnn,Gsto1,Hells,Hint1,Hs3st3b1,Id1,Itih5,Kif20a,Kif22,Mapk6,Matn2,Mcm7,Med23,Mia,Mki67,Mkln1,Mrpl35,Ncam1,Ncoa3,Nid2,P2ry2,Pglyrp1,Plagl2,Plscr1,Prim1,Ptk2b,Rbp1,Rnf128,Rpl22l1,Rragd,Shcbp1,Slc39a8,Spdef,Srsf4,St6galnac2,St8sia6,Syce…	Mouse
T121_p53-control	_tstat	over all collections	C2: curated gene sets	REACTOME_3_UTR_MEDIATED_TRANSLATIONAL_REGULATION	0.000562	0.0068031	-0.504543	-1.84311	1	69	Rpl37a,Eif4a2,Rplp2,Rps17,Gm11808,Eif3k,Rps9,Rpl39,Fau,Eif3f,Rps11,Rps5,Rpl13a,Rps13,Rps15,Rpl27a,Rps15a,Rpl38,Rps3,Rpl36a,Rps21,Rpl23,Rps16,Gm2000,Rps28,Rpl37,Rpl10a,Rps14,Rpl13,Rplp1,Rpl24,Rpl34,Rps4x,Rpl35,Rpl27,Rps18,Rps7,Rpl18a,Rpl12,Rps6,Rpl8,Rpl3,Eif3i,Rps27a,Rps2,Rps23,Eif3e,Rpl22	48	0.695652	Eif1ax,Eif2s1,Eif2s2,Eif3a,Eif3b,Eif3c,Eif3d,Eif3e,Eif3f,Eif3g,Eif3h,Eif3i,Eif3k,Eif4a1,Eif4a2,Eif4b,Eif4e,Eif4g1,Eif4h,Fau,Gm11808,Gm2000,Rpl10a,Rpl11,Rpl12,Rpl13,Rpl13a,Rpl15,Rpl18a,Rpl21,Rpl22,Rpl23,Rpl24,Rpl27,Rpl27a,Rpl29,Rpl3,Rpl34,Rpl35,Rpl36a,Rpl37,Rpl37a,Rpl38,Rpl39,Rpl4,Rpl6,Rpl8,Rplp1,Rplp2,Rps11,Rps13,Rps14,Rps15,Rps15a,Rps16,Rps17,Rps18,Rps2,Rps21,Rps23,Rps27a,Rps28,Rps3,Rps4x,Rps5,R…	Mouse
T121_p53-control	_tstat	over all collections	C2: curated gene sets	REACTOME_ACTIVATED_AMPK_STIMULATES_FATTY_ACID_OXIDATION_IN_MUSCLE	0.000661	0.0068031	-0.725378	-1.93895	1	16	Acsl1,Slc25a20,Cpt2,Stradb,Acacb,Prkab2,Prkaa2,Prkaa1,Prkag2	9	0.5625	Acacb,Acsl1,Cab39,Cab39l,Cpt1a,Cpt2,Prkaa1,Prkaa2,Prkab1,Prkab2,Prkag1,Prkag2,Slc25a20,Stk11,Strada,Stradb	Mouse
T121_p53-control	_tstat	over all collections	C2: curated gene sets	REACTOME_ACTIVATION_OF_ATR_IN_RESPONSE_TO_REPLICATION_STRESS	0.000568	0.0068031	0.808034	2.91396	0	35	Mcm4,Rfc5,Mcm6,Dbf4,Mcm5,Mcm7,Mcm2,Mcm3,Rfc4,Cdc45,Mcm10,Cdc25a,Cdc6,Chek1,Rpa2,Rfc3,Rfc2,Cdk2,Mcm8,Orc1,Orc2,Cdc7,Rpa1,Hus1,Orc6,Cdc25c,Rpa3	27	0.771429	Atr,Atrip,Cdc25a,Cdc25c,Cdc45,Cdc6,Cdc7,Cdk2,Chek1,Dbf4,Hus1,Mcm10,Mcm2,Mcm3,Mcm4,Mcm5,Mcm6,Mcm7,Mcm8,Orc1,Orc2,Orc3,Orc4,Orc5,Orc6,Rad1,Rad17,Rad9a,Rfc2,Rfc3,Rfc4,Rfc5,Rpa1,Rpa2,Rpa3	Mouse
T121_p53-control	_tstat	over all collections	C2: curated gene sets	REACTOME_ACTIVATION_OF_THE_PRE_REPLICATIVE_COMPLEX	0.000543	0.0068031	0.843742	2.90573	0	29	Mcm4,Pole,Mcm6,Dbf4,Mcm5,Mcm7,Mcm2,Mcm3,Prim1,Cdc45,Mcm10,Cdt1,Pola1,Pole2,Cdc6,Rpa2,Cdk2,Prim2,Mcm8,Orc1,Orc2,Cdc7,Rpa1,Orc6,Pola2	25	0.862069	Cdc45,Cdc6,Cdc7,Cdk2,Cdt1,Dbf4,Mcm10,Mcm2,Mcm3,Mcm4,Mcm5,Mcm6,Mcm7,Mcm8,Orc1,Orc2,Orc3,Orc4,Orc5,Orc6,Pola1,Pola2,Pole,Pole2,Prim1,Prim2,Rpa1,Rpa2,Rpa3	Mouse
T121_p53-control	_tstat	over all collections	C2: curated gene sets	REACTOME_ANTIVIRAL_MECHANISM_BY_IFN_STIMULATED_GENES	0.000658	0.0068031	0.573345	2.33012	0	60	Kpna2,Nup155,Flnb,Nup205,Nup188,Nup62,Aaas,Nup107,Nup214,Eif4a1,Kpnb1,Pom121,Nup85,Nup54,Eif2ak2,Nup43,Nup88,Nup37,Tpr,Eif4a3,Nup35,Nup153,Seh1l,Nup133,Nup50,Usp18,Isg15	27	0.45	Aaas,Arih1,Ddx58,Eif2ak2,Eif4a1,Eif4a2,Eif4a3,Eif4e,Eif4e2,Eif4e3,Eif4g1,Eif4g2,Eif4g3,Flnb,Gm11808,Irf3,Isg15,Jak1,Kpna1,Kpna2,Kpna3,Kpna4,Kpnb1,Mapk3,Mx1,Mx2,Nedd4,Nup107,Nup133,Nup153,Nup155,Nup188,Nup205,Nup210,Nup214,Nup35,Nup37,Nup43,Nup50,Nup54,Nup62,Nup85,Nup88,Nup93,Nupl2,Pin1,Plcg1,Pom121,Ppm1b,Rae1,Ranbp2,Rps27a,Seh1l,Stat1,Tpr,Trim25,Uba7,Ube2e1,Ube2l6,Usp18	Mouse
T121_p53-control	_tstat	over all collections	C2: curated gene sets	REACTOME_ASSEMBLY_OF_THE_PRE_REPLICATIVE_COMPLEX	0.00067	0.0068031	0.565655	2.32764	0	63	Mcm4,Mcm6,Mcm5,Mcm7,Mcm2,Mcm3,E2f1,Cdt1,Cdc6,Gmnn,Mcm8,Orc1,Orc2,E2f2,Orc6,Psmb8	16	0.253968	Cdc6,Cdt1,E2f1,E2f2,E2f3,Gm11808,Gmnn,Mcm2,Mcm3,Mcm4,Mcm5,Mcm6,Mcm7,Mcm8,Orc1,Orc2,Orc3,Orc4,Orc5,Orc6,Psma1,Psma2,Psma3,Psma4,Psma5,Psma6,Psma7,Psmb1,Psmb10,Psmb2,Psmb3,Psmb4,Psmb5,Psmb6,Psmb7,Psmb8,Psmb9,Psmc1,Psmc2,Psmc3,Psmc4,Psmc5,Psmc6,Psmd1,Psmd10,Psmd11,Psmd12,Psmd13,Psmd14,Psmd2,Psmd3,Psmd4,Psmd5,Psmd6,Psmd7,Psmd8,Psmd9,Psme1,Psme2,Psme2b,Psme4,Psmf1,Rps27a	Mouse
T121_p53-control	_tstat	over all collections	C2: curated gene sets	REACTOME_BIOLOGICAL_OXIDATIONS	0.000295	0.0068031	-0.650289	-2.23608	0	49	Aldh2,Fmo1,Acss2,Papss2,Gstm2,Ugp2,Gstm4,Cyp27a1,Acss1,Paox,Comt,Gstm1,Ggt5,Mgst1,Gstp1,Mgst3,Oplah,Aldh1a1,Aldh1a7	19	0.387755	Acss1,Acss2,Ahcy,Aldh1a1,Aldh1a7,Aldh2,Bpnt1,Cndp2,Comt,Cyp1b1,Cyp26b1,Cyp27a1,Cyp2s1,Cyp39a1,Cyp4b1,Fmo1,Fmo2,Gclc,Gclm,Ggct,Ggt1,Ggt5,Gss,Gstm1,Gstm2,Gstm4,Gsto1,Gstp1,Maoa,Mat2a,Mat2b,Mgst1,Mgst2,Mgst3,Mtr,Nat2,Oplah,Paox,Papss1,Papss2,Ptgs1,Ptgs2,Slc35d1,Smox,Sult2b1,Tbxas1,Tpmt,Ugdh,Ugp2	Mouse
T121_p53-control	_tstat	over all collections	C2: curated gene sets	REACTOME_BRANCHED_CHAIN_AMINO_ACID_CATABOLISM	0.00033	0.0068031	-0.928112	-2.48086	0	16	Aldh6a1,Hibch,Bcat2,Bckdhb,Bckdha,Ivd,Acadsb,Dld,Dbt,Hibadh,Acad8,Mccc2,Mccc1,Acat1,Auh,Hsd17b10	16	1	Acad8,Acadsb,Acat1,Aldh6a1,Auh,Bcat2,Bckdha,Bckdhb,Dbt,Dld,Hibadh,Hibch,Hsd17b10,Ivd,Mccc1,Mccc2	Mouse
T121_p53-control	_tstat	over all collections	C2: curated gene sets	REACTOME_CHROMOSOME_MAINTENANCE	0.000678	0.0068031	0.737569	3.06234	0	65	Rfc5,Pole,Cenpa,Pcna,Lig1,H2afz,Lmnb1,Rfc4,Pold1,Prim1,Rad21,Mis18a,Ube2i,Hjurp,Mis18bp1,Pola1,Pold2,Brca1,Cenpo,Cenph,Pole2,Lmna,Rpa2,Rfc3,Fen1,Cenpi,Cenpp,Rbbp7,Rfc2,Stag1,Prim2,Cenpn,Smarca5,Dna2,Smc1a,H2afx,Cenpq,Rpa1,Oip5,Ruvbl1,Cenpk,Terf1,Pola2,Rpa3,Hspa2	45	0.692308	Acd,Atr,Brca1,Cenpa,Cenph,Cenpi,Cenpk,Cenpn,Cenpo,Cenpp,Cenpq,Dido1,Dkc1,Dna2,Fen1,H2afx,H2afz,Hist2h2be,Hjurp,Hspa2,Itgb3bp,Lig1,Lmna,Lmnb1,Mis18a,Mis18bp1,Nhp2,Oip5,Pcna,Pola1,Pola2,Pold1,Pold2,Pold3,Pold4,Pole,Pole2,Prim1,Prim2,Rad21,Rbbp7,Rfc2,Rfc3,Rfc4,Rfc5,Rpa1,Rpa2,Rpa3,Rsf1,Ruvbl1,Ruvbl2,Smarca5,Smc1a,Smc3,Stag1,Stag2,Sun2,Syne1,Syne2,Terf1,Terf2,Terf2ip,Tert,Ube2i,Wrap53	Mouse
T121_p53-control	_tstat	over all collections	C2: curated gene sets	REACTOME_CITRIC_ACID_CYCLE_TCA_CYCLE	0.000329	0.0068031	-0.826303	-2.27529	0	18	Sucla2,Suclg1,Dld,Ogdh,Aco2,Sdha,Sdhc,Idh3g,Idh3b,Sdhb,Idh3a,Dlst,Cs,Sdhd,Suclg2	15	0.833333	Aco2,Cs,Dld,Dlst,Idh2,Idh3a,Idh3b,Idh3g,Mdh2,Nnt,Ogdh,Sdha,Sdhb,Sdhc,Sdhd,Sucla2,Suclg1,Suclg2	Mouse
T121_p53-control	_tstat	over all collections	C2: curated gene sets	REACTOME_CLEAVAGE_OF_GROWING_TRANSCRIPT_IN_THE_TERMINATION_REGION_	0.00058	0.0068031	0.546069	2.00736	0	38	Cstf2,Slbp,Srsf4,Cpsf2,Srsf1,Rnps1,Srrm1,Upf3b,Papola,Lsm11,Magoh,Srsf9,U2af2,Dhx38,Cpsf1,Cstf3,Ncbp1,Srsf2,Snrpe,Snrpf,Rbm8a,Cstf1,Srsf7	23	0.605263	Cdc40,Clp1,Cpsf1,Cpsf2,Cpsf3,Cpsf7,Cstf1,Cstf2,Cstf3,Dhx38,Lsm10,Lsm11,Magoh,Ncbp1,Ncbp2,Nfx1,Nudt21,Pabpn1,Papola,Pcf11,Rbm8a,Rnps1,Slbp,Snrpb,Snrpd3,Snrpe,Snrpf,Srrm1,Srsf1,Srsf11,Srsf2,Srsf4,Srsf5,Srsf6,Srsf7,Srsf9,U2af2,Upf3b	Mouse
T121_p53-control	_tstat	over all collections	C2: curated gene sets	REACTOME_DEPOSITION_OF_NEW_CENPA_CONTAINING_NUCLEOSOMES_AT_THE_CENTROMERE	0.000528	0.0068031	0.841634	2.6047	0	20	Cenpa,H2afz,Mis18a,Hjurp,Mis18bp1,Cenpo,Cenph,Cenpi,Cenpp,Rbbp7,Cenpn,Smarca5,H2afx,Cenpq,Oip5,Ruvbl1,Cenpk	17	0.85	Cenpa,Cenph,Cenpi,Cenpk,Cenpn,Cenpo,Cenpp,Cenpq,H2afx,H2afz,Hist2h2be,Hjurp,Itgb3bp,Mis18a,Mis18bp1,Oip5,Rbbp7,Rsf1,Ruvbl1,Smarca5	Mouse
T121_p53-control	_tstat	over all collections	C2: curated gene sets	REACTOME_DNA_STRAND_ELONGATION	0.000555	0.0068031	0.816571	2.81964	0	30	Mcm4,Rfc5,Mcm6,Mcm5,Mcm7,Pcna,Mcm2,Mcm3,Lig1,Rfc4,Pold1,Prim1,Cdc45,Gins1,Pola1,Pold2,Rpa2,Gins2,Rfc3,Fen1,Rfc2,Prim2,Mcm8,Dna2,Rpa1,Gins4,Pola2	27	0.9	Cdc45,Dna2,Fen1,Gins1,Gins2,Gins4,Lig1,Mcm2,Mcm3,Mcm4,Mcm5,Mcm6,Mcm7,Mcm8,Pcna,Pola1,Pola2,Pold1,Pold2,Pold3,Pold4,Prim1,Prim2,Rfc2,Rfc3,Rfc4,Rfc5,Rpa1,Rpa2,Rpa3	Mouse
T121_p53-control	_tstat	over all collections	C2: curated gene sets	REACTOME_DOUBLE_STRAND_BREAK_REPAIR	0.000528	0.0068031	0.76607	2.37084	0	20	Lig1,Rad50,Rad51,Brca1,Brca2,Rpa2,Brip1,Mdc1,H2afx,Lig4,Rpa1,Nbn,Rpa3	13	0.65	Atm,Brca1,Brca2,Brip1,H2afx,Lig1,Lig4,Mdc1,Nbn,Prkdc,Rad50,Rad51,Rad52,Rpa1,Rpa2,Rpa3,Tdp1,Xrcc4,Xrcc5,Xrcc6	Mouse
T121_p53-control	_tstat	over all collections	C2: curated gene sets	REACTOME_E2F_MEDIATED_REGULATION_OF_DNA_REPLICATION	0.000564	0.0068031	0.745829	2.59118	0	31	Tyms,Ccnb1,Tfdp1,Pcna,Cdk1,Prim1,Cdc45,E2f1,Cdc25a,Rrm2,Cdt1,Pola1,Cdc6,Dhfr,Fbxo5,Ccne1,Prim2,Mcm8,Orc1,Orc2,Orc6,Pola2,Ppp2cb	23	0.741935	Ccnb1,Ccne1,Cdc25a,Cdc45,Cdc6,Cdk1,Cdt1,Dhfr,E2f1,Fbxo5,Mcm8,Orc1,Orc2,Orc3,Orc4,Orc5,Orc6,Pcna,Pola1,Pola2,Ppp2ca,Ppp2cb,Ppp2r1a,Ppp2r1b,Prim1,Prim2,Rb1,Rrm2,Tfdp1,Tk2,Tyms	Mouse
T121_p53-control	_tstat	over all collections	C2: curated gene sets	REACTOME_EXTENSION_OF_TELOMERES	0.000542	0.0068031	0.73342	2.47022	0	27	Rfc5,Pole,Pcna,Lig1,Rfc4,Pold1,Prim1,Pola1,Pold2,Pole2,Rpa2,Rfc3,Fen1,Rfc2,Prim2,Dna2,Rpa1,Ruvbl1,Pola2,Rpa3	20	0.740741	Dkc1,Dna2,Fen1,Lig1,Nhp2,Pcna,Pola1,Pola2,Pold1,Pold2,Pold3,Pold4,Pole,Pole2,Prim1,Prim2,Rfc2,Rfc3,Rfc4,Rfc5,Rpa1,Rpa2,Rpa3,Ruvbl1,Ruvbl2,Tert,Wrap53	Mouse
T121_p53-control	_tstat	over all collections	C2: curated gene sets	REACTOME_FATTY_ACID_TRIACYLGLYCEROL_AND_KETONE_BODY_METABOLISM	0.000255	0.0068031	-0.537182	-2.18039	0	140	Eci1,Agpat2,Acsl1,Acadm,Echs1,Acadvl,Lpin1,Gpam,Slc25a20,Hadhb,Pccb,Pcca,Cpt2,Slc25a1,Cd36,Acaca,Hadh,Slc27a1,Decr1,Alas1,Mcee,Acacb,Fasn,Hadha,Gpd1,Pex11a,Smarcd3,Prkab2,Angptl4,Hmgcl,Acads,Dgat1,Acat1,Prkaa2,Abca1,Agpat3,Acox1,Nr1d1,Oxct1,Agpat1,Elovl6,Esrra,Dgat2,Me1,Prkag2,Rora,Fads1,Elovl5,Acly	49	0.35	Abca1,Acaca,Acacb,Acadl,Acadm,Acads,Acadvl,Acat1,Acly,Acox1,Acsl1,Acsl3,Acsl4,Acsl5,Agpat1,Agpat2,Agpat3,Agpat4,Agpat5,Alas1,Angptl4,Arntl,Bdh1,Ccnc,Cd36,Cdk19,Cdk8,Clock,Cpt1a,Cpt2,Crebbp,Decr1,Dgat1,Dgat2,Echs1,Eci1,Elovl1,Elovl5,Elovl6,Elovl7,Ep300,Esrra,Fads1,Fasn,Fdft1,Fhl2,Gk,Glipr1,Gpam,Gpd1,Gpd1l,Gpd2,Grhl1,Hadh,Hadha,Hadhb,Hdac3,Hmgcl,Hmgcr,Hmgcs1,Hmgcs2,Hsd17b12,Lclat1,Lpcat1,Lpcat4,Lpi…	Mouse
T121_p53-control	_tstat	over all collections	C2: curated gene sets	REACTOME_G0_AND_EARLY_G1	0.000534	0.0068031	0.788212	2.47033	0	21	Ccna2,Tfdp1,Pcna,Cdk1,E2f1,Cdc25a,Ccne2,Lin9,Lin54,Rbl1,Cdc6,Mybl2,Ccne1,Cdk2	14	0.666667	Ccna2,Ccne1,Ccne2,Cdc25a,Cdc6,Cdk1,Cdk2,Dyrk1a,E2f1,E2f4,E2f5,Hdac1,Lin37,Lin52,Lin54,Lin9,Mybl2,Pcna,Rbl1,Rbl2,Tfdp1	Mouse
T121_p53-control	_tstat	over all collections	C2: curated gene sets	REACTOME_G1_S_SPECIFIC_TRANSCRIPTION	0.000507	0.0068031	0.886982	2.58833	0	16	Tyms,Tfdp1,Pcna,Cdk1,Cdc45,E2f1,Cdc25a,Rrm2,Cdt1,Pola1,Cdc6,Dhfr,Fbxo5,Ccne1,Orc1	15	0.9375	Ccne1,Cdc25a,Cdc45,Cdc6,Cdk1,Cdt1,Dhfr,E2f1,Fbxo5,Orc1,Pcna,Pola1,Rrm2,Tfdp1,Tk2,Tyms	Mouse
T121_p53-control	_tstat	over all collections	C2: curated gene sets	REACTOME_G2_M_CHECKPOINTS	0.000591	0.0068031	0.820452	3.07071	0	41	Mcm4,Rfc5,Mcm6,Dbf4,Mcm5,Wee1,Ccnb1,Mcm7,Mcm2,Mcm3,Ccnb2,Rfc4,Cdk1,Cdc45,Mcm10,Cdc25a,Chek2,Cdc6,Chek1,Rpa2,Rfc3,Rfc2,Cdk2,Mcm8,Orc1,Orc2,Cdc7,Rpa1,Hus1	29	0.707317	Atm,Atr,Atrip,Ccnb1,Ccnb2,Cdc25a,Cdc25c,Cdc45,Cdc6,Cdc7,Cdk1,Cdk2,Chek1,Chek2,Dbf4,Hus1,Mcm10,Mcm2,Mcm3,Mcm4,Mcm5,Mcm6,Mcm7,Mcm8,Orc1,Orc2,Orc3,Orc4,Orc5,Orc6,Rad1,Rad17,Rad9a,Rfc2,Rfc3,Rfc4,Rfc5,Rpa1,Rpa2,Rpa3,Wee1	Mouse
T121_p53-control	_tstat	over all collections	C2: curated gene sets	REACTOME_GLOBAL_GENOMIC_NER_GG_NER	0.000567	0.0068031	0.663795	2.32279	0	32	Rfc5,Pole,Pcna,Lig1,Rfc4,Pold1,Pold2,Pole2,Rpa2,Rfc3,Rfc2,Rad23b,Rpa1	13	0.40625	Bivm,Ccnh,Cdk7,Ddb1,Ddb2,Ercc1,Ercc2,Ercc3,Ercc4,Ercc5,Gtf2h1,Gtf2h2,Gtf2h3,Gtf2h4,Lig1,Mnat1,Pcna,Pold1,Pold2,Pold3,Pold4,Pole,Pole2,Rad23b,Rfc2,Rfc3,Rfc4,Rfc5,Rpa1,Rpa2,Rpa3,Xpc	Mouse
T121_p53-control	_tstat	over all collections	C2: curated gene sets	REACTOME_GLUCOSE_METABOLISM	0.000296	0.0068031	-0.62617	-2.1411	0	48	Eno3,Pfkm,Agl,Pfkfb1,Phka1,Slc25a1,Slc25a12,Pygl,Mdh1,Ugp2,Slc25a11,Phkb,Ppp2r1b,Pgm1,Gys1,Gbe1,Aldoa,Calm1,Pfkfb3,Pygb	20	0.416667	Agl,Aldoa,Aldoc,Calm1,Calm2,Calm3,Eno1,Eno1b,Eno3,Fbp2,Gapdh,Gbe1,Got1,Got2,Gys1,Mdh1,Mdh2,Pck2,Pfkfb1,Pfkfb2,Pfkfb3,Pfkfb4,Pfkl,Pfkm,Pfkp,Pgam1,Pgk1,Pgm1,Pgm2,Phka1,Phka2,Phkb,Phkg2,Ppp2ca,Ppp2cb,Ppp2r1a,Ppp2r1b,Ppp2r5d,Prkaca,Prkacb,Pygb,Pygl,Slc25a1,Slc25a11,Slc25a12,Slc25a13,Tpi1,Ugp2	Mouse
T121_p53-control	_tstat	over all collections	C2: curated gene sets	REACTOME_GLUCOSE_TRANSPORT	0.000564	0.0068031	0.644741	2.23998	0	31	Nup155,Nup205,Nup188,Nup62,Aaas,Nup107,Nup214,Hk1,Pom121,Nup85,Slc2a1,Nup54,Nup43,Nup88,Nup37,Tpr,Nup35,Nup153,Seh1l,Nup133,Nup50	21	0.677419	Aaas,G6pc3,Hk1,Hk2,Hk3,Nup107,Nup133,Nup153,Nup155,Nup188,Nup205,Nup210,Nup214,Nup35,Nup37,Nup43,Nup50,Nup54,Nup62,Nup85,Nup88,Nup93,Nupl2,Pom121,Rae1,Ranbp2,Seh1l,Slc2a1,Slc2a4,Slc37a4,Tpr	Mouse
T121_p53-control	_tstat	over all collections	C2: curated gene sets	REACTOME_GLUTATHIONE_CONJUGATION	0.00033	0.0068031	-0.787756	-2.10569	0	16	Gstm2,Gstm4,Gstm1,Ggt5,Mgst1,Gstp1,Mgst3,Oplah	8	0.5	Cndp2,Gclc,Gclm,Ggct,Ggt1,Ggt5,Gss,Gstm1,Gstm2,Gstm4,Gsto1,Gstp1,Mgst1,Mgst2,Mgst3,Oplah	Mouse
T121_p53-control	_tstat	over all collections	C2: curated gene sets	REACTOME_GLYCEROPHOSPHOLIPID_BIOSYNTHESIS	0.000287	0.0068031	-0.62367	-2.22162	0	60	Pnpla2,Mgll,Agpat2,Lpin1,Gpam,Hadhb,Phospho1,Chpt1,Hadha,Gpd1,Crls1,Gnpat,Pnpla8,Gpcpd1,Dgat1,Pla2g12a,Agpat3,Plbd1,Lpcat3,Pcyt1a,Agpat1,Etnk1,Dgat2,Cds2,Pla2g6	25	0.416667	Agpat1,Agpat2,Agpat3,Agpat4,Agpat5,Cdipt,Cds1,Cds2,Cept1,Chka,Chkb,Chpt1,Crls1,Dgat1,Dgat2,Etnk1,Gnpat,Gpam,Gpcpd1,Gpd1,Gpd1l,Hadha,Hadhb,Lclat1,Lpcat1,Lpcat2,Lpcat3,Lpcat4,Lpgat1,Lpin1,Lpin2,Lpin3,Mboat1,Mboat2,Mboat7,Mgll,Pcyt1a,Pcyt1b,Pcyt2,Pgs1,Phospho1,Pitpnb,Pla2g12a,Pla2g4a,Pla2g4c,Pla2g6,Plbd1,Pld1,Pld2,Pld3,Pld4,Pnpla2,Pnpla8,Ptdss1,Ptdss2,Slc44a1,Slc44a2,Slc44a3,Slc44a4,Taz	Mouse
T121_p53-control	_tstat	over all collections	C2: curated gene sets	REACTOME_INTEGRATION_OF_ENERGY_METABOLISM	0.000553	0.0068031	-0.489572	-1.83267	1	80	Pfkfb1,Arxes2,Acaca,Mlxipl,Acacb,Fasn,Slc25a4,Prkar2b,Gnai1,Prkab2,Prkaa2,Taldo1,Ppp2r1b,Adcy4,Adcy7,Vamp2,Plcb1,Tkt,Agpat1,Prkag2,Gngt2,Prkacb,Acly,Dpp4,Kcnj11,Adcy6,Gnas,Gnb5,Gng10,Itpr2,Rapgef4,Gng2	32	0.4	Abcc8,Acaca,Acacb,Acly,Adcy1,Adcy3,Adcy4,Adcy6,Adcy7,Adcy9,Adra2a,Agpat1,Arxes2,Cacna1a,Cacnb3,Ctnnb1,Dpp4,Fasn,Glp1r,Gna11,Gna14,Gnai1,Gnai2,Gnao1,Gnas,Gnb1,Gnb2,Gnb4,Gnb5,Gng10,Gng11,Gng12,Gng2,Gng7,Gngt2,Iqgap1,Itpr2,Itpr3,Kcnb1,Kcnj11,Kcns3,Marcks,Mlx,Mlxipl,Pfkfb1,Plcb1,Plcb3,Ppp2ca,Ppp2cb,Ppp2r1a,Ppp2r1b,Ppp2r5d,Prkaa2,Prkab2,Prkaca,Prkacb,Prkag2,Prkar1a,Prkar1b,Prkar2a,Prkar2b,Prkca,Rap1a,…	Mouse
T121_p53-control	_tstat	over all collections	C2: curated gene sets	REACTOME_INTERACTIONS_OF_VPR_WITH_HOST_CELLULAR_PROTEINS	0.000555	0.0068031	0.695897	2.40295	0	30	Nup155,Nup205,Psip1,Nup188,Nup62,Aaas,Nup107,Nup214,Pom121,Nup85,Nup54,Nup43,Nup88,Nup37,Tpr,Nup35,Nup153,Seh1l,Nup133,Nup50,Hmga1	21	0.7	Aaas,Banf1,Hmga1,Kpna1,Nup107,Nup133,Nup153,Nup155,Nup188,Nup205,Nup210,Nup214,Nup35,Nup37,Nup43,Nup50,Nup54,Nup62,Nup85,Nup88,Nup93,Nupl2,Pom121,Psip1,Rae1,Ranbp2,Seh1l,Slc25a4,Slc25a5,Tpr	Mouse
T121_p53-control	_tstat	over all collections	C2: curated gene sets	REACTOME_KINESINS	0.00052	0.0068031	0.706333	2.16132	0	19	Kif2c,Racgap1,Kif20a,Kif22,Kifc1,Kif11,Kif18a,Kifc5b,Kif15,Kif3b	10	0.526316	Kif11,Kif15,Kif18a,Kif20a,Kif22,Kif26a,Kif2a,Kif2c,Kif3b,Kif3c,Kif5b,Kifap3,Kifc1,Kifc5b,Klc1,Klc2,Klc3,Klc4,Racgap1	Mouse
T121_p53-control	_tstat	over all collections	C2: curated gene sets	REACTOME_LAGGING_STRAND_SYNTHESIS	0.00052	0.0068031	0.76663	2.34582	0	19	Rfc5,Pcna,Lig1,Rfc4,Pold1,Prim1,Pola1,Pold2,Rpa2,Rfc3,Fen1,Rfc2,Prim2,Dna2,Rpa1,Pola2,Rpa3	17	0.894737	Dna2,Fen1,Lig1,Pcna,Pola1,Pola2,Pold1,Pold2,Pold3,Pold4,Prim1,Prim2,Rfc2,Rfc3,Rfc4,Rfc5,Rpa1,Rpa2,Rpa3	Mouse
T121_p53-control	_tstat	over all collections	C2: curated gene sets	REACTOME_LOSS_OF_NLP_FROM_MITOTIC_CENTROSOMES	0.000632	0.0068031	0.634496	2.49898	0	53	Cdk5rap2,Cep250,Cdk1,Plk1,Plk4,Cep192,Ckap5,Alms1,Nek2,Cep57,Dync1h1,Cep135,Cenpj,Cep72,Nedd1,Cep290,Tubg1,Cep76,Hsp90aa1,Dynll1,Cntrl,Ssna1,Cep164,Mapre1,Ninl,Csnk1e,Tubb4b,Cep41,Ofd1,Ywhae,Fgfr1op	31	0.584906	Actr1a,Akap9,Alms1,Cdk1,Cdk5rap2,Cenpj,Cep135,Cep164,Cep192,Cep250,Cep290,Cep41,Cep57,Cep63,Cep70,Cep72,Cep76,Cetn2,Ckap5,Clasp1,Cntrl,Csnk1d,Csnk1e,Dctn1,Dctn2,Dctn3,Dync1h1,Dync1i2,Dynll1,Fgfr1op,Haus2,Hsp90aa1,Mapre1,Nedd1,Nek2,Ninl,Ofd1,Pafah1b1,Pcm1,Pcnt,Plk1,Plk4,Ppp2r1a,Prkaca,Prkar2b,Sdccag8,Ssna1,Tuba1a,Tuba4a,Tubb4b,Tubg1,Ywhae,Ywhag	Mouse
T121_p53-control	_tstat	over all collections	C2: curated gene sets	REACTOME_M_G1_TRANSITION	0.000706	0.0068031	0.659723	2.82608	0	77	Mcm4,Pole,Mcm6,Dbf4,Mcm5,Mcm7,Mcm2,Mcm3,Prim1,Cdc45,E2f1,Mcm10,Cdt1,Pola1,Pole2,Cdc6,Gmnn,Rpa2,Cdk2,Prim2,Mcm8,Orc1,Orc2,Cdc7,E2f2,Rpa1,Orc6,Psmb8,Pola2	29	0.376623	Cdc45,Cdc6,Cdc7,Cdk2,Cdt1,Dbf4,E2f1,E2f2,E2f3,Gm11808,Gmnn,Mcm10,Mcm2,Mcm3,Mcm4,Mcm5,Mcm6,Mcm7,Mcm8,Orc1,Orc2,Orc3,Orc4,Orc5,Orc6,Pola1,Pola2,Pole,Pole2,Prim1,Prim2,Psma1,Psma2,Psma3,Psma4,Psma5,Psma6,Psma7,Psmb1,Psmb10,Psmb2,Psmb3,Psmb4,Psmb5,Psmb6,Psmb7,Psmb8,Psmb9,Psmc1,Psmc2,Psmc3,Psmc4,Psmc5,Psmc6,Psmd1,Psmd10,Psmd11,Psmd12,Psmd13,Psmd14,Psmd2,Psmd3,Psmd4,Psmd5,Psmd6,Psmd7,Psmd8,Psmd9,Psme1,…	Mouse
T121_p53-control	_tstat	over all collections	C2: curated gene sets	REACTOME_MEIOSIS	0.000592	0.0068031	0.685629	2.5846	0	42	H2afz,Lmnb1,H3f3b,Rad21,Rad50,Ube2i,Rad51,Brca1,Brca2,Blm,Lmna,Rpa2,Cdk2,Rbbp8,Stag1,Smc1a,Rad51c,H2afx,Rpa1,Top3a,Terf1,Nbn,Cdk4,Rpa3,Hspa2	25	0.595238	Acd,Atm,Atr,Blm,Brca1,Brca2,Cdk2,Cdk4,Dido1,H2afx,H2afz,H3f3a,H3f3b,Hist2h2be,Hspa2,Lmna,Lmnb1,Mlh1,Mlh3,Mnd1,Nbn,Rad21,Rad50,Rad51,Rad51c,Rbbp8,Rpa1,Rpa2,Rpa3,Smc1a,Smc3,Stag1,Stag2,Sun2,Syne1,Syne2,Terf1,Terf2,Terf2ip,Tex15,Top3a,Ube2i	Mouse
T121_p53-control	_tstat	over all collections	C2: curated gene sets	REACTOME_MEIOTIC_RECOMBINATION	0.000541	0.0068031	0.732977	2.38403	0	24	H2afz,H3f3b,Rad50,Rad51,Brca1,Brca2,Blm,Rpa2,Cdk2,Rbbp8,Rad51c,H2afx,Rpa1,Top3a,Nbn,Cdk4,Rpa3	17	0.708333	Atm,Blm,Brca1,Brca2,Cdk2,Cdk4,H2afx,H2afz,H3f3a,H3f3b,Hist2h2be,Mlh1,Mlh3,Mnd1,Nbn,Rad50,Rad51,Rad51c,Rbbp8,Rpa1,Rpa2,Rpa3,Tex15,Top3a	Mouse
T121_p53-control	_tstat	over all collections	C2: curated gene sets	REACTOME_MEIOTIC_SYNAPSIS	0.000535	0.0068031	0.642131	2.03304	0	22	H2afz,Lmnb1,Rad21,Ube2i,Brca1,Lmna,Stag1,Smc1a,H2afx,Terf1,Hspa2	11	0.5	Acd,Atr,Brca1,Dido1,H2afx,H2afz,Hist2h2be,Hspa2,Lmna,Lmnb1,Rad21,Smc1a,Smc3,Stag1,Stag2,Sun2,Syne1,Syne2,Terf1,Terf2,Terf2ip,Ube2i	Mouse
T121_p53-control	_tstat	over all collections	C2: curated gene sets	REACTOME_METABOLISM_OF_AMINO_ACIDS_AND_DERIVATIVES	0.000258	0.0068031	-0.590911	-2.38206	0	131	Gstz1,Aldh6a1,Hibch,Bcat2,Bckdhb,Gpt2,Bckdha,Gpt,Ivd,Acadsb,Fah,Aldh4a1,Dld,Dbt,Hibadh,Csad,Ogdh,Acad8,Cdo1,Mccc2,Mccc1,Glul,Suox,Paox,Acat1,Auh,Dlst,Oaz2,Prodh,Tst,Hsd17b10,Ido1,Glud1,Apip,Qdpr,Gcdh	36	0.274809	Acad8,Acadsb,Acat1,Adi1,Afmid,Ahcy,Aldh18a1,Aldh4a1,Aldh6a1,Aldh7a1,Aldh9a1,Amd1,Apip,Arg1,Arg2,Asl,Asns,Ass1,Auh,Azin1,Bcat2,Bckdha,Bckdhb,Cbs,Cdo1,Ckb,Cndp2,Csad,Cth,Dbt,Dio2,Dld,Dlst,Enoph1,Ethe1,Fah,Gatm,Gcdh,Gclc,Gclm,Gls,Gls2,Glud1,Glul,Got1,Got2,Gpt,Gpt2,Grhpr,Gstz1,Hibadh,Hibch,Hsd17b10,Ido1,Inha,Inhba,Inhbb,Ivd,Mat2a,Mat2b,Mccc1,Mccc2,Mri1,Mtap,Mtr,Nqo1,Oat,Oaz1,Oaz2,Odc1,Ogdh,Paox,Phgdh…	Mouse
T121_p53-control	_tstat	over all collections	C2: curated gene sets	REACTOME_METABOLISM_OF_LIPIDS_AND_LIPOPROTEINS	0.000224	0.0068031	-0.455222	-2.01743	0	336	Pnpla2,Eci1,Lipe,Mgll,Agpat2,Crat,Acsl1,Acadm,Echs1,Acadvl,Lpin1,Gpam,Slc25a20,Hadhb,Sar1b,Pccb,Pcca,Cpt2,Lpl,Slc25a1,Fabp4,Cd36,Acaca,Hadh,Slc27a1,Decr1,Alas1,Hacl1,Mcee,Phospho1,Acacb,Scp2,Fasn,Chpt1,Cav1,Gm2a,Hadha,Phyh,Gpd1,Pex11a,Crls1,Smarcd3,Prkab2,Angptl4,Gnpat,Pik3cd,Hmgcl,Inpp4b,Pnpla8,Cyp27a1,Gpcpd1,Acads,Dgat1,Acat1,Prkaa2,Abca1,Pla2g12a,Agpat3,Hsd17b4,Acox1,Nr1d1,Plbd1,Inpp5k,Lpcat3,…	107	0.318452	Abca1,Abcc3,Abcd1,Abcg1,Abhd5,Acaca,Acacb,Acadl,Acadm,Acads,Acadvl,Acat1,Acer2,Acer3,Acly,Acot8,Acox1,Acox2,Acox3,Acsl1,Acsl3,Acsl4,Acsl5,Agpat1,Agpat2,Agpat3,Agpat4,Agpat5,Agps,Alas1,Amacr,Angptl4,Apoe,Arf1,Arf3,Arntl,Arsa,Arsb,Arsg,Arsi,Arsk,Asah1,Asah2,Bdh1,Bmp1,Cav1,Ccnc,Cd36,Cdipt,Cdk19,Cdk8,Cds1,Cds2,Cept1,Cerk,Cers2,Cers4,Cers5,Cers6,Chka,Chkb,Chpt1,Clock,Col4a3bp,Cpt1a,Cpt2,Crat,Crebbp,Cr…	Mouse
T121_p53-control	_tstat	over all collections	C2: curated gene sets	REACTOME_METABOLISM_OF_NON_CODING_RNA	0.000606	0.0068031	0.703102	2.69558	0	45	Nup155,Nup205,Nup188,Nup62,Aaas,Nup107,Nup214,Pom121,Nup85,Nup54,Ddx20,Snrpd1,Gemin2,Nup43,Gemin6,Nup88,Nup37,Tpr,Nup35,Nup153,Seh1l,Nup133,Nup50,Smn1,Gemin4	25	0.555556	Aaas,Clns1a,Ddx20,Gemin2,Gemin4,Gemin5,Gemin6,Gemin7,Ncbp1,Ncbp2,Nup107,Nup133,Nup153,Nup155,Nup188,Nup205,Nup210,Nup214,Nup35,Nup37,Nup43,Nup50,Nup54,Nup62,Nup85,Nup88,Nup93,Nupl2,Phax,Pom121,Prmt5,Rae1,Ranbp2,Seh1l,Smn1,Snrpb,Snrpd1,Snrpd2,Snrpd3,Snrpe,Snrpf,Snupn,Tgs1,Tpr,Wdr77	Mouse
T121_p53-control	_tstat	over all collections	C2: curated gene sets	REACTOME_MITOCHONDRIAL_PROTEIN_IMPORT	0.000305	0.0068031	-0.61047	-1.99992	0	39	Slc25a12,Slc25a4,Aco2,Idh3g,Cyc1,Cs,Pmpcb,Samm50,Pam16,Vdac1,Cox17,Bcs1l,Tomm7,Dnajc19,Coq2,Timm8b,Timm50,Timm10,Timm13,Timm44,Timm22,Timm17a,Ldhd,Grpel1,Taz	25	0.641026	Aco2,Bcs1l,Chchd4,Coq2,Cox17,Cs,Cyc1,Dnajc19,Fxn,Gfer,Grpel1,Grpel2,Hscb,Hspa9,Idh3g,Ldhd,Mtx1,Mtx2,Pam16,Pmpca,Pmpcb,Samm50,Slc25a12,Slc25a13,Slc25a4,Taz,Timm10,Timm13,Timm17a,Timm17b,Timm22,Timm44,Timm50,Timm8b,Timm9,Tomm20,Tomm22,Tomm7,Vdac1	Mouse
T121_p53-control	_tstat	over all collections	C2: curated gene sets	REACTOME_MITOTIC_G2_G2_M_PHASES	0.0007	0.0068031	0.664437	2.82037	0	73	Wee1,Ccnb1,Ccna2,Cdk5rap2,Cep250,Ccnb2,Pkmyt1,Cdk1,Plk1,E2f1,Cdc25a,Xpo1,Plk4,Cdc25b,Cep192,Ckap5,Alms1,Nek2,Cep57,Dync1h1,Cep135,Cdk2,Cenpj,Tubgcp3,Cep72,Nedd1,Cep290,Tubg1,Cep76,Hsp90aa1,Dynll1,Tubgcp2,Cntrl,Ssna1,Cep164,Cdc25c,Mapre1,Ninl,Csnk1e,Tubb4b,Cep41,Ofd1,Ywhae,Fgfr1op	44	0.60274	Actr1a,Akap9,Alms1,Ccna2,Ccnb1,Ccnb2,Ccnh,Cdc25a,Cdc25b,Cdc25c,Cdk1,Cdk2,Cdk5rap2,Cdk7,Cenpj,Cep135,Cep164,Cep192,Cep250,Cep290,Cep41,Cep57,Cep63,Cep70,Cep72,Cep76,Cetn2,Ckap5,Clasp1,Cntrl,Csnk1d,Csnk1e,Dctn1,Dctn2,Dctn3,Dync1h1,Dync1i2,Dynll1,E2f1,E2f3,Fgfr1op,Haus2,Hsp90aa1,Mapre1,Mnat1,Nedd1,Nek2,Ninl,Numa1,Ofd1,Pafah1b1,Pcm1,Pcnt,Pkmyt1,Plk1,Plk4,Ppp2r1a,Prkaca,Prkar2b,Sdccag8,Ssna1,Tuba1a,Tu…	Mouse
T121_p53-control	_tstat	over all collections	C2: curated gene sets	REACTOME_MITOTIC_PROMETAPHASE	0.000706	0.0068031	0.728082	3.11892	0	77	Bub1b,Cenpa,Cdca8,Zwilch,Kif2c,Cdc20,Aurkb,Plk1,Birc5,Rad21,Ercc6l,Rangap1,Xpo1,Ndc80,Incenp,Mis12,Mad1l1,Cenpl,Nup107,Mad2l1,Bub1,Ckap5,Ska2,Cenpo,Kntc1,Pmf1,Cenph,Kif18a,Nsl1,Nuf2,Nup85,Cenpi,Cenpp,Rcc2,Stag1,Cenpn,Dsn1,Nudc,Smc1a,Cenpq,Nup43,Bub3,Spc24,Zw10,Ahctf1,Nup37,Cenpk,Seh1l,Nup133,Cenpm,Cenpt,Ppp2cb,Mapre1,Spc25,Ska1	55	0.714286	Ahctf1,Aurkb,B9d2,Birc5,Bub1,Bub1b,Bub3,Cdc20,Cdca8,Cenpa,Cenph,Cenpi,Cenpk,Cenpl,Cenpm,Cenpn,Cenpo,Cenpp,Cenpq,Cenpt,Ckap5,Clasp1,Clip1,Dsn1,Ercc6l,Incenp,Itgb3bp,Kif18a,Kif2a,Kif2c,Kntc1,Mad1l1,Mad2l1,Mapre1,Mis12,Ndc80,Ndel1,Nsl1,Nudc,Nuf2,Nup107,Nup133,Nup37,Nup43,Nup85,Pafah1b1,Plk1,Pmf1,Ppp1cc,Ppp2ca,Ppp2cb,Ppp2r1a,Ppp2r1b,Ppp2r5a,Ppp2r5b,Ppp2r5c,Ppp2r5d,Ppp2r5e,Rad21,Ranbp2,Rangap1,Rcc2,Se…	Mouse
T121_p53-control	_tstat	over all collections	C2: curated gene sets	REACTOME_MRNA_3_END_PROCESSING	0.000564	0.0068031	0.552534	1.91963	0	31	Cstf2,Srsf4,Cpsf2,Srsf1,Rnps1,Srrm1,Upf3b,Papola,Magoh,Srsf9,U2af2,Dhx38,Cpsf1,Cstf3,Ncbp1,Srsf2	16	0.516129	Cdc40,Clp1,Cpsf1,Cpsf2,Cpsf3,Cpsf7,Cstf1,Cstf2,Cstf3,Dhx38,Magoh,Ncbp1,Ncbp2,Nfx1,Nudt21,Pabpn1,Papola,Pcf11,Rbm8a,Rnps1,Srrm1,Srsf1,Srsf11,Srsf2,Srsf4,Srsf5,Srsf6,Srsf7,Srsf9,U2af2,Upf3b	Mouse
T121_p53-control	_tstat	over all collections	C2: curated gene sets	REACTOME_NEP_NS2_INTERACTS_WITH_THE_CELLULAR_EXPORT_MACHINERY	0.000541	0.0068031	0.832759	2.7744	0	26	Nup155,Nup205,Xpo1,Nup188,Nup62,Aaas,Nup107,Nup214,Pom121,Nup85,Nup54,Ran,Nup43,Nup88,Nup37,Tpr,Nup35,Nup153,Seh1l,Nup133,Nup50	21	0.807692	Aaas,Nup107,Nup133,Nup153,Nup155,Nup188,Nup205,Nup210,Nup214,Nup35,Nup37,Nup43,Nup50,Nup54,Nup62,Nup85,Nup88,Nup93,Nupl2,Pom121,Rae1,Ran,Ranbp2,Seh1l,Tpr,Xpo1	Mouse
T121_p53-control	_tstat	over all collections	C2: curated gene sets	REACTOME_NUCLEOTIDE_EXCISION_REPAIR	0.000615	0.0068031	0.553481	2.14767	0	48	Rfc5,Pole,Pcna,Lig1,Rfc4,Pold1,Pold2,Pole2,Rpa2,Rfc3,Rfc2,Rad23b,Polr2b,Rpa1,Polr2a	15	0.3125	Bivm,Ccnh,Cdk7,Ddb1,Ddb2,Ercc1,Ercc2,Ercc3,Ercc4,Ercc5,Ercc6,Ercc8,Gtf2h1,Gtf2h2,Gtf2h3,Gtf2h4,Lig1,Mnat1,Pcna,Pold1,Pold2,Pold3,Pold4,Pole,Pole2,Polr2a,Polr2b,Polr2c,Polr2d,Polr2e,Polr2f,Polr2g,Polr2h,Polr2i,Polr2j,Polr2k,Polr2l,Rad23b,Rfc2,Rfc3,Rfc4,Rfc5,Rpa1,Rpa2,Rpa3,Tcea1,Xab2,Xpc	Mouse
T121_p53-control	_tstat	over all collections	C2: curated gene sets	REACTOME_ORC1_REMOVAL_FROM_CHROMATIN	0.000667	0.0068031	0.548019	2.27128	0	64	Mcm4,Mcm6,Mcm5,Ccna2,Mcm7,Mcm2,Mcm3,Cdt1,Cdc6,Cdk2,Mcm8,Orc1,Orc2,Orc6,Psmb8,Cdkn1a	16	0.25	Ccna2,Cdc6,Cdk2,Cdkn1a,Cdkn1b,Cdt1,Gm11808,Mcm2,Mcm3,Mcm4,Mcm5,Mcm6,Mcm7,Mcm8,Orc1,Orc2,Orc3,Orc4,Orc5,Orc6,Psma1,Psma2,Psma3,Psma4,Psma5,Psma6,Psma7,Psmb1,Psmb10,Psmb2,Psmb3,Psmb4,Psmb5,Psmb6,Psmb7,Psmb8,Psmb9,Psmc1,Psmc2,Psmc3,Psmc4,Psmc5,Psmc6,Psmd1,Psmd10,Psmd11,Psmd12,Psmd13,Psmd14,Psmd2,Psmd3,Psmd4,Psmd5,Psmd6,Psmd7,Psmd8,Psmd9,Psme1,Psme2,Psme2b,Psme4,Psmf1,Rb1,Rps27a	Mouse
T121_p53-control	_tstat	over all collections	C2: curated gene sets	REACTOME_PEPTIDE_CHAIN_ELONGATION	0.000294	0.0068031	-0.606491	-2.10203	0	52	Rpl37a,Rplp2,Rps17,Gm11808,Rps9,Rpl39,Fau,Rps11,Rps5,Rpl13a,Rps13,Rps15,Rpl27a,Rps15a,Rpl38,Rps3,Rpl36a,Rps21,Rpl23,Rps16,Gm2000,Rps28,Rpl37,Rpl10a,Rps14,Rpl13,Rplp1,Rpl24,Rpl34,Rps4x,Rpl35,Rpl27,Rps18,Rps7,Rpl18a,Rpl12,Rps6,Rpl8,Rpl3	39	0.75	Eef1a1,Eef2,Fau,Gm11808,Gm2000,Rpl10a,Rpl11,Rpl12,Rpl13,Rpl13a,Rpl15,Rpl18a,Rpl21,Rpl22,Rpl23,Rpl24,Rpl27,Rpl27a,Rpl29,Rpl3,Rpl34,Rpl35,Rpl36a,Rpl37,Rpl37a,Rpl38,Rpl39,Rpl4,Rpl6,Rpl8,Rplp1,Rplp2,Rps11,Rps13,Rps14,Rps15,Rps15a,Rps16,Rps17,Rps18,Rps2,Rps21,Rps23,Rps27a,Rps28,Rps3,Rps4x,Rps5,Rps6,Rps7,Rps8,Rps9	Mouse
T121_p53-control	_tstat	over all collections	C2: curated gene sets	REACTOME_PEROXISOMAL_LIPID_METABOLISM	0.00033	0.0068031	-0.766291	-2.07742	0	17	Crat,Hacl1,Scp2,Phyh,Gnpat,Hsd17b4,Acox1,Crot,Agps,Amacr,Idh1,Acox3	12	0.705882	Abcd1,Acot8,Acox1,Acox2,Acox3,Agps,Amacr,Crat,Crot,Far1,Gnpat,Hacl1,Hsd17b4,Idh1,Phyh,Scp2,Slc25a17	Mouse
T121_p53-control	_tstat	over all collections	C2: curated gene sets	REACTOME_PHASE_II_CONJUGATION	0.000313	0.0068031	-0.654333	-2.02826	0	30	Papss2,Gstm2,Ugp2,Gstm4,Comt,Gstm1,Ggt5,Mgst1,Gstp1,Mgst3,Oplah	11	0.366667	Ahcy,Bpnt1,Cndp2,Comt,Gclc,Gclm,Ggct,Ggt1,Ggt5,Gss,Gstm1,Gstm2,Gstm4,Gsto1,Gstp1,Mat2a,Mat2b,Mgst1,Mgst2,Mgst3,Mtr,Nat2,Oplah,Papss1,Papss2,Slc35d1,Sult2b1,Tpmt,Ugdh,Ugp2	Mouse
T121_p53-control	_tstat	over all collections	C2: curated gene sets	REACTOME_PHOSPHOLIPID_METABOLISM	0.000252	0.0068031	-0.421353	-1.72623	0	150	Pnpla2,Mgll,Agpat2,Lpin1,Gpam,Hadhb,Phospho1,Chpt1,Gm2a,Hadha,Gpd1,Crls1,Gnpat,Pik3cd,Inpp4b,Pnpla8,Gpcpd1,Dgat1,Pla2g12a,Agpat3,Plbd1,Inpp5k,Lpcat3,Pcyt1a,Agpat1,Etnk1,Smpd1,Dgat2,Pik3r1,Cds2,Pla2g6,Pik3r5,Kdsr,Pikfyve,Ppm1l,Sphk2,Vapb,Hexa,Pi4ka,Gpd1l,Lclat1,Cept1,Osbp,Sgpl1,Pten,Pi4k2a,Cers6,Pip4k2b,Pcyt2,Degs1,Taz,Mtmr6,Mtmr3,Pip4k2a,Chkb,Arsa,Pi4kb,Pik3ca,Arsg,Mtmr1,Slc44a2	61	0.406667	Acer2,Acer3,Agpat1,Agpat2,Agpat3,Agpat4,Agpat5,Arf1,Arf3,Arsa,Arsb,Arsg,Arsi,Arsk,Asah1,Asah2,Cdipt,Cds1,Cds2,Cept1,Cerk,Cers2,Cers4,Cers5,Cers6,Chka,Chkb,Chpt1,Col4a3bp,Crls1,Csnk1g2,Ctsa,Degs1,Dgat1,Dgat2,Etnk1,Fig4,Galc,Gba,Gba2,Gla,Glb1,Gm2a,Gnpat,Gpam,Gpcpd1,Gpd1,Gpd1l,Hadha,Hadhb,Hexa,Hexb,Inpp4b,Inpp5e,Inpp5j,Inpp5k,Inppl1,Kdsr,Lclat1,Lpcat1,Lpcat2,Lpcat3,Lpcat4,Lpgat1,Lpin1,Lpin2,Lpin3,Mb…	Mouse
T121_p53-control	_tstat	over all collections	C2: curated gene sets	REACTOME_PROCESSIVE_SYNTHESIS_ON_THE_LAGGING_STRAND	0.000512	0.0068031	0.730903	2.08262	0	15	Pcna,Lig1,Pold1,Prim1,Pola1,Pold2,Rpa2,Fen1,Prim2,Dna2,Rpa1,Pola2,Rpa3	13	0.866667	Dna2,Fen1,Lig1,Pcna,Pola1,Pola2,Pold1,Pold2,Pold3,Pold4,Prim1,Prim2,Rpa1,Rpa2,Rpa3	Mouse
T121_p53-control	_tstat	over all collections	C2: curated gene sets	REACTOME_PYRUVATE_METABOLISM	0.000661	0.0068031	-0.763452	-2.04072	1	16	Dld,Pdk2,Dlat,Pdha1,Pdhb,Pdk4,Ldhb,Pdpr,Pdhx	9	0.5625	Bsg,Dlat,Dld,Ldhb,Pdha1,Pdhb,Pdhx,Pdk1,Pdk2,Pdk3,Pdk4,Pdp1,Pdp2,Pdpr,Slc16a1,Slc16a3	Mouse
T121_p53-control	_tstat	over all collections	C2: curated gene sets	REACTOME_PYRUVATE_METABOLISM_AND_CITRIC_ACID_TCA_CYCLE	0.000307	0.0068031	-0.754598	-2.43143	0	36	Sucla2,Suclg1,Dld,Pdk2,Dlat,Ogdh,Aco2,Pdha1,Pdhb,Sdha,Pdk4,Ldhb,Pdpr,Sdhc,Idh3g,Idh3b,Sdhb,D2hgdh,Pdhx,Idh3a,Dlst,Cs,Sdhd,Suclg2	24	0.666667	Aco2,Bsg,Cs,D2hgdh,Dlat,Dld,Dlst,Idh1,Idh2,Idh3a,Idh3b,Idh3g,L2hgdh,Ldhb,Mdh2,Nnt,Ogdh,Pdha1,Pdhb,Pdhx,Pdk1,Pdk2,Pdk3,Pdk4,Pdp1,Pdp2,Pdpr,Sdha,Sdhb,Sdhc,Sdhd,Slc16a1,Slc16a3,Sucla2,Suclg1,Suclg2	Mouse
T121_p53-control	_tstat	over all collections	C2: curated gene sets	REACTOME_RECRUITMENT_OF_MITOTIC_CENTROSOME_PROTEINS_AND_COMPLEXES	0.000654	0.0068031	0.629228	2.5468	0	59	Ccnb1,Cdk5rap2,Cep250,Cdk1,Plk1,Plk4,Cep192,Ckap5,Alms1,Nek2,Cep57,Dync1h1,Cep135,Cenpj,Tubgcp3,Cep72,Nedd1,Cep290,Tubg1,Cep76,Hsp90aa1,Dynll1,Tubgcp2,Cntrl,Ssna1,Cep164,Mapre1,Ninl,Csnk1e,Tubb4b,Cep41,Ofd1,Ywhae,Fgfr1op	34	0.576271	Actr1a,Akap9,Alms1,Ccnb1,Cdk1,Cdk5rap2,Cenpj,Cep135,Cep164,Cep192,Cep250,Cep290,Cep41,Cep57,Cep63,Cep70,Cep72,Cep76,Cetn2,Ckap5,Clasp1,Cntrl,Csnk1d,Csnk1e,Dctn1,Dctn2,Dctn3,Dync1h1,Dync1i2,Dynll1,Fgfr1op,Haus2,Hsp90aa1,Mapre1,Nedd1,Nek2,Ninl,Numa1,Ofd1,Pafah1b1,Pcm1,Pcnt,Plk1,Plk4,Ppp2r1a,Prkaca,Prkar2b,Sdccag8,Ssna1,Tuba1a,Tuba4a,Tubb4b,Tubg1,Tubgcp2,Tubgcp3,Tubgcp5,Tubgcp6,Ywhae,Ywhag	Mouse
T121_p53-control	_tstat	over all collections	C2: curated gene sets	REACTOME_REGULATION_OF_GLUCOKINASE_BY_GLUCOKINASE_REGULATORY_PROTEIN	0.000541	0.0068031	0.827692	2.69209	0	24	Nup155,Nup205,Nup188,Nup62,Aaas,Nup107,Nup214,Pom121,Nup85,Nup54,Nup43,Nup88,Nup37,Tpr,Nup35,Nup153,Seh1l,Nup133,Nup50	19	0.791667	Aaas,Nup107,Nup133,Nup153,Nup155,Nup188,Nup205,Nup210,Nup214,Nup35,Nup37,Nup43,Nup50,Nup54,Nup62,Nup85,Nup88,Nup93,Nupl2,Pom121,Rae1,Ranbp2,Seh1l,Tpr	Mouse
T121_p53-control	_tstat	over all collections	C2: curated gene sets	REACTOME_REGULATION_OF_MITOTIC_CELL_CYCLE	0.000708	0.0068031	0.467021	1.98555	0	74	Bub1b,Ccnb1,Ccna2,Cdc20,Cdk1,Aurkb,Plk1,Aurka,Mad2l1,Skp2,Fbxo5,Ube2c,Cdk2	13	0.175676	Anapc1,Anapc10,Anapc2,Anapc4,Anapc5,Anapc7,Aurka,Aurkb,Btrc,Bub1b,Bub3,Ccna2,Ccnb1,Cdc14a,Cdc16,Cdc20,Cdc23,Cdc26,Cdc27,Cdk1,Cdk2,Cul1,Fbxo5,Gm11808,Mad2l1,Plk1,Psma1,Psma2,Psma3,Psma4,Psma5,Psma6,Psma7,Psmb1,Psmb10,Psmb2,Psmb3,Psmb4,Psmb5,Psmb6,Psmb7,Psmb8,Psmb9,Psmc1,Psmc2,Psmc3,Psmc4,Psmc5,Psmc6,Psmd1,Psmd10,Psmd11,Psmd12,Psmd13,Psmd14,Psmd2,Psmd3,Psmd4,Psmd5,Psmd6,Psmd7,Psmd8,Psmd9,Psme1,Psme…	Mouse
T121_p53-control	_tstat	over all collections	C2: curated gene sets	REACTOME_RESPIRATORY_ELECTRON_TRANSPORT	0.000285	0.0068031	-0.870622	-3.1325	0	63	Ndufb3,Etfb,Ndufs2,Ndufa1,Ndufa3,Ndufb10,Ndufa10,Ndufb9,Ndufs1,Ndufv3,Ndufv2,Cox6b1,Ndufa7,Etfdh,Uqcrq,Ndufa13,Ndufa5,Ndufab1,Ndufa9,Ndufs7,Ndufa6,Uqcrfs1,Ndufs3,Sdha,Ndufb8,Cox5b,Ndufb4,Etfa,Cox5a,Ndufb5,Ndufs4,Ndufc1,Uqcrc2,Sdhc,Ndufa4,Uqcr11,Cox6c,Uqcrc1,Ndufb2,Cox7b,Gm10053,Cox6a1,Sdhb,Ndufs8,Ndufa2,Ndufs5,Ndufv1,Cycs,Ndufa8,Cox7c,Cyc1,Cox8a,Ndufa12,Ndufc2,Uqcrb,Sdhd,Ndufs6,Uqcrh,Cox4i1	59	0.936508	Cox4i1,Cox5a,Cox5b,Cox6a1,Cox6b1,Cox6c,Cox7a2l,Cox7b,Cox7c,Cox8a,Cyc1,Cycs,Etfa,Etfb,Etfdh,Gm10053,Ndufa1,Ndufa10,Ndufa11,Ndufa12,Ndufa13,Ndufa2,Ndufa3,Ndufa4,Ndufa5,Ndufa6,Ndufa7,Ndufa8,Ndufa9,Ndufab1,Ndufb10,Ndufb2,Ndufb3,Ndufb4,Ndufb5,Ndufb6,Ndufb7,Ndufb8,Ndufb9,Ndufc1,Ndufc2,Ndufs1,Ndufs2,Ndufs3,Ndufs4,Ndufs5,Ndufs6,Ndufs7,Ndufs8,Ndufv1,Ndufv2,Ndufv3,Sdha,Sdhb,Sdhc,Sdhd,Uqcr11,Uqcrb,Uqcrc1,Uq…	Mouse
T121_p53-control	_tstat	over all collections	C2: curated gene sets	REACTOME_RESPIRATORY_ELECTRON_TRANSPORT_ATP_SYNTHESIS_BY_CHEMIOSMOTIC_COUPLING_AND_HEAT_PRODUCTION_BY_UNCOUPLING_PROTEINS_	0.000286	0.0068031	-0.870452	-3.13698	0	64	Ndufb3,Etfb,Ndufs2,Ndufa1,Ndufa3,Ndufb10,Ndufa10,Ndufb9,Ndufs1,Ndufv3,Ndufv2,Cox6b1,Ndufa7,Etfdh,Uqcrq,Ndufa13,Ndufa5,Ndufab1,Ndufa9,Ndufs7,Ndufa6,Uqcrfs1,Ndufs3,Sdha,Ndufb8,Cox5b,Ndufb4,Etfa,Cox5a,Ndufb5,Ndufs4,Ndufc1,Uqcrc2,Sdhc,Ndufa4,Uqcr11,Cox6c,Uqcrc1,Ndufb2,Cox7b,Gm10053,Cox6a1,Sdhb,Ndufs8,Ndufa2,Ndufs5,Ndufv1,Cycs,Ndufa8,Cox7c,Cyc1,Cox8a,Ndufa12,Ndufc2,Uqcrb,Sdhd,Ndufs6,Uqcrh,Cox4i1	59	0.921875	Cox4i1,Cox5a,Cox5b,Cox6a1,Cox6b1,Cox6c,Cox7a2l,Cox7b,Cox7c,Cox8a,Cyc1,Cycs,Etfa,Etfb,Etfdh,Gm10053,Ndufa1,Ndufa10,Ndufa11,Ndufa12,Ndufa13,Ndufa2,Ndufa3,Ndufa4,Ndufa5,Ndufa6,Ndufa7,Ndufa8,Ndufa9,Ndufab1,Ndufb10,Ndufb2,Ndufb3,Ndufb4,Ndufb5,Ndufb6,Ndufb7,Ndufb8,Ndufb9,Ndufc1,Ndufc2,Ndufs1,Ndufs2,Ndufs3,Ndufs4,Ndufs5,Ndufs6,Ndufs7,Ndufs8,Ndufv1,Ndufv2,Ndufv3,Sdha,Sdhb,Sdhc,Sdhd,Ucp2,Uqcr11,Uqcrb,Uqcr…	Mouse
T121_p53-control	_tstat	over all collections	C2: curated gene sets	REACTOME_TCA_CYCLE_AND_RESPIRATORY_ELECTRON_TRANSPORT	0.000268	0.0068031	-0.832618	-3.21405	0	96	Ndufb3,Etfb,Sucla2,Ndufs2,Suclg1,Dld,Ndufa1,Ndufa3,Pdk2,Ndufb10,Ndufa10,Ndufb9,Dlat,Ndufs1,Ndufv3,Ndufv2,Ogdh,Cox6b1,Ndufa7,Aco2,Etfdh,Uqcrq,Ndufa13,Pdha1,Ndufa5,Ndufab1,Ndufa9,Ndufs7,Pdhb,Ndufa6,Uqcrfs1,Ndufs3,Sdha,Ndufb8,Cox5b,Ndufb4,Etfa,Cox5a,Ndufb5,Ndufs4,Ndufc1,Pdk4,Ldhb,Pdpr,Uqcrc2,Sdhc,Ndufa4,Uqcr11,Cox6c,Idh3g,Uqcrc1,Ndufb2,Cox7b,Idh3b,Gm10053,Cox6a1,Sdhb,D2hgdh,Pdhx,Ndufs8,Idh3a,Ndufa2,…	79	0.822917	Aco2,Bsg,Cox4i1,Cox5a,Cox5b,Cox6a1,Cox6b1,Cox6c,Cox7a2l,Cox7b,Cox7c,Cox8a,Cs,Cyc1,Cycs,D2hgdh,Dlat,Dld,Dlst,Etfa,Etfb,Etfdh,Gm10053,Idh1,Idh2,Idh3a,Idh3b,Idh3g,L2hgdh,Ldhb,Mdh2,Ndufa1,Ndufa10,Ndufa11,Ndufa12,Ndufa13,Ndufa2,Ndufa3,Ndufa4,Ndufa5,Ndufa6,Ndufa7,Ndufa8,Ndufa9,Ndufab1,Ndufb10,Ndufb2,Ndufb3,Ndufb4,Ndufb5,Ndufb6,Ndufb7,Ndufb8,Ndufb9,Ndufc1,Ndufc2,Ndufs1,Ndufs2,Ndufs3,Ndufs4,Ndufs5,Ndufs6…	Mouse
T121_p53-control	_tstat	over all collections	C2: curated gene sets	REACTOME_TELOMERE_MAINTENANCE	0.00057	0.0068031	0.715604	2.54989	0	34	Rfc5,Pole,Pcna,Lig1,H2afz,Rfc4,Pold1,Prim1,Pola1,Pold2,Pole2,Rpa2,Rfc3,Fen1,Rfc2,Prim2,Dna2,H2afx,Rpa1,Ruvbl1,Terf1,Pola2	22	0.647059	Acd,Dkc1,Dna2,Fen1,H2afx,H2afz,Hist2h2be,Lig1,Nhp2,Pcna,Pola1,Pola2,Pold1,Pold2,Pold3,Pold4,Pole,Pole2,Prim1,Prim2,Rfc2,Rfc3,Rfc4,Rfc5,Rpa1,Rpa2,Rpa3,Ruvbl1,Ruvbl2,Terf1,Terf2,Terf2ip,Tert,Wrap53	Mouse
T121_p53-control	_tstat	over all collections	C2: curated gene sets	REACTOME_TRANSCRIPTION_COUPLED_NER_TC_NER	0.000598	0.0068031	0.56208	2.14508	0	44	Rfc5,Pole,Pcna,Lig1,Rfc4,Pold1,Pold2,Pole2,Rpa2,Rfc3,Rfc2,Polr2b,Rpa1,Polr2a	14	0.318182	Bivm,Ccnh,Cdk7,Ercc1,Ercc2,Ercc3,Ercc4,Ercc5,Ercc6,Ercc8,Gtf2h1,Gtf2h2,Gtf2h3,Gtf2h4,Lig1,Mnat1,Pcna,Pold1,Pold2,Pold3,Pold4,Pole,Pole2,Polr2a,Polr2b,Polr2c,Polr2d,Polr2e,Polr2f,Polr2g,Polr2h,Polr2i,Polr2j,Polr2k,Polr2l,Rfc2,Rfc3,Rfc4,Rfc5,Rpa1,Rpa2,Rpa3,Tcea1,Xab2	Mouse
T121_p53-control	_tstat	over all collections	C2: curated gene sets	REACTOME_TRANSPORT_OF_MATURE_MRNA_DERIVED_FROM_AN_INTRONLESS_TRANSCRIPT	0.000564	0.0068031	0.766721	2.66376	0	31	Nup155,Nup205,Nup188,Nup62,Aaas,Nup107,Nup214,Pom121,Nup85,Nup54,Cpsf2,Nup43,Nup88,Nup37,Tpr,Nup35,Nup153,Seh1l,Nup133,Nup50	20	0.645161	Aaas,Cpsf1,Cpsf2,Cpsf3,Eif4e,Ncbp1,Ncbp2,Nup107,Nup133,Nup153,Nup155,Nup188,Nup205,Nup210,Nup214,Nup35,Nup37,Nup43,Nup50,Nup54,Nup62,Nup85,Nup88,Nup93,Nupl2,Nxf1,Pom121,Rae1,Ranbp2,Seh1l,Tpr	Mouse
T121_p53-control	_tstat	over all collections	C2: curated gene sets	REACTOME_TRANSPORT_OF_MATURE_TRANSCRIPT_TO_CYTOPLASM	0.000622	0.0068031	0.689726	2.67748	0	49	Nup155,Nup205,Nup188,Nup62,Slbp,Aaas,Nup107,Nup214,Pom121,Nup85,Srsf4,Nup54,Cpsf2,Nup43,Nup88,Srsf1,Nup37,Tpr,Nup35,Nup153,Seh1l,Nup133,Nup50,Rnps1,Srrm1,Upf3b,Magoh,Nup93,Srsf9,U2af2,Dhx38	31	0.632653	Aaas,Cdc40,Cpsf1,Cpsf2,Cpsf3,Dhx38,Eif4e,Magoh,Ncbp1,Ncbp2,Nfx1,Nup107,Nup133,Nup153,Nup155,Nup188,Nup205,Nup210,Nup214,Nup35,Nup37,Nup43,Nup50,Nup54,Nup62,Nup85,Nup88,Nup93,Nupl2,Nxf1,Pom121,Rae1,Ranbp2,Rbm8a,Rnps1,Seh1l,Slbp,Srrm1,Srsf1,Srsf11,Srsf2,Srsf4,Srsf5,Srsf6,Srsf7,Srsf9,Tpr,U2af2,Upf3b	Mouse
T121_p53-control	_tstat	over all collections	C2: curated gene sets	REACTOME_TRANSPORT_OF_RIBONUCLEOPROTEINS_INTO_THE_HOST_NUCLEUS	0.000541	0.0068031	0.802163	2.67247	0	26	Nup155,Nup205,Nup188,Nup62,Aaas,Nup107,Nup214,Kpnb1,Pom121,Nup85,Nup54,Nup43,Nup88,Nup37,Tpr,Nup35,Nup153,Seh1l,Nup133,Nup50	20	0.769231	Aaas,Kpna1,Kpnb1,Nup107,Nup133,Nup153,Nup155,Nup188,Nup205,Nup210,Nup214,Nup35,Nup37,Nup43,Nup50,Nup54,Nup62,Nup85,Nup88,Nup93,Nupl2,Pom121,Rae1,Ranbp2,Seh1l,Tpr	Mouse
T121_p53-control	_tstat	over all collections	C2: curated gene sets	REACTOME_TRIGLYCERIDE_BIOSYNTHESIS	0.00031	0.0068031	-0.643341	-2.01041	0	31	Agpat2,Acsl1,Lpin1,Gpam,Slc25a1,Acaca,Fasn,Gpd1,Dgat1,Agpat3,Agpat1,Elovl6,Dgat2,Elovl5,Acly,Gpd1l,Lclat1,Hsd17b12	18	0.580645	Acaca,Acly,Acsl1,Acsl3,Acsl4,Acsl5,Agpat1,Agpat2,Agpat3,Agpat4,Agpat5,Dgat1,Dgat2,Elovl1,Elovl5,Elovl6,Elovl7,Fasn,Gk,Gpam,Gpd1,Gpd1l,Hsd17b12,Lclat1,Lpcat1,Lpcat4,Lpin1,Lpin2,Lpin3,Slc25a1,Tecr	Mouse
T121_p53-control	_tstat	over all collections	C2: curated gene sets	REICHERT_MITOSIS_LIN9_TARGETS	0.000541	0.0068031	0.862368	2.87304	0	26	Top2a,Cenpe,Mki67,Ccnb1,Cenpa,Hmmr,Kif2c,Hmgb2,Kif20a,Plk1,Nusap1,Ccnf,Ncapd2,Cenpf,Cdca2,Aurka,Aspm,Fbxo5,G2e3	19	0.730769	Anapc1,Aspm,Aurka,Cald1,Ccnb1,Ccnf,Cdca2,Cdk11b,Cenpa,Cenpe,Cenpf,Cep55,Fbxo5,G2e3,Hmgb2,Hmmr,Kif20a,Kif2c,Lmln,Mki67,Myo6,Ncapd2,Nusap1,Plk1,Top2a,Vcpip1	Mouse
T121_p53-control	_tstat	over all collections	C2: curated gene sets	REN_ALVEOLAR_RHABDOMYOSARCOMA_UP	0.000287	0.0068031	-0.606795	-2.16151	0	60	Eno3,Des,Tnni2,Bin1,Cebpa,Rragd,Ppp1r16b,Tspan12,Ndrg2,Celf2,Rbm38,Foxn3,Slc24a3,Sirt2,Itm2a,Tnnt3,Plxnc1,Tppp3,Six1,Dmpk	20	0.333333	Agpat5,Asxl2,Atp2a3,Bin1,Cdkn1c,Cebpa,Celf2,Chd7,Chrnb1,Clcn5,Cobl,Cyfip2,Des,Dio2,Dmpk,Eno3,Erbb3,Eya2,Foxn3,Gnas,Hey1,Igsf3,Itm2a,Jag2,Meox1,Ncald,Ncam1,Ncoa1,Ndrg2,Nes,Pcdh17,Pcmtd2,Pde2a,Pkp4,Plxnc1,Pogz,Ppp1r16b,Ptbp2,Rassf4,Rbm38,Rngtt,Rragd,Sema6a,Sik1,Sirt2,Six1,Slc24a3,Sox11,Spint2,Srsf7,Syne2,Tfap2b,Tgif2,Tnni2,Tnnt2,Tnnt3,Tppp3,Tspan12,Tubb2b,Vwf	Mouse
T121_p53-control	_tstat	over all collections	C2: curated gene sets	REN_BOUND_BY_E2F	0.000636	0.0068031	0.806368	3.1899	0	54	Top2a,Mcm6,Cenpe,Smc2,Dbf4,Mcm5,Ccna2,Cenpa,Rrm1,Pcna,Mcm3,H2afz,Rfc4,Pold1,Tk1,Cdk1,Cdc25a,Ndc80,Rbl1,Ttk,Hmgb3,Dut,Pola1,Mad2l1,Rad51,Cdc6,Rad54l,Chek1,Smc4,Rfc3,Fen1,Cbx5,Rfc2,Cdk2,Prim2,Orc1,Msh2,E2f2,H2afx,Bub3,Bard1,Umps	42	0.777778	Bard1,Brd2,Bub3,Cbx5,Ccna2,Cdc25a,Cdc6,Cdk1,Cdk2,Cenpa,Cenpe,Chek1,Cstf1,Dbf4,Dut,E2f2,E2f3,Fen1,H2afx,H2afz,Hltf,Hmgb3,Mad2l1,Mcm3,Mcm5,Mcm6,Mlh1,Msh2,Nap1l4,Ndc80,Orc1,Pcna,Pola1,Pola2,Pold1,Prim2,Prkdc,Pttg1,Rad51,Rad54l,Rb1,Rbl1,Rfc2,Rfc3,Rfc4,Rpa3,Rrm1,Smc2,Smc4,Tk1,Top2a,Ttk,Umps,Ung	Mouse
T121_p53-control	_tstat	over all collections	C2: curated gene sets	RHODES_CANCER_META_SIGNATURE	0.000662	0.0068031	0.612685	2.50251	0	61	Top2a,Kpna2,Tpx2,Mcm3,Cks2,Pafah1b3,Tgif1,Rfc4,Cdk1,Plk1,Nup205,Ptma,Smarca4,Prdx4,Nono,Ube2s,Mthfd2,Dvl3,Traf4,Canx,Ilf2,G3bp1,Cdkn3,Kdelr2,Eif4a3,E2f5,Manf	27	0.442623	Acly,Ahcy,Canx,Cct4,Cct5,Cdk1,Cdkn3,Cks2,Col1a2,Copb2,Crip2,Dvl3,E2f5,Eif4a3,Fap,G3bp1,Gm21992,Hdac1,Hnrnpa2b1,Hspe1,Iars,Ifngr2,Ilf2,Kdelr2,Kpna2,Manf,Mcm3,Mmp9,Mrpl3,Mrps12,Mthfd2,Ncbp2,Nme1,Nono,Nup205,Ogt,Pafah1b3,Paics,Plk1,Ppp2r5c,Prdx4,Psmc4,Psme2,Psme2b,Ptma,Rbm4,Rfc4,Sdhc,Smarca4,Snrpe,Snrpf,Sox4,Ssbp1,Ssr1,Tars,Tgif1,Top2a,Tpx2,Traf4,Tsta3,Ube2s	Mouse
T121_p53-control	_tstat	over all collections	C2: curated gene sets	RHODES_UNDIFFERENTIATED_CANCER	0.00067	0.0068031	0.815928	3.3575	0	63	Top2a,Mcm6,Kpna2,Ccnb1,Ccna2,Cenpa,Pcna,Mcm2,Mcm3,Cks2,Kif2c,H2afz,Hmgb2,Cdc20,Rfc4,Cdk1,Birc5,Rad21,Ncapd2,Cks1b,Ezh2,Foxm1,Gpsm2,Dlgap5,Mad2l1,Prdx4,Slc7a5,Ncaph,Cdc6,Kif14,Ube2s,Mybl2,Melk,Trip13,Mthfd2,Ube2c	36	0.571429	Adrm1,Birc5,Ccna2,Ccnb1,Cdc20,Cdc6,Cdk1,Cdkn3,Cebpg,Cenpa,Cks1b,Cks2,Col1a2,Cxcl9,Dlgap5,Dpm1,Eif2s2,Ezh2,Foxm1,Gars,Gas6,Gclm,Ggh,Gm20716,Gpsm2,H2afx,H2afz,Hmgb2,Ilf2,Kif14,Kif2c,Kpna2,Mad2l1,Mcm2,Mcm3,Mcm6,Melk,Mthfd2,Mybl2,Ncapd2,Ncaph,Nme1,Nudt1,Pcna,Polr2k,Prdx4,Psmb7,Psmd14,Psmd2,Rad21,Rfc4,Rpa3,Sec61b,Slc16a1,Slc7a5,Ssbp1,Tap1,Tmsb10,Top2a,Trip13,Ube2c,Ube2s,Ybx1	Mouse
T121_p53-control	_tstat	over all collections	C2: curated gene sets	RICKMAN_HEAD_AND_NECK_CANCER_F	0.00033	0.0068031	-0.863495	-2.30814	0	16	Eno3,Des,Fhl1,Tnni2,Igf1,Synpo2,Tpm1,Mybpc2,Pdk4,Ank2,Tpm2,Ddit4l	12	0.75	Ank2,Apod,Cyp1b1,Dclk1,Ddit4l,Des,Eno3,Fhl1,Igf1,Mybpc2,Pdk4,Synpo2,Thbs4,Tnni2,Tpm1,Tpm2	Mouse
T121_p53-control	_tstat	over all collections	C2: curated gene sets	RICKMAN_TUMOR_DIFFERENTIATED_WELL_VS_MODERATELY_DN	0.000693	0.0068031	0.412534	1.7439	0	70	H3f3b,Tubb6,Ascc3,Cdcp1,Rab31,Ccdc85c,Impa2,Ets2,Luzp1,Pknox1,Cyfip1,Kctd5,Homer3,Tead4,Mapk6,Cdkn1a,Iffo2,Plek2,Numb,Traf3ip2,Sprr1a,Hif1a,Angpt2,Paqr5,Sfn,Fam83b,Lima1,Bnc1,Card10,Apln,Ppard,Perp,Ippk,Sh2d5,Krt6a,Depdc7,Krt14	37	0.528571	Afap1l1,Agpat4,Angpt2,Apbb2,Apln,Areg,Arpc5l,Arrdc4,Ascc3,Bnc1,Card10,Carhsp1,Cav1,Ccdc85c,Cdcp1,Cdkn1a,Cyfip1,Cyp26b1,Depdc7,Dmkn,Dnajb5,Dusp14,Ehd4,Ets2,Fam83b,Gjb2,H3f3b,Hif1a,Homer3,Iffo2,Impa2,Ippk,Kctd5,Klc1,Krt14,Krt16,Krt17,Krt6a,Lima1,Luzp1,Map4,Mapk6,Nedd4,Nrbf2,Nrg1,Numb,Oxsr1,Paqr5,Pdpn,Perp,Pknox1,Plek2,Ppard,Psme3,Ptgs1,Ptp4a1,Rab31,Rps6kb2,Rras2,Sfn,Sh2d5,Sod2,Sprr1a,Sptlc1,Tead4,T…	Mouse
T121_p53-control	_tstat	over all collections	C2: curated gene sets	RIZ_ERYTHROID_DIFFERENTIATION	0.000667	0.0068031	0.704447	2.9196	0	64	Mcm4,Top2a,Dnmt1,Mcm5,Cenpa,Tfdp1,Mcm7,Mcm2,Mcm3,Uhrf1,Hmgb2,Pold1,Aurkb,E2f1,Ezh2,Rbl1,Pola1,Exo1,Brca1,Pole2,Blm,Mybl2,Fen1,Dhx9,Fosl2,Ankfy1	26	0.40625	Ankfy1,Ankrd49,Arntl,Atf1,Aurkb,Blm,Bmi1,Brca1,C1d,Ccnc,Cenpa,Cenpb,Clock,Ctcf,Dhx9,Dnmt1,E2f1,Elf4,Exo1,Ezh2,Fen1,Fosl2,Hmgb2,Hsf1,Id1,Mafg,Max,Mbd4,Mcm2,Mcm3,Mcm4,Mcm5,Mcm7,Mid1,Mybl2,Nfix,Nfyb,Nfyc,Pbx2,Per3,Pias2,Pias3,Pla2g6,Pola1,Pold1,Pole2,Polg2,Polr2j,Pou2f1,Rab1a,Rab2a,Rbl1,Rxra,Smad6,Smarce1,Sp3,Stat1,Stat5b,Terf2,Tfdp1,Top2a,Trim27,Uhrf1,Zbtb17	Mouse
T121_p53-control	_tstat	over all collections	C2: curated gene sets	RIZ_ERYTHROID_DIFFERENTIATION_CCNE1	0.00057	0.0068031	0.536073	1.89241	0	33	Cenpa,Tfdp1,Hmgb2,Aurkb,E2f1,Hmgb3,Exo1,Fen1,Dhx9,Fosl2	10	0.30303	Ankrd49,Atf1,Aurkb,Bmi1,Cenpa,Cenpb,Dhx9,E2f1,Eif4a2,Exo1,Fen1,Fosl2,Hmgb2,Hmgb3,Id1,Irf8,Mbd4,Nfix,Pbx2,Per3,Pias2,Pias3,Pla2g6,Polr2j,Rab2a,Rxra,Smad6,Smarcb1,Sp3,Srsf2,Tcf12,Tfdp1,Zbtb17	Mouse
T121_p53-control	_tstat	over all collections	C2: curated gene sets	RODRIGUES_THYROID_CARCINOMA_ANAPLASTIC_DN	0.000222	0.0068031	-0.406109	-1.80916	0	361	Eno3,Fhl1,Mef2c,Ivd,Lonp2,Rragd,Papss2,Tspan12,Chpt1,Ahcyl2,Pink1,Slc25a4,Gstm2,St8sia4,Ndufa5,Phyh,Synpo2,Sord,Gnai1,Fyco1,Gsn,Ptprb,Cd302,Ralgapa2,Fry,Fbxo21,Snrk,Sesn1,Cox7b,Rilpl1,Btd,Ptpn4,Ap4s1,Gstm5,Cyb5d2,Gstm1,Lbh,Pla2g12a,Agpat3,Kctd2,Fnbp1,Echdc3,Acox1,Fech,Rassf5,Akt2,Akap1,Tns1,Cirbp,Ddhd2,Ghr,Sh3bgrl,Sidt2,Phactr2,Mrps6,Grk5,Tmem64,Pnkd,Cisd3,Tef,Gpx3,Gstp1,Tcta,Smarca2,Deptor,Fkbp7…	129	0.357341	Aak1,Abca5,Abhd14a,Abi3bp,Acox1,Acta2,Adal,Afap1l2,Agpat3,Ahcyl2,Akap1,Akap12,Akap13,Akt2,Aldh3a2,Aldh9a1,Ankrd13a,Ankrd46,Ap4s1,Aqp3,Arhgap24,Arhgap31,Arhgap5,Arhgap6,Arhgef40,Arid2,Armcx2,Asah1,Atf7ip,Atp6v0e2,Atp9b,Axin2,B9d1,Bbs1,Bcam,Bcl2,Bmpr1a,Brwd1,Btbd11,Btd,Cachd1,Calm1,Cav2,Cbr4,Cbx7,Ccdc28a,Ccdc92,Cd302,Cdon,Cebpd,Cerk,Chpt1,Cirbp,Cisd3,Cln5,Col14a1,Cox7b,Cpe,Cpne3,Creb3l2,Crot,Crtc3,…	Mouse
T121_p53-control	_tstat	over all collections	C2: curated gene sets	RODWELL_AGING_KIDNEY_DN	0.00027	0.0068031	-0.542861	-2.09037	0	95	Nudt7,Bckdhb,Hadhb,Lpl,Tmem38b,Dbt,Dlat,Ndufs1,Phyh,Fmo5,Isca1,Gabarapl1,Fbxo21,Ldhb,Ppm1k,Eci2,Cox7b,Gm10053,Prkaa2,Palm,Klhl24,Cycs,Pde3b,Cox7c,Tmem80,Selenbp1,Ghr,Peg3,Oxct1,Fxr1,Fndc5,Fbxo3,Klf9,Tspan7	34	0.357895	Abca5,Abtb2,Adcy1,Adh5,Ak2,Ampd3,Amt,Aplp2,Atxn7l3b,Auts2,Bckdhb,Btbd11,Ccdc93,Cep70,Cldn8,Cox7b,Cox7c,Csnk2a1,Cth,Cyb5rl,Cycs,Dbt,Dcbld2,Dlat,Eci2,Erlin2,Fam83f,Fbxo21,Fbxo3,Fmo5,Fndc5,Fxr1,Gabarapl1,Ghr,Gm10031,Gm10053,Gmnn,Gnas,Gng7,Got2,Gprasp1,Hadhb,Hdac6,Impact,Isca1,Isoc1,Kank1,Klf9,Klhl24,Klhl3,Ldhb,Lpl,Lrpprc,Mto1,Mtr,Naa35,Ndufs1,Nedd4l,Nf1,Nlk,Nnt,Nudt7,Oat,Oxct1,Palm,Pde3b,Peg3,Phyh,P…	Mouse
T121_p53-control	_tstat	over all collections	C2: curated gene sets	RODWELL_AGING_KIDNEY_NO_BLOOD_DN	0.000266	0.0068031	-0.590521	-2.30385	0	104	Aldh6a1,Nudt7,Bckdhb,Hadhb,Lpl,Tmem38b,Prdx3,Dbt,Dlat,Ndufs1,Phyh,Fmo5,Isca1,Gstm4,Gabarapl1,Fbxo21,Ldhb,Ppm1k,Eci2,Cox6c,Cox7b,Gm10053,Cyb5a,Prkaa2,Ppp2r1b,Palm,Klhl24,Cycs,Zfand5,Cox7c,Tmem80,Cox8a,Ghr,Dhtkd1,Peg3,Oxct1,Fbxo3,Klf9,Thrb,Tspan7	40	0.384615	Abca5,Adcy1,Adh5,Ahcyl1,Ak2,Aldh6a1,Amt,Aplp2,Arhgap18,Atxn7l3b,Auts2,Bckdhb,Btbd11,Cep70,Clasp2,Cldn8,Cox6c,Cox7b,Cox7c,Cox8a,Csnk2a1,Cth,Cyb5a,Cycs,Dbt,Dhtkd1,Dlat,Dsg2,Eci2,Erlin2,Fam171a1,Fam83f,Fbxo21,Fbxo3,Fmo5,Gabarapl1,Ghr,Gm10031,Gm10053,Gmnn,Gnas,Got2,Gprasp1,Gstm4,Hadhb,Hspa9,Igf1r,Impact,Isca1,Isoc1,Itpr1,Klf9,Klhl24,Klhl3,Ldhb,Lpl,Lrpprc,Mto1,Mtr,Naa35,Ndufs1,Nedd4l,Nnt,Nudt7,Oat,Oxc…	Mouse
T121_p53-control	_tstat	over all collections	C2: curated gene sets	ROME_INSULIN_TARGETS_IN_MUSCLE_UP	0.000223	0.0068031	-0.410353	-1.82219	0	344	Rcsd1,Acsl1,Sar1b,Fhl3,Adssl1,Iscu,Cd36,Gmpr,Slc25a12,Sorbs1,Stradb,Satb1,Sgcb,Rragd,Ankrd40,Phyh,Synpo2,Ugp2,Acaa2,Mapk1ip1,Dcaf6,Tpm1,Gnpat,Phyhd1,Ndufs4,Ldhb,Epm2a,Cox16,Cfl2,Sephs2,Tmem126a,Taldo1,Lrpap1,Ube2b,Pgrmc2,Tmem109,Parl,Chchd2,Fnbp1,Gpr157,Ubl3,Tspyl1,Ndufc2,Vim,Mrps33,Pcyt1a,Laptm4b,Apip,Lmcd1,Mff,Dtna,Asb8,Maf,Oxct1,Spg21,Aldoa,Tmem70,Cutc,Snapin,Ppp3r1,Dcaf8,Srp14,Herpud1,Ppp1r14…	124	0.360465	Aagab,Acaa2,Acsl1,Add3,Adsl,Adssl1,Ahcyl1,Ahsa1,Aimp2,Akap13,Aldoa,Amfr,Anapc16,Ankrd16,Ankrd17,Ankrd39,Ankrd40,Anxa7,Apip,Arcn1,Arf4,Arih1,Arpc3,Arpp19,Asb8,Ash1l,Atl3,Atp6v0b,Atp8a1,Atxn1,Atxn3,Bag3,Bccip,Bcl2l2,Calhm2,Cand2,Canx,Capn2,Ccdc86,Ccdc91,Cct4,Cct8,Cd36,Cdk2ap1,Celf1,Cfl2,Chchd1,Chchd2,Chtop,Clcn3,Clns1a,Cmas,Cnbp,Cope,Cops3,Cops5,Cops6,Coq2,Cox16,Cox17,Cox7a2,Crkl,Cutc,Cyb5r1,Dag1,D…	Mouse
T121_p53-control	_tstat	over all collections	C2: curated gene sets	RUAN_RESPONSE_TO_TNF_DN	0.000286	0.0068031	-0.768674	-2.7455	0	61	Aoc3,Ech1,Lipe,Slc2a4,Acsl1,Dbi,Acadm,Uck1,Pfkfb1,Gpam,Bckdha,Cpt2,Lpl,Sorbs1,Alas1,Cebpa,Cib2,Nr1h3,Fasn,Plin4,Gpd1,Pex11a,Lama4,Idh3g,Acads,Dgat1,Alad,Nfs1,Taldo1,Tst,Arl4a,Esyt1,Hsd17b4,Acox1,Selenbp1,Hipk3,Pla2g6,Ap3s1,Me1,Rasd1,Col15a1,Entpd5,Scarb1,Tob1,Reep5,Idh1	46	0.754098	Acadm,Acads,Acox1,Acsl1,Ak2,Alad,Alas1,Aoc3,Ap3s1,Araf,Arl4a,Bckdha,Cbx4,Cdkn2c,Cebpa,Cebpg,Cib2,Col15a1,Cpt2,Dbi,Dgat1,Dhrs3,Ech1,Entpd5,Esyt1,Fabp5,Fasn,Gpam,Gpd1,Hipk2,Hipk3,Hk2,Hsd17b4,Idh1,Idh3g,Irx3,Itga6,Lama4,Lipe,Lpl,Me1,Nfs1,Nr1h3,Nrip1,Pex11a,Pfkfb1,Pla2g6,Plin4,Rasd1,Reep5,Rgs2,Rnf11,Scarb1,Selenbp1,Slc2a4,Sorbs1,Taldo1,Tob1,Tpp2,Tst,Uck1	Mouse
T121_p53-control	_tstat	over all collections	C2: curated gene sets	RUAN_RESPONSE_TO_TNF_TROGLITAZONE_DN	0.000317	0.0068031	-0.730832	-2.21049	0	27	Aoc3,Slc2a4,Pfkfb1,Gpam,Lpl,Cib2,Fasn,Idh3g,Alad,Tst,Hsd17b4,Selenbp1,Pla2g6,Ap3s1,Rasd1,Idh1,Hk2,Cdkn2c,Rgs2,Dhrs3,Araf	21	0.777778	Alad,Aoc3,Ap3s1,Araf,Cbx4,Cdkn2c,Cib2,Dhrs3,Fasn,Gpam,Hipk2,Hk2,Hsd17b4,Idh1,Idh3g,Irx3,Lpl,Nrip1,Pfkfb1,Pla2g6,Rasd1,Rgs2,Rnf11,Selenbp1,Slc2a4,Tpp2,Tst	Mouse
T121_p53-control	_tstat	over all collections	C2: curated gene sets	RUAN_RESPONSE_TO_TROGLITAZONE_UP	0.00032	0.0068031	-0.814178	-2.33264	0	21	Lipe,Acsl1,Dbi,Cpt2,Sorbs1,Cebpa,Plin4,Lama4,Dgat1,Nfs1,Taldo1,Arl4a,Hsd17b4,Acox1,Hipk3,Rasd1,Scarb1	17	0.809524	Acox1,Acsl1,Arl4a,Cebpa,Cpt2,Dbi,Dgat1,Dhrs3,Fabp5,Hipk2,Hipk3,Hsd17b4,Lama4,Lipe,Nfs1,Plin4,Rasd1,Scarb1,Sorbs1,Stat1,Taldo1	Mouse
T121_p53-control	_tstat	over all collections	C2: curated gene sets	SABATES_COLORECTAL_ADENOMA_DN	0.000269	0.0068031	-0.543554	-2.1077	0	100	Aoc3,Fabp4,Cd36,Cd37,Scn7a,Igf1,Synpo2,Pag1,Dock10,Myh11,Ank2,Prkaa2,Jam2,Ogn,Sox10,Cxcl12,Dpt,Cd48,Tns1,Ghr,Nr3c1,Usp2,Lrrk2,Gpx3,Maf,Akap12,Atp1a2,Ighm,Itih5,Thrb,Tspan7,Mylk,Ccl5,Plp1,Rbm24,Efemp1,Ptn,Sema6d,Cldn8,Fam13c,Lifr	41	0.41	Abi3bp,Akap12,Ank2,Anpep,Aoc3,Aspa,Aspn,Atp1a2,Bmp3,Ccl5,Ccl8,Cd36,Cd37,Cd48,Cda,Cdkn2b,Cldn8,Clu,Cnn1,Cnnm2,Colec12,Cp,Cpm,Cpne8,Cxcl12,Dhrs11,Dock10,Dpt,Dsel,Dusp1,Edil3,Efemp1,Epb41l3,Epha7,F13a1,Fabp4,Fam13c,Fbln1,Flrt2,Fn1,Gcnt2,Ghr,Gpm6b,Gpnmb,Gpx3,Igf1,Ighm,Itih5,Jam2,Kctd12,Kif5c,L1cam,Lifr,Lpar1,Lrrk2,Lrrn2,Maf,Meis1,Mfap4,Mfap5,Myh11,Mylk,Npy,Nr3c1,Ogn,Pag1,Pcdh19,Pcdh7,Phlpp2,Plp1,Prka…	Mouse
T121_p53-control	_tstat	over all collections	C2: curated gene sets	SANSOM_APC_TARGETS_DN	0.000235	0.0068031	-0.522513	-2.24922	0	237	Lipe,Crat,Ephx2,Cpt2,Cd22,Pepd,Rragd,Ddr2,Papss2,Nr1h3,Chpt1,Rassf2,Gimap4,Ogdh,St8sia4,Mocs1,Gpd1,Rac2,S100a13,Cd302,Coro1a,Gpx4,Pik3cd,Cd8a,Ptprc,Adipor2,Dgat1,Cyb5a,Cd52,Btd,Sirt2,Gstm5,Cd53,Lsp1,Ksr1,Ogn,Napsa,Fas,Dpt,Nkiras1,Acox1,Cd48,Itgal,Ido1,Galm,Ggt5,Ddhd2,Selplg,Usp2,Acp5,Ctsw,Stk10,Laptm5,Hagh,Tcta,Sipa1,Mgst3,Mapre3,Vamp5,Dgka,Ighm,Ltbp4,Tcea3,Npr3,Bphl,Anxa6,Entpd5,Sox18,Vav1,Atp6v…	101	0.42616	Abcb9,Abcc3,Abcd1,Abhd8,Abr,Ace,Acot13,Acox1,Acp5,Acy3,Adck1,Adipor2,Ank3,Anxa6,Arg2,Arhgdib,Arsa,Atp1b1,Atp2a3,Atp6v0a1,Atp6v0a2,Atp6v0b,Atp6v0e2,Barx2,Basp1,Bivm,Bphl,Btd,C1qc,C4b,Casp1,Casp3,Casp6,Casp7,Ccl5,Cd22,Cd302,Cd48,Cd52,Cd53,Cd72,Cd82,Cd8a,Cdk2ap2,Cdkn2b,Cdkn2d,Cggbp1,Chpt1,Chst2,Clcn2,Cntnap1,Cntrob,Col18a1,Col4a5,Coro1a,Cpt2,Crat,Ctsw,Cx3cl1,Cxcl14,Cyb5a,Cyb5r3,Cyfip2,Cyp2s1,Dad1,Dd…	Mouse
T121_p53-control	_tstat	over all collections	C2: curated gene sets	SCHUETZ_BREAST_CANCER_DUCTAL_INVASIVE_UP	0.000233	0.0068031	-0.43228	-1.86887	0	249	Mef2c,St3gal6,Zeb1,Gimap6,Sgcb,Zeb2,Ccnd2,Prnp,Rassf2,Gimap4,Celf2,Fli1,Ptprm,Fermt2,Iffo1,Lama4,Kcnj2,Foxn3,Ptprc,Pecam1,Lmo2,Prrx1,Cd53,Gpx7,Fas,Serpinh1,Adcy7,Plxnc1,Sspn,Evi2b,Copz2,Irf8,Grk5,Atp10d,Kdr,Laptm5,Tle4,Lmcd1,Lum,Thy1,Maf,Angptl2,Plscr4,Rarres2,Lpxn,Lgals1,Slc9a6,Cd74,Cd55,Spon2,Tm6sf1,Islr,Lcp2,Csf2rb2,Hcls1,Tgfb1i1,Col15a1,Tmem47,Mafb,Spon1,Ccl5,Wipf1,Sparcl1,Nrp1,S100a4,Myl9,Ci…	88	0.353414	Abcc4,Acsl4,Adam12,Adcy7,Aebp1,Ahnak2,Akt3,Angptl2,Anxa1,Apoe,Arhgef40,Arl4c,Aspn,Atp10d,Axl,Bgn,Bicc1,C1qa,C1qb,C3ar1,Cald1,Casp1,Ccl5,Ccnd2,Ccr1,Cd163,Cd53,Cd55,Cd74,Cd93,Cdh11,Celf2,Cilp,Clec7a,Col11a1,Col14a1,Col15a1,Col16a1,Col1a1,Col1a2,Col3a1,Col4a1,Col4a2,Col5a1,Col5a2,Col6a1,Col6a2,Col6a3,Col8a2,Colec12,Copz2,Crispld2,Csf2rb,Csf2rb2,Ctsk,Ctss,Dab2,Dcn,Dpy19l1,Dpysl3,Dse,Ednra,Efemp2,Elk3…	Mouse
T121_p53-control	_tstat	over all collections	C2: curated gene sets	SCIAN_CELL_CYCLE_TARGETS_OF_TP53_AND_TP73_DN	0.000528	0.0068031	0.825295	2.55413	0	20	Mcm6,Tpx2,Ccnb1,Ccna2,Mcm7,Cks2,Cdc20,Ccnf,Kif22,Aurka,Cdc25b,Gtse1,Ube2c,Cdk2,Ran,Cdkn3,Cdc25c	17	0.85	Aurka,Ccna2,Ccnb1,Ccnf,Cdc20,Cdc25b,Cdc25c,Cdk2,Cdkn3,Cks2,Dtymk,Gtse1,Kif22,Mapre2,Mcm6,Mcm7,Myc,Ran,Tpx2,Ube2c	Mouse
T121_p53-control	_tstat	over all collections	C2: curated gene sets	SHEPARD_BMYB_TARGETS	0.000622	0.0068031	0.785336	3.04863	0	49	Anln,Mki67,Tpx2,Ccnb1,Tacc3,Prc1,Cdc20,Tk1,Cdk1,Aurkb,Birc5,Cdca2,Foxm1,Ttk,Kif11,Dlgap5,Atp1a1,Ckap2,Prr11,Mastl,Nde1,Rtkn,Kif14,Cdca3,Aspm,Melk,Fbxo5,Gtse1	28	0.571429	Anln,Arid5b,Aspm,Atp1a1,Aurkb,Birc5,Bms1,Ccnb1,Cdc20,Cdca2,Cdca3,Cdk1,Ckap2,Ddx17,Dlgap5,Fbxo5,Foxm1,Golgb1,Gpsm1,Gtse1,Hey1,Hmga1,Kif11,Kif14,Mastl,Melk,Mki67,Nde1,Notch2,Numa1,Pcdh18,Phf20l1,Plp1,Prc1,Prr11,Ptprn,Rtkn,S1pr1,Sfrp1,Slx1b,Sox11,Tacc3,Tk1,Tm7sf2,Tnxb,Tox3,Tpx2,Ttk,Ucp2	Mouse
T121_p53-control	_tstat	over all collections	C2: curated gene sets	SHETH_LIVER_CANCER_VS_TXNIP_LOSS_PAM4	0.000255	0.0068031	-0.576948	-2.34573	0	141	Aldh6a1,Cryab,Acsl1,Hebp1,Ephx2,Pcca,Macrod1,N4bp2l1,Acadsb,Hacl1,Acss2,Hibadh,Ndufb9,Zeb2,Chpt1,Calcrl,Ndrg2,Mdh1,Acad8,S100a1,Celf2,Igf1,Gabarapl1,Suox,Acat1,Clpx,Kif1b,Cxcl12,Kcnq5,Plxnc1,Ghr,Pnkd,Pmpcb,Hagh,Plekhb1,Qdpr,Cutc,Gcdh,Suclg2,Tprkb,Coq3,Mpdz,Sirt3,Rnasek,Prkag2,Arhgap6,Gstk1,Sod3,Idh1,Rgs5,Dcxr,Efemp1,Park7,Hmgcs2,Igfbp5,Hpgd,Bag4,Prlr,Blmh,Tspyl4,Glo1,Hemk1,Htatsf1,Chchd7,Mkrn1,Al…	71	0.503546	Abcb10,Abi3bp,Acad8,Acadsb,Acat1,Acsl1,Acss2,Acyp1,Ahcy,Aldh6a1,Aldh9a1,Arhgap6,Asl,Atad3a,Atg5,Atp11a,Bad,Bag4,Blmh,Calcrl,Cbs,Ccnf,Ccr5,Cd163,Celf2,Chchd7,Chpt1,Clcn2,Clock,Clpx,Coq3,Cryab,Cth,Ctnnbl1,Cutc,Cwc15,Cxcl12,Dcn,Dcxr,Ddx49,Ddx60,Dennd1a,Dnase1l3,Ednra,Efemp1,Ephx2,Ethe1,Gabarapl1,Gas1,Gas2,Gcdh,Gch1,Gdi2,Gfer,Ghr,Glo1,Got1,Gpx1,Gstk1,Gsto1,Hacl1,Hagh,Hebp1,Hemk1,Hibadh,Hmgcs2,Hpgd,Ht…	Mouse
T121_p53-control	_tstat	over all collections	C2: curated gene sets	SIMBULAN_PARP1_TARGETS_DN	0.000506	0.0068031	0.849727	2.52297	0	17	Tagln2,Dnmt1,Stmn1,Ccnb1,Ccna2,Pcna,Ccnb2,Hmgb2,Cdc20,Prim1,Rangap1,Ube2s	12	0.705882	Ccna2,Ccnb1,Ccnb2,Cdc20,Dnmt1,Hmgb2,Krt14,Ncam1,Pcna,Prim1,Rangap1,Serpinh1,Set,Spp1,Stmn1,Tagln2,Ube2s	Mouse
T121_p53-control	_tstat	over all collections	C2: curated gene sets	SLEBOS_HEAD_AND_NECK_CANCER_WITH_HPV_UP	0.000641	0.0068031	0.609199	2.43761	0	56	Mcm6,Topbp1,Stmn1,Wee1,Mcm2,Usp1,Lig1,Rfc4,Rnf168,Ezh2,Dhfr,Rpa2,Actl6a,Senp5,Rad18,Hes1,Alg6,Kif15,Cenpw,Spice1,Cdc7,Haus5,Prpf38a,Cenpk,Dnajc13,Gk5	26	0.464286	Actl6a,Alg6,Ass1,Cdc7,Cdkn2c,Cenpk,Cenpw,Cxcl17,Dhfr,Dnajc13,Ehhadh,Eif2b5,Ezh2,Fmr1,Gk5,Gtpbp8,Haus5,Hes1,Hltf,Ing2,Inpp5b,Kif15,Lig1,Mcm2,Mcm6,Meis1,Mlh1,Mrpl47,Msl2,Mynn,Ndufb5,Nr1d2,Nr2c2ap,Nup210,Opa1,Pdcd10,Polr2h,Prpf38a,Rad18,Rap2b,Rfc4,Rmi1,Rmi2,Rnf168,Rpa2,Senp5,Spice1,Stmn1,Syce2,Tbccd1,Tfdp2,Topbp1,Usp1,Wdr53,Wee1,Zfr2	Mouse
T121_p53-control	_tstat	over all collections	C2: curated gene sets	SMID_BREAST_CANCER_BASAL_DN	0.000218	0.0068031	-0.409673	-1.8419	0	417	Gstz1,Pnpla2,Agl,Lipe,Crat,Tmem143,Hebp1,Ephx2,Cldn5,Ivd,Acadsb,Fabp4,Cd36,Fah,Acaca,Aldh4a1,Lonp2,Hsdl2,Pold4,Acacb,Cst3,Fasn,Csad,Igf1,Gpd1,Sord,Pex11a,Fmo5,Mccc2,Ddo,Fry,Inpp4b,Wwp1,Myh11,Sema3g,Itga7,Ppp1r3c,Cyb5a,Ablim3,Hcfc1r1,Blvrb,Aox1,Gstm5,Ogn,Itm2a,Cxcl12,Gstt2,Dgkd,Dpt,Tk2,Slc48a1,Reep1,Selenbp1,Traf5,Ubl3,Sh3bgrl,Lias,G6pc3,Tppp3,Irs1,Ntrk2,Svep1,Six1,Deptor,Mknk2,Btg2,Qdpr,Atp1a2,Ar…	119	0.285372	Aagab,Abca3,Abcc3,Abcc8,Abcg1,Ablim3,Acaca,Acacb,Acadsb,Acox2,Acsl3,Adcy1,Adcy9,Adra2a,Agl,Ahnak,Alcam,Aldh1a1,Aldh1a7,Aldh3b2,Aldh4a1,Alg12,Alg8,Amdhd2,Ano1,Anxa9,Aox1,Apbb2,Apod,Appbp2,Aqr,Ar,Areg,Arhgap32,Arhgap35,Arl3,Asah1,Aspa,Asph,Aspn,Atp1a2,Atp2a3,Atp7b,Atp8a1,Atrnl1,B9d1,Batf,Bbs4,Bcam,Bcl2,Bik,Blvra,Blvrb,Bmi1,Btg2,C1qtnf3,C2cd2l,Cacng4,Camk2b,Camk2n1,Cant1,Casd1,Cbfa2t3,Ccnd1,Ccng2,Cd…	Mouse
T121_p53-control	_tstat	over all collections	C2: curated gene sets	SMID_BREAST_CANCER_LUMINAL_A_DN	0.00051	0.0068031	0.835418	2.52061	0	18	Top2a,Tpx2,Cdca8,Cdc20,Cdc45,Ndc80,Slc7a5,Ncaph,Cdca3,Mybl2,Ccne1,Ttll4,Cenpn	13	0.722222	Anp32e,Ccne1,Cdc20,Cdc45,Cdca3,Cdca8,Cenpn,Dkc1,Krt16,Lrp8,Mybl2,Ncaph,Ndc80,Slc7a5,Top2a,Tpx2,Ttll4,Vgll1	Mouse
T121_p53-control	_tstat	over all collections	C2: curated gene sets	SMID_BREAST_CANCER_LUMINAL_A_UP	0.000295	0.0068031	-0.626539	-2.15441	0	49	Fhl1,Lipe,Fabp4,Igf1,Gpd1,Myh11,Lama2,Itga7,Ogn,Dpt,Svep1,Btg2,Atp1a2,Pdcd4,Itih5,Hlf,Zbtb16,Esr1,Cilp,Ptn,Cyp4b1,Pcsk5,Hmgcs2,Rbp4,Enpp2	25	0.510204	Adra2a,Areg,Aspn,Atp1a2,Atrnl1,Btg2,Cilp,Col14a1,Cxcl14,Cyp4b1,Dpt,Dusp1,Enpp2,Esr1,F13a1,Fabp4,Fbln1,Fhl1,Gfra1,Gpd1,Hlf,Hmgcs2,Hoxb2,Igf1,Itga7,Itih5,Lama2,Lepr,Lipe,Lrrc17,Maoa,Map3k12,Mfap4,Myb,Myh11,Nat2,Ogn,Pcsk5,Pdcd4,Pgr,Psd3,Pthlh,Ptn,Rbp4,Runx1,Sptan1,Stc2,Svep1,Zbtb16	Mouse
T121_p53-control	_tstat	over all collections	C2: curated gene sets	SMID_BREAST_CANCER_LUMINAL_B_DN	0.000225	0.0068031	-0.388308	-1.7152	0	314	Cryab,Fhl1,Tnni2,Lpl,Ptp4a3,Il7r,Cd37,Bin1,Art3,Synm,Rragd,Ppp1r16b,Papss2,Cav1,Gimap3,Ndrg2,S100a1,Igf1,Rac2,Fermt2,Angptl4,Coro1a,Rasgrp2,Pik3cd,Ldhb,Il21r,Sell,Myh11,Bin2,Cytip,Ank2,Ptprc,Itga7,Cd52,Pecam1,Itm2a,Sox10,Cxcl12,Fas,Dock2,Arhgap25,Dpt,Fam49a,Map4k1,Serpinh1,Cd48,Tfpi,Ido1,Sod2,Chst3,Extl1,Ctsw,Stk10,Svep1,Gstp1,Tie1,Ptger4,Aldh1a1,Aldh1a7,Ighm,Il2rg,Mylk,Prelp,Aqp1,Ccl5,Clec10a,Fs…	115	0.366242	Abcc4,Acadl,Acap1,Actg2,Adamts1,Add3,Adm,Akr1b10,Akr1b8,Aldh1a1,Aldh1a3,Aldh1a7,Amd1,Angpt1,Angptl4,Ank2,Anp32e,Anxa1,Anxa3,Apod,App,Aqp1,Arhgap25,Arl4c,Art3,Ass1,B3gnt3,Bace2,Bag2,Bcl11a,Bcl11b,Bin1,Bin2,Birc3,C3,Cald1,Cav1,Cav2,Ccl2,Ccl5,Ccr2,Cd37,Cd38,Cd48,Cd52,Cdh3,Cdkn1c,Chst3,Ckap2,Clcn4,Cldn1,Cldn8,Clec10a,Clic4,Col14a1,Col4a2,Coro1a,Cotl1,Crlf1,Cryab,Csf2ra,Csgalnact1,Csrp2,Ctsc,Ctsw,Cx3c…	Mouse
T121_p53-control	_tstat	over all collections	C2: curated gene sets	SMID_BREAST_CANCER_NORMAL_LIKE_UP	0.000233	0.0068031	-0.620575	-2.69388	0	264	Des,Aoc3,Cryab,Fhl1,Mef2c,Cldn5,Lpl,Arhgap4,Il7r,Cd22,Fabp4,Zeb1,Cd37,Bin1,Gimap6,Sorbs1,Satb1,Synm,Ppp1r16b,Acacb,Gimap4,Cav1,Gimap3,Celf2,Igf1,Cdo1,Fli1,Rac2,Dock10,Cd302,Coro1a,Rasgrp2,Pik3cd,Cd8a,Ldhb,Il21r,Lama4,Sell,Myh11,Kank3,Bin2,Cytip,Ank2,Foxn3,Lama2,Ptprc,Itga7,Cd52,Itga4,Npr1,Pecam1,Ciita,Ppp2r1b,Itm2a,Cxcl12,Dock2,Cd4,Gmfg,Arhgap25,Dpt,Fam49a,Map4k1,Plcl2,Cd48,Tfpi,Itgal,Npr2,Evi2b,…	141	0.534091	A630001G21Rik,Ablim1,Acacb,Acap1,Acta2,Acvrl1,Adarb1,Add3,Aif1,Aldh1a1,Aldh1a7,Angpt2,Ank2,Aoah,Aoc3,Aplnr,Aqp1,Arhgap25,Arhgap4,Arid5a,Arl4c,Atp2a3,Bcl11a,Bcl11b,Bin1,Bin2,Birc3,C130026I21Rik,C3,Casp1,Cav1,Ccdc88a,Ccl2,Ccl5,Ccr2,Cd180,Cd22,Cd302,Cd37,Cd38,Cd4,Cd40,Cd48,Cd52,Cd72,Cd74,Cd8a,Cdkn1c,Cdo1,Celf2,Chl1,Ciita,Ckap2,Cldn5,Clec10a,Clu,Cnn1,Col14a1,Col17a1,Col18a1,Coro1a,Cotl1,Cpe,Cry2,Crya…	Mouse
T121_p53-control	_tstat	over all collections	C2: curated gene sets	SMIRNOV_RESPONSE_TO_IR_6HR_DN	0.000711	0.0068031	0.415459	1.78111	0	78	Cenpe,Tpx2,Ccnb1,Cenpa,Hmmr,Arhgap11a,Cdc20,Kif20a,Plk1,Cenpf,Aurka,Dlgap5,Bub1,Kif14,Ube2s,Nek2,Cdca3,Aspm,Ube2c,Ldlr,Mnt	21	0.269231	Acap1,Aim2,Arhgap11a,Aspm,Atp2a3,Atp8a1,Aurka,Bnip3,Bub1,Cacna1a,Ccnb1,Ccng2,Ccr1,Cd22,Cd300a,Cd55,Cdc20,Cdca3,Cenpa,Cenpe,Cenpf,Clec2d,Cybb,Dlgap5,Egln1,Egln3,Egr1,Egr3,Elovl6,Entpd1,Evi2a,Fkbp4,Gemin4,Gfod1,Gga2,H1f0,H1fx,Hey1,Hk2,Hmmr,Ier2,Il16,Insig1,Insig2,Itga4,Kctd12,Kdm3a,Kif14,Kif20a,Klf2,Klf6,Lcp2,Ldlr,Lpcat4,Maff,Mnt,Myc,Nek2,Nr4a2,P4ha1,Pdk1,Plk1,Psrc1,Ptprc,Rgs2,Sipa1,Slc16a3,Slc19a1…	Mouse
T121_p53-control	_tstat	over all collections	C2: curated gene sets	SONG_TARGETS_OF_IE86_CMV_PROTEIN	0.000654	0.0068031	0.793932	3.17433	0	57	Mcm6,Topbp1,Tyms,Mcm5,Tpx2,Rrm1,Mcm7,Pcna,Dck,Mcm2,Mcm3,Hmgb2,Rfc4,Tk1,Cdk1,E2f1,Nasp,Cdt1,Ezh2,Foxm1,Tmpo,Kif11,Pola1,Mad2l1,Nup214,Blm,Dhfr,Mybl2,Btg3,Rfc3,Fen1,Ccne1,Rfc2,Psmc3ip,Ppih,Msh2,Rad51c,H2afx,Rpa1,Bard1,Umps	41	0.719298	Bard1,Blm,Btg3,Casp3,Ccne1,Cdk1,Cdt1,Dck,Ddx23,Ddx52,Dhfr,Dnajc9,E2f1,Ezh2,Fads3,Fen1,Flad1,Foxm1,Gm49342,H2afx,Hmgb2,Kif11,Mad2l1,Mcm2,Mcm3,Mcm5,Mcm6,Mcm7,Msh2,Mybl2,Nasp,Nup214,Pcna,Pnp,Pola1,Pold3,Ppih,Psmc3ip,Pttg1,Rab27a,Rad51c,Rfc2,Rfc3,Rfc4,Rpa1,Rrm1,Slc29a1,Tfam,Tk1,Tmem106c,Tmpo,Topbp1,Tpx2,Tyms,Umps,Ung,Zwint	Mouse
T121_p53-control	_tstat	over all collections	C2: curated gene sets	STARK_PREFRONTAL_CORTEX_22Q11_DELETION_DN	0.00022	0.0068031	-0.454695	-2.03484	0	388	Hibch,Acsl1,Bckdhb,Dnajc15,Slc25a20,Sar1b,Cldn5,Slc25a1,Prdx3,Dgcr6,Uqcr10,Romo1,Ndufb10,Hibadh,Ubac1,Bscl2,Ndufs1,Ndufv2,Tomm40l,Ndufa7,Ndufab1,Ndufa9,Ugp2,Ndufs7,Pdhb,Uqcrfs1,Ndufs3,Cox5b,Txnrd2,Ndufs4,Uqcrc2,Uqcr11,Idh3g,Higd2a,Ndufb2,Timm23,Gm10053,Ttc33,Comt,Sephs2,Hcfc1r1,Alad,Tmem126a,Ndufs8,Idh3a,Sirt2,Wdr45,Ndufa2,Lrpap1,Vps4a,Fnta,Cisd1,Dtnbp1,Cycs,Mrpl42,Nop10,Pgrmc2,Ndufa8,Ddrgk1,Prod…	145	0.373711	Abhd11,Abt1,Acat2,Acot13,Acsl1,Actr10,Adh5,Ahsa1,Aimp1,Ak6,Akr1a1,Alad,Alcam,Aldoa,Ank3,Ap2m1,Arap2,Arhgap35,Arpc5l,Arvcf,Asna1,Asph,Atox1,Atp6ap1,Atp6v1d,B4galt3,Baz1b,Bcap29,Bcap31,Bccip,Bckdhb,Blvra,Bnip1,Bok,Brwd1,Bscl2,Bud31,C1galt1c1,C1qbp,Cacybp,Carm1,Cbr1,Ccdc127,Cct2,Cct3,Cct5,Cdk5,Cep19,Cfdp1,Chchd1,Chmp4b,Cisd1,Cisd3,Cldn5,Clns1a,Cndp2,Commd8,Comt,Cops3,Cops6,Coq4,Coro7,Cox5b,Cox7a2,Co…	Mouse
T121_p53-control	_tstat	over all collections	C2: curated gene sets	STEIN_ESR1_TARGETS	0.000678	0.0068031	0.579312	2.41651	0	66	Mcm4,Mcm6,Mcm5,Rrm1,Pcna,Mcm2,Dtl,Zwilch,Rfc4,Mcm10,Cdc25a,Ccne2,Ncapg2,Tmpo,Tiam1,Rab31,Fhl2,Skp2,Pole2,Cdc6,Nsl1,Smc4,Gins2,Btg3,Fen1	25	0.378788	Abcg1,Adcy9,Btg3,Cap2,Ccne2,Cdc25a,Cdc6,Celsr2,Cxcl12,Dtl,Dynlt3,Fen1,Fhl2,Fkbp8,Gins2,Gins3,Gla,Hnrnpd,Hspb8,Igfbp4,Itpk1,Kidins220,Manea,Mcm10,Mcm2,Mcm4,Mcm5,Mcm6,Med13l,Myof,Nab2,Ncapg2,Ndrg4,Nsl1,Olfm1,Papss2,Pcna,Pnrc1,Pole2,Prss23,Pxmp4,Rab27b,Rab31,Rai14,Recql,Ret,Rfc4,Rrm1,Sacs,Sgk1,Siah2,Skp2,Slc16a1,Slc39a8,Smc4,Snx24,Sox13,Susd4,Tiam1,Tiparp,Tmpo,Tpbg,Tsc22d2,Tsc22d3,Vamp2,Zwilch	Mouse
T121_p53-control	_tstat	over all collections	C2: curated gene sets	STEIN_ESRRA_TARGETS	0.000218	0.0068031	-0.448428	-2.01291	0	410	Eci1,Pfkm,Mlycd,Acadm,Sucla2,Slc25a20,Ndufs2,Suclg1,Iscu,Acadsb,Slc25a12,Pxmp4,Decr1,Ehhadh,Alas1,Dld,Ak1,Cd83,Ndufa10,Chchd3,Acacb,Ubac1,Coq9,Dlat,Ahcyl2,Scn1b,Ndufs1,Gm2a,Slc25a4,Ogdh,Ndrg2,Mdh1,Gstm2,Aco2,Etfdh,Pdha1,Ndufa9,Ugp2,Ndufs7,Acaa2,Uqcrfs1,Prkar2b,Ndufs3,Sdha,Isca1,Cox5b,Twf2,Cox5a,Ndufb5,Gstm4,Gabarapl1,Ndufs4,Uqcrc2,Eci2,Rbm38,Mfn2,Uqcrc1,Cox7b,Idh3b,Gm10053,Ttc33,Fahd2a,Sdhb,Dgat1…	136	0.331707	Abcb7,Abcb9,Ablim1,Acaa2,Acacb,Acadm,Acadsb,Acat1,Aco2,Acy1,Acyp1,Adcy1,Aff1,Afg3l2,Ahcyl1,Ahcyl2,Aifm1,Ak1,Akap1,Alas1,Aldh3a2,Aldoc,Ampd3,Ankrd28,Anxa6,Apoo,Arfrp1,Arid4a,Arl2bp,Asb6,Asns,Asph,Aspscr1,Atg2b,Atp1b1,Atp2a3,Atp6v0e2,Aurka,B4galt5,Bop1,Bptf,Brd3,Btg3,Calu,Caprin2,Casp9,Cav2,Ccdc130,Ccng2,Cd83,Cdc23,Cep70,Cflar,Chchd3,Ciapin1,Cisd1,Ciz1,Ckb,Cldn1,Cldn3,Clec16a,Coq3,Coq9,Cox10,Cox5a,…	Mouse
T121_p53-control	_tstat	over all collections	C2: curated gene sets	STEIN_ESRRA_TARGETS_RESPONSIVE_TO_ESTROGEN_DN	0.00057	0.0068031	0.735471	2.62068	0	34	Mcm6,Mcm5,Rrm1,Pcna,Mcm2,Dtl,Zwilch,Wdhd1,Mcm10,Cdc25a,Ccne2,Ncapg2,Tmpo,Rab31,Skp2,Pole2,Cdc6,Smc4,Gins2,Btg3,Fen1	21	0.617647	Asph,Btg3,Cap2,Ccne2,Cdc25a,Cdc6,Celsr2,Dtl,Fen1,Gins2,Gins3,Manea,Mcm10,Mcm2,Mcm5,Mcm6,Myof,Nab2,Ncapg2,Olfm1,Papss2,Pcna,Pole2,Prss23,Rab31,Rai14,Rrm1,Sacs,Skp2,Smc4,Tmpo,Ulk1,Wdhd1,Zwilch	Mouse
T121_p53-control	_tstat	over all collections	C2: curated gene sets	STEIN_ESRRA_TARGETS_UP	0.000228	0.0068031	-0.543355	-2.38738	0	300	Eci1,Pfkm,Mlycd,Acadm,Sucla2,Slc25a20,Ndufs2,Suclg1,Iscu,Acadsb,Slc25a12,Pxmp4,Decr1,Ehhadh,Alas1,Dld,Ak1,Ndufa10,Chchd3,Acacb,Ubac1,Coq9,Dlat,Scn1b,Ndufs1,Gm2a,Slc25a4,Ogdh,Ndrg2,Mdh1,Gstm2,Aco2,Etfdh,Pdha1,Ndufa9,Ugp2,Ndufs7,Acaa2,Uqcrfs1,Ndufs3,Sdha,Isca1,Cox5b,Twf2,Cox5a,Ndufb5,Gstm4,Gabarapl1,Ndufs4,Uqcrc2,Eci2,Rbm38,Mfn2,Uqcrc1,Cox7b,Idh3b,Gm10053,Fahd2a,Sdhb,Dgat1,Acat1,Pdhx,Letmd1,Ndufs8,…	140	0.466667	Abcb7,Abcb9,Ablim1,Acaa2,Acacb,Acadm,Acadsb,Acat1,Aco2,Acy1,Acyp1,Adcy1,Aff1,Afg3l2,Ahcyl1,Aifm1,Ak1,Akap1,Alas1,Aldh3a2,Aldoc,Ampd3,Ankrd28,Anxa6,Apoo,Arfrp1,Arl2bp,Asns,Atp1b1,Atp2a3,Atp6v0e2,Aurka,B4galt5,Calu,Caprin2,Casp9,Ccdc130,Cep70,Cflar,Chchd3,Ciapin1,Cisd1,Ckb,Clec16a,Coq3,Coq9,Cox10,Cox5a,Cox5b,Cox7b,Cpt1a,Crnkl1,Cs,Ctsc,Cycs,Cyth1,Dctpp1,Ddit3,Decr1,Dffa,Dgat1,Dhdds,Dhrs11,Dlat,Dld,D…	Mouse
T121_p53-control	_tstat	over all collections	C2: curated gene sets	SU_TESTIS	0.000597	0.0068031	0.624145	2.36161	0	43	Topbp1,Dbf4,Bub1b,Ccnb1,Hmmr,Nup155,Ccnb2,Kif2c,Rfc4,Cdk1,Ezh2,Aurka,Ttk,Bub1,Ncaph,Nek2,Stam2,Oip5,Cdkn3,Mllt10,Pms1	21	0.488372	Abcb6,Art3,Aurka,Braf,Brd1,Bub1,Bub1b,Ccnb1,Ccnb2,Cdk1,Cdkn3,Cluap1,Coil,Dbf4,Ezh2,Hmmr,Ide,Itch,Kif2c,Mlf1,Mllt10,Mpp6,Mtor,Ncaph,Nek2,Nf2,Nup155,Nxt2,Oip5,Phkg2,Pms1,Ppfia1,Prkar2a,Psmg1,Rad17,Rfc4,Sfmbt1,Socs7,Stam2,Tle4,Tmf1,Topbp1,Ttk	Mouse
T121_p53-control	_tstat	over all collections	C2: curated gene sets	SUNG_METASTASIS_STROMA_DN	0.000579	0.0068031	0.665412	2.4606	0	39	Mcm6,Mcm5,Pcna,Hells,Mcm3,Pkmyt1,Cdc45,E2f1,Ncapg2,Pole2,Gmnn,Dek,Cdca5,Mcmbp,Hnrnpf,Nop56,Nup153,Arf6,Lyar,Serpine1	20	0.512821	Acp5,Arf6,Bysl,Cdc45,Cdca5,Dek,Dera,Dhrs7,Dtymk,E2f1,Egfr,Eml1,G3bp2,Gm49342,Gmnn,Hells,Hipk2,Hnrnpf,Kifc3,Ltbp2,Lyar,Mcm3,Mcm5,Mcm6,Mcmbp,Mmp3,Ncapg2,Nolc1,Nop56,Npc2,Nup153,Parp2,Parp4,Pcna,Pkmyt1,Pnp,Pole2,Serpine1,Ubr7	Mouse
T121_p53-control	_tstat	over all collections	C2: curated gene sets	SWEET_LUNG_CANCER_KRAS_DN	0.000228	0.0068031	-0.433248	-1.90057	0	295	Fhl1,Mef2c,Acsl1,Gpam,Cldn5,Fmo1,Sorbs1,Art3,Satb1,Scn7a,Papss2,Ankrd40,Itpkb,Gimap4,Cav1,Calcrl,Ndrg2,St8sia4,Cdo1,Pag1,Fermt2,Klf2,Gsn,Ptprb,Sh3bp5,Glul,Tek,Ramp2,Sesn1,Myh11,Kank3,Lama2,Rasip1,Inpp5a,Pecam1,Rhoj,Lmo2,Ogn,Abca1,S1pr1,Tnnt3,Rab12,Cxcl12,Fas,Dpt,Tfpi,Sspn,Glud1,Grk5,Zbtb20,Peg3,Fez2,Limch1,Kdr,Cdh5,Gpx3,Smarca2,Angptl2,Tie1,Akap12,Atp1a2,Rarres2,Aldh1a1,Fkbp9,Klf9,Aldh1a7,Ltbp4,A…	114	0.386441	Abca1,Abcc1,Ablim1,Ace,Acsl1,Acta2,Acvr2a,Acvrl1,Adarb1,Ahnak,Ahr,Akap12,Akap8,Aldh1a1,Aldh1a7,Aldh7a1,Angpt1,Angptl2,Ankrd10,Ankrd33b,Ankrd40,Antxr2,Aqp1,Arfgef1,Arhgef3,Armcx2,Arrb1,Art3,Atp1a2,Atp2a2,Bcl6b,Bnc1,Bnip2,Bpgm,Bphl,Bub1,C3,Cadm1,Calcrl,Cav1,Ccrl2,Cd47,Cd93,Cdh11,Cdh5,Cdk14,Cdkn1c,Cdo1,Cldn5,Clic4,Col1a1,Col1a2,Col3a1,Col6a2,Cp,Cpe,Crip1,Cxcl12,Cxcl14,Cxcr4,Cyp2s1,Cyp4b1,Cyth3,Dcn,D…	Mouse
T121_p53-control	_tstat	over all collections	C2: curated gene sets	TANG_SENESCENCE_TP53_TARGETS_DN	0.000606	0.0068031	0.832116	3.19019	0	45	Top2a,Cenpe,Dbf4,Tpx2,Ccna2,Cenpa,Prc1,Ncapg,Ccnb2,Spag5,Lmnb1,Racgap1,Cdc20,Tk1,Cdk1,Aurkb,Kif20a,Nusap1,Birc5,Cdc25a,Plk4,Ezh2,Nup62,Ttk,Kif11,Bub1,Ppl,Nek2,Smc4,Fbxo5,Fosl2,Pbk,Ube2c,Kif20b	34	0.755556	Adarb1,Aurkb,Bard1,Birc5,Bub1,Ccna2,Ccnb2,Cdc20,Cdc25a,Cdk1,Cenpa,Cenpe,Cth,Dbf4,Exosc9,Ezh2,Fbxo5,Fosl2,Igfbp5,Kif11,Kif20a,Kif20b,Lmnb1,Maf,Map1b,Ncapg,Nek2,Nup62,Nusap1,Pbk,Pdp1,Plk4,Ppl,Prc1,Pttg1,Racgap1,Smc4,Spag5,Tcf4,Tfam,Tk1,Top2a,Tpx2,Ttk,Ube2c	Mouse
T121_p53-control	_tstat	over all collections	C2: curated gene sets	THILLAINADESAN_ZNF217_TARGETS_UP	0.00058	0.0068031	0.572913	2.10604	0	38	Cdca8,Lmnb1,Sf3a1,Brca1,Prr11,Baiap2l1,Ska3,Mcm8,Irx2,Lbr,Rad51ap1,Nup50,Haus3,Xpo4,Dazap1,Tcf3,Cnot1,Cdc25c	18	0.473684	Baiap2l1,Brca1,Calm1,Camk2n1,Cdc25c,Cdca8,Cnot1,Cnpy3,Dazap1,Dcxr,Eif4e,Etf1,Fam43a,Fgfrl1,Glt8d1,Haus2,Haus3,Irx2,Kctd15,Lbr,Lmnb1,Mcm8,Mnd1,Nrarp,Nup50,Pdxp,Pfkfb3,Pop7,Prr11,Rac3,Rad51ap1,Sf3a1,Ska3,Srp72,Susd2,Tcf3,Xpo4,Zbtb8a	Mouse
T121_p53-control	_tstat	over all collections	C2: curated gene sets	TONKS_TARGETS_OF_RUNX1_RUNX1T1_FUSION_HSC_DN	0.000258	0.0068031	-0.423969	-1.70909	0	131	Acsl1,Il7r,Cd36,Gmpr,Cebpa,Sash3,Rassf2,Tpm1,Rbm38,Bin2,Cd52,Cd48,Slc48a1,Adcy7,Itgal,Plxnc1,Selplg,Irf8,Stk10,Laptm5,Chst12,Elovl6,Lgals1,Cd55,Lcp2,Csf2rb2,Igfbp4,Cbfa2t3,Zbtb16,Ccnd3,Pmp22,Fads1,Ltb,Itga2b,Kbtbd11,Il17ra,S100a4,Sla,Igfbp5,Slc43a3,Galnt6,Lat2,Il10ra,Ehd3,Rgs14,Pdxk,Cyp1b1,Asrgl1,Tuba4a,Cflar,Egr3,Dok2,Ciao1,Csf2rb,Ncf4	55	0.419847	Abcc4,Acsl1,Actn1,Adcy7,Alox5ap,Anpep,Apobr,Aqp3,Arhgef10,Asrgl1,Bcor,Bin2,Birc3,Camk1,Capg,Cbfa2t3,Ccl2,Ccnd1,Ccnd3,Cd33,Cd36,Cd48,Cd52,Cd55,Cd82,Cebpa,Cflar,Chst12,Ciao1,Ckap4,Crcp,Csf1,Csf2rb,Csf2rb2,Cxcr4,Cybb,Cyp1b1,Dok2,Dusp10,Dyrk2,E2f8,Egr3,Ehd3,Elovl6,Exosc4,Fads1,Fads2,Fhl2,Flot2,Galnt6,Gata2,Gmpr,Gpr35,Gsr,Igfbp2,Igfbp4,Igfbp5,Il10ra,Il17ra,Il1rn,Il7r,Irf8,Itga2b,Itga6,Itgal,Jund,Kbtbd…	Mouse
T121_p53-control	_tstat	over all collections	C2: curated gene sets	TSENG_ADIPOGENIC_POTENTIAL_DN	0.000614	0.0068031	-0.582698	-1.87755	1	36	Aoc3,Fabp4,Fmo1,Art3,Cst3,Ramp2,Sesn1,Hsbp1,Six1,Adam23,B3galnt1,Thbd,Sparcl1,Nrp1,Ghitm,Phka2,Cdkn2c,Col4a2,Tspan6	19	0.527778	Adam23,Aoc3,Art3,B3galnt1,Cdkn2c,Col4a2,Col6a1,Col6a3,Cst3,Dkk3,Enpp1,Ephb6,Fabp4,Fmo1,Gas2,Ghitm,Gja1,Hsbp1,Il1r1,Il6st,Itih2,Lpar1,Nrp1,Phka2,Ppl,Ramp2,Sesn1,Sfrp2,Six1,Sms,Snai2,Sparcl1,Tgfbi,Thbd,Tsc22d1,Tspan6	Mouse
T121_p53-control	_tstat	over all collections	C2: curated gene sets	TSENG_IRS1_TARGETS_DN	0.000536	0.0068031	-0.460991	-1.78657	1	99	Aoc3,Fabp4,Fmo1,Fah,Lonp2,Art3,Cst3,Ramp2,Thra,Sesn1,Htra3,Tnnt3,Sntb1,Cirbp,Ggt5,Rasa4,Hsbp1,Limch1,Six1,Adam23,Mgst3,B3galnt1,Esrra,Sirt3,Ephx1,Igfbp4,Dennd5a,Thbd,Sparcl1,Nrp1,Tnxb,Lifr,Ghitm,Phka2,Cdkn2c,Col4a1,Col4a2,Ctdsp2	38	0.383838	Adam23,Adarb1,Adm,Aoc3,Art3,B3galnt1,Cand1,Capg,Carhsp1,Casp2,Ccdc6,Ccdc88a,Cd40,Cd63,Cdkn2c,Cirbp,Col3a1,Col4a1,Col4a2,Col6a1,Col6a3,Crip2,Cst3,Ctdsp2,Dab2,Dennd5a,Diaph1,Dkk3,Efnb1,Eif4e2,Enpp1,Ephb6,Ephx1,Esrra,Fabp4,Fah,Fmo1,Frmd6,Gas2,Ggt5,Ghitm,Gja1,Glrx,Gnptab,H6pd,Hccs,Hsbp1,Hsd17b11,Htra3,Igfbp4,Il1r1,Il6st,Itih2,Itpr1,Lifr,Limch1,Litaf,Lonp2,Lpar1,Maoa,Mgst3,Mmp14,Mrfap1,Nfyb,Nrp1,Phka2…	Mouse
T121_p53-control	_tstat	over all collections	C2: curated gene sets	TURASHVILI_BREAST_DUCTAL_CARCINOMA_VS_LOBULAR_NORMAL_UP	0.000667	0.0068031	0.461376	1.91218	0	64	Anln,Top2a,Hmmr,Dtl,Racgap1,Nusap1,Trim59,Ccne2,Prr11,Aspm,Melk,Unc5b,Fanci,Fn1,Mcm9,Mllt10,Tmem107,Gdpd1,Rac1,Ints7,Ddx60,Fut8,Mgat2,Inhba	24	0.375	Anln,Aspm,Atp2b1,B3galnt1,Ccne2,Cct5,Col11a1,Col1a1,Col1a2,Col3a1,Col5a2,Cstf2t,Cthrc1,Ddx60,Dennd1b,Dtl,Eif2ak1,Epb41l3,Eps15l1,Fanci,Fbn1,Fn1,Fut8,Gdpd1,Glrx3,Gm49342,Hmmr,Ifit3,Ifit3b,Inhba,Ints7,Kcmf1,Lrrc15,Mcm9,Melk,Mgat2,Mllt10,Mrpl44,Naa25,Nbas,Nusap1,Pnp,Prr11,Rab18,Rac1,Racgap1,Ralgps2,Rbm34,Ret,Rmnd1,Rora,Rrp15,Sgms1,Stk4,Sulf1,Tbce,Tmem107,Top2a,Trim59,Trnt1,Ube2d1,Unc5b,Vcan,Vopp1	Mouse
T121_p53-control	_tstat	over all collections	C2: curated gene sets	URS_ADIPOCYTE_DIFFERENTIATION_UP	0.000298	0.0068031	-0.618742	-2.09151	0	45	Aldh6a1,Cryab,Lipe,Acsl1,Lpl,Fabp4,Gpd1,Glul,Dgat1,Plcd1,Dpt,Cap2,Insr,Stat5b,Tnfaip2,Lypla1,Pfkfb3,Acox3,Aplnr,Mtus1,Chst1,Fabp5,Gzf1,Pcdh7,Rxra,Dpf2,Plin2	27	0.6	Abce1,Acox3,Acsl1,Aldh6a1,Amt,Aplnr,Cap2,Chst1,Cir1,Cryab,Dgat1,Dpf2,Dpt,E2f1,Fabp4,Fabp5,Glul,Gpd1,Gzf1,Igfbp2,Insr,Lbp,Lipe,Lpl,Lrp8,Lypla1,Map4k3,Masp1,Mtmr12,Mtus1,Pcdh7,Pfkfb3,Plcd1,Plek,Plin2,Ptprs,Ptprz1,Rxra,Rxrb,Smarcb1,Stat5b,Tap1,Tfcp2,Tnfaip2,Usp8	Mouse
T121_p53-control	_tstat	over all collections	C2: curated gene sets	VANTVEER_BREAST_CANCER_POOR_PROGNOSIS	0.00058	0.0068031	0.527792	1.92826	0	37	Mcm6,Cenpa,Prc1,Dck,Dtl,Rfc4,Nusap1,Ccne2,Ndc80,Cdc42bpa,Diaph3,Melk,Qsox2,Uchl5,Ap2b1,Orc6	16	0.432432	Aldh4a1,Ap2b1,Ccne2,Cdc42bpa,Cenpa,Col4a2,Dck,Diaph3,Dtl,Eci2,Esm1,Ext1,Flt1,Gmps,Gnaz,Gpr180,Gstm5,Igfbp5,Lpcat1,Mcm6,Melk,Mmp9,Ms4a7,Mtdh,Ndc80,Nusap1,Orc6,Oxct1,Pitrm1,Prc1,Qsox2,Rab6b,Rfc4,Rtn4rl1,Rundc1,Tgfb3,Uchl5	Mouse
T121_p53-control	_tstat	over all collections	C2: curated gene sets	VECCHI_GASTRIC_CANCER_EARLY_DN	0.000249	0.0068031	-0.582314	-2.41219	0	161	Aldh6a1,Fhl1,Fabp4,Cd36,St3gal6,Gmpr,Ebf1,Synm,Scn7a,Sox6,Klf15,St8sia4,Slc28a2,Synpo2,Cd302,Glul,Pdk4,Ldhb,Rbpms2,Cytip,Lama2,Cfl2,Vldlr,Jam2,Tsc22d3,Itm2a,Cxcl12,Dpt,Echdc3,Evi2b,Ghr,Ubl3,Sidt2,Nr3c1,Svep1,Gpx3,Snrpn,Peli2,Dtna,Maf,Rgmb,Atp1a2,Aldh1a1,Klf9,Aldh1a7,Ighm,Itih5,Hlf,Ccpg1,Hspb8,Ntrk3,Entpd5,Tmem47,Manea,Rora,Ccl5,Plp1,Prkacb,Angpt1,Ly9,Igkc,Efemp1,Pid1,Ppp2r3a,Lifr,Hpgd,Pou2af1,Enp…	81	0.503106	Acox2,Ada,Aldh1a1,Aldh1a7,Aldh1l2,Aldh6a1,Angpt1,Arhgap24,Armcx1,Armcx2,Arrdc4,Aspa,Atp1a2,Bnip3,Bpifa1,Ccl5,Ccpg1,Ccr2,Cd302,Cd36,Cfl2,Cgnl1,Cited2,Ckap2,Cldn10,Cldnd1,Clu,Cnn1,Col4a6,Cpe,Cwh43,Cxcl12,Cyp1b1,Cytip,Dmd,Dnajc6,Dpt,Dtna,Dusp5,Ebf1,Echdc3,Efemp1,Ell2,Enpp2,Entpd3,Entpd5,Evi2b,F13a1,Fabp4,Fam20a,Fhl1,Fkbp5,Fut9,Gadd45b,Gas1,Gcnt2,Ghr,Glul,Gmpr,Gnao1,Gng7,Gpm6b,Gpr155,Gpx3,Hlf,Hmgn5,H…	Mouse
T121_p53-control	_tstat	over all collections	C2: curated gene sets	VERHAAK_AML_WITH_NPM1_MUTATED_DN	0.000495	0.0068031	-0.396454	-1.64793	1	166	Fhl1,Mef2c,Aldh2,Gmpr,Rragd,Ppp1r16b,Ccnd2,Gypc,Cav1,C2cd2,Ptprm,Gnai1,Gsn,Myh11,Rps6ka2,Ciita,Vldlr,Palm,Itm2a,Pde3b,Prodh,Cd48,Cd200,Tfpi,Traf5,Egfl7,Deptor,Ptger4,Clip3,Tm6sf1,Ablim1,Npr3,Tspan7,Cd34,Mn1,Tgfb1i1,Hspb1,Spon1,Clec10a,Evl,Serping1,Cd38,Mreg,Hpgd,Syngr1,Lpar6,Serpinf1,Ehd3,Lmo4,Erg,Mef2a,Gng7,Tspan13,Tmem204,Tmem158,Stap1,Sccpdh,Mecom,Kit,Dhrs3	60	0.361446	Ablim1,Adcy3,Adipor1,Agtpbp1,Ak4,Aldh2,App,Arap2,Arhgef12,Arhgef17,Ass1,Atp9a,B4galt6,Blnk,Bpgm,C2cd2,Cav1,Ccnd2,Ccr2,Cd200,Cd34,Cd38,Cd48,Chka,Ciita,Clec10a,Clec5a,Clip3,Csf3r,Csgalnact1,Dchs1,Deptor,Dhrs3,Dpysl2,Dse,Egfl7,Ehd3,Emp1,Endod1,Eps8,Erg,Evl,Ezr,F2rl1,Fam129a,Fam171a1,Fgfr1,Fhl1,Flnb,Foxo1,Fzd2,Fzd6,Galc,Gata3,Gatm,Gja1,Gmpr,Gnai1,Gng7,Gpa33,Gpm6b,Gpsm2,Gsn,Gypc,H1f0,Hopx,Hpgd,Hpgds,H…	Mouse
T121_p53-control	_tstat	over all collections	C2: curated gene sets	VERNELL_RETINOBLASTOMA_PATHWAY_UP	0.00067	0.0068031	0.759393	3.12486	0	63	Mcm4,Tfdp1,Rrm1,Mcm7,Pcna,Dck,Chaf1a,Hmgb2,Rfc4,Cdc25a,Fanca,Rrm2,Ezh2,Slbp,Tmpo,Npat,Skp2,Kcnk1,Donson,Blm,Btg3,Melk,Rfc3,Fbxo5,Fen1,Clspn,Cdca4,Ccne1,Tcf19,Mcm8,Dek,Cdca7l,Suz12,E2f2,Esco2,Vrk1,Cdca5,Bard1,Rad51ap1,Recql4,Mcmbp,Cenpk,Cdkn1a	43	0.68254	Asf1b,Bard1,Blm,Btg3,Ccne1,Cdc25a,Cdca4,Cdca5,Cdca7l,Cdkn1a,Cenpk,Chaf1a,Clspn,Cnot6l,Dck,Dek,Donson,E2f2,Eed,Egr1,Eps8,Esco2,Ezh2,Fam111a,Fanca,Fancl,Fbxo5,Fen1,Fst,Haus1,Hmgb2,Jph1,Kank2,Kcnk1,Mcm4,Mcm7,Mcm8,Mcmbp,Melk,Npat,Pbx3,Pcna,Pold3,Ptx3,Rab27a,Rad51ap1,Recql4,Rfc3,Rfc4,Rmi1,Rrm1,Rrm2,Skp2,Slbp,Sntb2,Spin4,Suz12,Tcf19,Tfdp1,Tmem97,Tmpo,Ubr7,Vrk1	Mouse
T121_p53-control	_tstat	over all collections	C2: curated gene sets	VILLANUEVA_LIVER_CANCER_KRT19_DN	0.000309	0.0068031	-0.702933	-2.21103	0	32	Crat,Cpt2,N4bp2l1,Ivd,Fabp4,Pdk2,Hibadh,Mcee,Pink1,Retsat,Ndufs7,Uqcr11,Sod1,Hsd17b10,Cbr1,Mpdz,Acy3,Por,Reep5	19	0.59375	Abcb8,Acy1,Acy3,Alpl,Cbr1,Cpt2,Crat,Fabp4,Gadd45a,Gclc,Hibadh,Hsd17b10,Igfbp2,Ivd,Kcnb1,Larp4,Lrp1,Mcee,Mpdz,N4bp2l1,Ndufs7,Ngef,Pdk2,Pink1,Por,Reep5,Retsat,Sdc1,Siah2,Sod1,Uqcr11,Xylb	Mouse
T121_p53-control	_tstat	over all collections	C2: curated gene sets	WAKABAYASHI_ADIPOGENESIS_PPARG_RXRA_BOUND_36HR	0.000261	0.0068031	-0.603888	-2.40062	0	118	Ech1,Lipe,Dbi,Acadm,Etfb,Acadvl,Ephx2,Cpt2,Lpl,Pxmp4,Fah,Decr1,Hsdl2,Pold4,Fitm2,Etfdh,Dlc1,Ganc,Acaa2,Ptgr2,Bfar,Etfa,Elmod3,Eci2,Acads,Arrdc2,Hcfc1r1,Il15ra,Acox1,Pla2g15,Sspn,Txnip,Mgst1,Lpcat3,Vim,Mrps33,Mlf2,Tmed5,Coq3,Pbx2,St3gal2,Ankrd46,Tom1l2,Itsn1,Dnajc19	45	0.381356	Acaa2,Acadm,Acads,Acadvl,Acox1,Ankrd46,Arc,Arf4,Arrdc2,Atp6v1a,Bcl2l13,Bfar,Bmp2k,Btf3l4,Casp8,Cblb,Ccdc18,Cmip,Cmpk1,Cnot1,Coq3,Cpt1a,Cpt2,Crtc2,Cryzl1,Csnk1g2,Dbi,Decr1,Dlc1,Dlg4,Dnajc19,Ech1,Eci2,Elmod2,Elmod3,Ephx2,Etfa,Etfb,Etfdh,Fah,Filip1l,Fitm2,Fkbp10,Fnip1,Ganc,Gnai2,Grpel1,Gsk3a,Hcfc1r1,Hjurp,Hsdl2,Hsp90b1,Iba57,Idh1,Igsf6,Il15ra,Ilvbl,Itsn1,Klf11,Lipe,Lmbr1,Lmbrd1,Lpcat3,Lpl,Ltbp3,Map3…	Mouse
T121_p53-control	_tstat	over all collections	C2: curated gene sets	WAKABAYASHI_ADIPOGENESIS_PPARG_RXRA_BOUND_WITH_H4K20ME1_MARK	0.00026	0.0068031	-0.71002	-2.83051	0	121	Aldh6a1,Ormdl3,Pnpla2,Hibch,Bcat2,Lipe,Agpat2,Slc1a5,Acadm,Etfb,Pfkfb1,Pcca,Lpl,Fabp4,Pxmp4,Hadh,Lonp2,Hsdl2,Hibadh,Chchd3,Prnp,Klf15,Chpt1,Csad,Acaa2,Ptgr2,Bfar,Mocs2,Cd302,Txlng,Pank3,Sfxn1,Fbxo8,Adipor2,Dgat1,Alad,Aox1,Rasa3,Ksr1,Ttyh2,Parl,Dram2,Acox1,Pla2g15,Slc48a1,Cs,Nr1d1,Tob2,Gprc5b,Immt,Plcb1,Pex5,Mknk2,Mlf2,Qdpr,Ndufs6,Esrra,Fam13a,Pam16,Pex3,Pla2g6,Ap3s1,Ppm1b,Sort1,Slc25a46,Ifngr1,Mt…	78	0.644628	Abcc4,Acaa2,Acadm,Acox1,Acsl3,Adamts12,Adipor2,Aftph,Agpat2,Alad,Aldh6a1,Aox1,Ap3s1,Atn1,Atp1b3,Baz2a,Bcar3,Bcat2,Bcl2l13,Bfar,Cd302,Cerk,Cers4,Chchd3,Chpt1,Cs,Csad,Cyth1,Dab2ip,Dgat1,Dram2,Efr3a,Eif4g3,Erp29,Esrra,Etfb,Evi5l,Fabp4,Fads2,Fam102a,Fam13a,Fam49b,Fbxo8,Fdx1,G3bp2,Ghitm,Gprc5b,Hadh,Hibadh,Hibch,Hsd17b12,Hsdl2,Idh1,Ifngr1,Immt,Jagn1,Kat2b,Klf15,Klhl25,Ksr1,Lin52,Lipe,Lonp2,Lpl,Lrrc8d,L…	Mouse
T121_p53-control	_tstat	over all collections	C2: curated gene sets	WAKASUGI_HAVE_ZNF143_BINDING_SITES	0.000627	0.0068031	0.58146	2.28944	0	52	Pole,Pold1,Rad50,Msh6,Chek2,Exo1,Rad51,Brca1,Chek1,Fen1,Rad18,Msh2,Mutyh,Fancb,Rad23b,Tdg,Lig4,Recql4,Pms1,Helq,Pms2,Fancd2,Fancg	23	0.442308	Apex1,Aptx,Brca1,Chek1,Chek2,Ddb1,Ercc1,Ercc4,Ercc8,Exo1,Fancb,Fancd2,Fance,Fancg,Fancl,Fen1,Gtf2h4,Gtf2h5,Helq,Lig4,Msh2,Msh3,Msh6,Mus81,Mutyh,Neil2,Nthl1,Pms1,Pms2,Polb,Pold1,Pole,Poli,Polk,Prkdc,Rad1,Rad18,Rad23a,Rad23b,Rad50,Rad51,Rad52,Rad9a,Recql,Recql4,Recql5,Rev1,Rev3l,Rrm2b,Tdg,Tdp1,Xpc	Mouse
T121_p53-control	_tstat	over all collections	C2: curated gene sets	WALLACE_PROSTATE_CANCER_RACE_UP	0.000245	0.0068031	-0.489839	-2.05039	0	174	Dnajc15,Cldn5,Il7r,Cd37,Gimap6,Cd83,Dlc1,Celf2,Pdha1,Il16,Fli1,Rac2,Dock10,Coro1a,Cd8a,Pdk4,Sell,Cytip,Ptprc,Cd52,Itga4,Pecam1,Gstm5,Mmp19,Cd53,Lsp1,Gmfg,Arhgap25,Map4k1,Echdc3,Cd48,Adcy7,Itgal,Ido1,Evi2b,Gprc5b,Mical1,Irf8,Rasa4,Gadd45g,Rasgrp1,Pdlim3,Laptm5,Tle4,Ighm,Itih5,Lcp2,Csf2rb2,Hcls1,Hspb8,Il2rg,Stk17b,Ccl5,Nckap1l,Wipf1,Thbd,Lck,Icam2,Sla,Itgb2,Igkc,Nid1,Cd86,Syt11,Apoe,Hmgcs2,Fyn,Rasg…	69	0.396552	Adamts1,Adcy7,Ahnak2,Alox5ap,Amfr,Anpep,Apoe,Apold1,Arhgap25,Arl4c,Bcl11b,C1qa,C1qb,C5ar1,Ccl5,Ccl8,Ccnd1,Ccr5,Cd37,Cd48,Cd52,Cd53,Cd83,Cd86,Cd8a,Cd93,Cdc7,Cebpd,Celf2,Ckap2,Cldn5,Clu,Cnn1,Coro1a,Cotl1,Cpm,Crem,Csf2rb,Csf2rb2,Ctnnb1,Ctsc,Ctss,Cxcl9,Cxcr4,Cytip,Ddx60,Dlc1,Dnajc15,Dnase1l3,Dock10,Echdc3,Ednra,Erap1,Ets2,Evi2a,Evi2b,Fbn1,Fbn2,Fcer1g,Fcgr2b,Fcgr3,Fgl2,Fli1,Fyn,Gadd45g,Gimap6,Glipr1,G…	Mouse
T121_p53-control	_tstat	over all collections	C2: curated gene sets	WANG_CLASSIC_ADIPOGENIC_TARGETS_OF_PPARG	0.00033	0.0068031	-0.887074	-2.40487	0	17	Pnpla2,Crat,Lgals12,Acsl1,Ephx2,Fabp4,Cd36,Cebpa,Nr1h3,S100a1,Plin4,Pex11a,Glul,Dgat1,Mgst1,Mgst3	16	0.941176	Acsl1,Cd36,Cebpa,Crat,Dgat1,Ephx2,Fabp4,Fabp5,Glul,Lgals12,Mgst1,Mgst3,Nr1h3,Pex11a,Plin4,Pnpla2,S100a1	Mouse
T121_p53-control	_tstat	over all collections	C2: curated gene sets	WANG_MLL_TARGETS	0.000247	0.0068031	-0.43677	-1.81549	0	164	Aldh2,Fabp4,Ebf1,Ccdc80,Scp2,Cdo1,Ugp2,Ptprm,Tbx15,Arhgef6,Pdk4,Ldhb,Kcnj2,Rnf144a,Clmp,Jam2,Gpx7,S1pr1,Napepld,Gstt2,C2,Slc7a2,Svep1,Peli2,Maf,Tgfbr3,Dgka,Lpxn,Ar,Spon2,Fam13a,Islr,Hlf,Mylip,Sh3tc1,Gda,Mafb,Esr1,Thbd,Ppm1l,Angpt1,Slit3,Hcar2,Rtn4rl1,Abca9,Lrig3,Nfia,Sash1,Mme	49	0.29878	Abca9,Abi3bp,Adm,Aldh2,Angpt1,Ar,Arhgap18,Arhgap26,Arhgdib,Arhgef6,Arid5b,Aspa,Aspn,Atp2b1,B4galnt4,Baiap2l1,Bnc1,C2,Cables1,Cacna1a,Cacna1g,Ccdc68,Ccdc80,Cd14,Cdkn2c,Cdo1,Cish,Clip4,Clmp,Cnksr3,Cnnm2,Col14a1,Col6a1,Col6a2,Cyba,Cyp2s1,Dab2,Dapp1,Def6,Dgka,Dhrs3,Dkk3,Dll1,Ebf1,Egr3,Eif4e3,Emb,Emilin1,Enpp1,Enpp3,Esr1,Etv1,Fabp4,Fam13a,Fam20a,Fam3c,Fbn2,Fes,Fndc3a,Foxc1,Fut11,Galnt12,Gata3,Gda,Gpm6…	Mouse
T121_p53-control	_tstat	over all collections	C2: curated gene sets	WEST_ADRENOCORTICAL_TUMOR_DN	0.000221	0.0068031	-0.42326	-1.89095	0	378	Aldh6a1,Hibch,Cat,Fhl1,Bcat2,Acadvl,Ephx2,Gpt,St3gal6,Gmpr,Fah,Sorbs1,Alas1,Pdk2,Scn7a,Cib2,Msra,Rassf2,Aldh1l1,Slc25a4,Ndrg2,Klf2,Cd302,Parvb,Tek,Lama2,Rasip1,Cox16,Npr1,Nr4a1,Aox1,Taldo1,Ptpn4,Sirt2,Lsp1,Ogn,Itm2a,Abca1,Cxcl12,Fas,Arhgap25,Dpt,Tk2,Arhgef15,Tns1,Sspn,Ggt5,Tob2,Glud1,Inpp5k,Phactr2,Ctsf,Ndufb11,Vamp2,Lum,Mxd4,Ctso,Btg2,Ptger4,Atp1a2,Rarres2,Poldip2,Dgka,Pdzrn3,Tspo,Neil1,Cd55,Opl…	143	0.378307	Aak1,Abca1,Abcg1,Abhd14a,Ablim1,Acadvl,Acsf2,Actg1,Aebp1,Ahnak,Alas1,Aldh1l1,Aldh3a2,Aldh6a1,Ampd3,Amt,Aox1,Apoc1,Apod,Arap1,Arhgap25,Arhgef15,Arhgef3,Armc9,Asb13,Ascc1,Aspn,Atp10a,Atp1a2,Atp1b3,Atrx,Axl,Bcat2,Bgn,Btg2,C1qtnf1,C3,Cald1,Calhm2,Camk1,Caskin2,Casp9,Cat,Cbfa2t3,Ccdc85b,Ccl2,Ccnl1,Cd248,Cd2bp2,Cd302,Cd34,Cd55,Cd81,Cdc42ep4,Cebpd,Cep68,Cerk,Chd3,Chd4,Cib2,Cluap1,Cnn2,Cnnm2,Cnot1,Cnp,Co…	Mouse
T121_p53-control	_tstat	over all collections	C2: curated gene sets	WEST_ADRENOCORTICAL_TUMOR_MARKERS_UP	0.000506	0.0068031	0.845815	2.51136	0	17	Top2a,Prc1,Dtl,Cdk1,Kif20a,Rrm2,Ube2s,Nek2,Aspm,Sqle,Bard1	11	0.647059	Aspm,Bard1,Cdk1,Dtl,Kif20a,Med8,Mvk,Nek2,Pcsk6,Pde4b,Pmaip1,Prc1,Rrm2,Sqle,Stc1,Top2a,Ube2s	Mouse
T121_p53-control	_tstat	over all collections	C2: curated gene sets	WHITFIELD_CELL_CYCLE_LITERATURE	0.000598	0.0068031	0.86927	3.31742	0	44	Top2a,Mcm6,Tyms,Bub1b,Ccnb1,Ccna2,Cenpa,Rrm1,Pcna,Mcm2,Cks2,Ccnb2,Racgap1,Cdc20,Cdk1,Kif20a,Plk1,Birc5,Ccnf,Cdc45,E2f1,Cdc25a,Ccne2,Nasp,Cenpf,Rrm2,Slbp,Aurka,Npat,Bub1,Brca1,Brca2,Cdc6,Dhfr,Ccne1	35	0.795455	Aurka,Birc5,Brca1,Brca2,Bub1,Bub1b,Ccna2,Ccnb1,Ccnb2,Ccne1,Ccne2,Ccnf,Ccng2,Cdc20,Cdc25a,Cdc25c,Cdc45,Cdc6,Cdk1,Cdkn1a,Cdkn2c,Cdkn2d,Cdkn3,Cenpa,Cenpf,Cks2,Dhfr,E2f1,E2f5,Kif20a,Mcm2,Mcm6,Msh2,Nasp,Npat,Pcna,Plk1,Psrc1,Racgap1,Rrm1,Rrm2,Slbp,Top2a,Tyms	Mouse
T121_p53-control	_tstat	over all collections	C2: curated gene sets	WINTER_HYPOXIA_DN	0.000309	0.0068031	-0.72852	-2.3269	0	35	Slc25a20,Iscu,Gypc,Chpt1,Celf2,Il16,Fli1,Synpo2,Arhgef6,Ptprc,Ankrd44,Lmo2,Itm2a,Dock2,Cd48,Evi2b,Irf8,Arl6ip5,Icam2,Rgs5,Pbxip1,Inpp5d,Enpp2,Syne1,Parm1	25	0.714286	Ankrd44,Arhgef6,Arl6ip5,Atm,Atp8a1,Bcl2,Cd48,Celf2,Chpt1,Dock2,Enpp2,Evi2a,Evi2b,Fbln5,Fli1,Gypc,Icam2,Ikzf1,Il16,Inpp5d,Irf8,Iscu,Itm2a,Lmo2,Parm1,Pbxip1,Ptprc,Rgs5,Slc25a20,Syne1,Synpo2,Synrg,Tlr7,Trappc10,Zscan18	Mouse
T121_p53-control	_tstat	over all collections	C2: curated gene sets	WINTER_HYPOXIA_UP	0.000711	0.0068031	0.423066	1.81373	0	78	Anln,Coro1c,Tanc2,Tmtc3,Ptgfrn,Cdca4,Slc2a1,Ppp4r1,Tmem30b,Plekhg3,Ldlr,Xpo5,Pgk1,Ndrg1,Ran,Gemin2,Tpbg,Mif,Tead4,Pdzd11,Kctd11,Rhoc,Rnps1,Tubb4b,Ak4,Eif2s1,Cnih4,Tmem189,Plau,Ankrd37,Bcar1,Bms1,Ruvbl2,Igf2bp2,Ppard	35	0.448718	Ak4,Aldoa,Angptl4,Ankrd37,Ankrd9,Anln,B4galt2,Bcar1,Bms1,Bnip3,Cdca4,Cnih4,Col4a5,Coro1c,Dpm2,Eif2s1,Gapdh,Gemin2,Gmfb,Gpn3,Gss,Haus2,Homer1,Igf2bp2,Kctd11,Krt17,Ldlr,Mettl22,Mif,Mnat1,Mrpl14,Mtx1,Ndrg1,Ndufa4l2,Nme1,P4ha1,Pdzd11,Pfkfb4,Pgam1,Pgf,Pgk1,Plau,Plekhg3,Ppard,Ppp4r1,Psma7,Psmb7,Psmd2,Ptgfrn,Pvr,Pygl,Ran,Rhoc,Rnf24,Rnps1,Ruvbl2,S100a10,Slc16a1,Slc2a1,Slc6a8,Slirp,Snx24,Tanc2,Tead4,Tfap2…	Mouse
T121_p53-control	_tstat	over all collections	C2: curated gene sets	WONG_MITOCHONDRIA_GENE_MODULE	0.000241	0.0068031	-0.687149	-2.90341	0	191	Gstz1,Aldh6a1,Eci1,Crat,Ndufb3,Sucla2,Echs1,Pccb,Ndufs2,Slc25a1,Suclg1,Acadsb,Uqcr10,Decr1,Dld,Ndufa1,Ndufa3,Ndufb10,Dbt,Ndufa10,Ndufb9,Mcee,Scp2,Gimap3,Ndufv2,Cox6b1,Slc25a19,Ndufa7,Uqcrq,Pdha1,Ndufa5,Ndufab1,Ndufa9,Pdhb,Ndufa6,Uqcrfs1,Ndufs3,Ndufb8,Mccc2,Cox5b,Ndufb4,Cox5a,Ndufb5,Gpx4,Ndufs4,Ndufc1,Ndufa4,Uqcr11,Cyp27a1,Cox6c,Slc25a22,Ndufb2,Cox7b,Timm23,Cox6a1,Sdhb,Cyb5a,Acat1,Nfs1,Pdhx,Auh,Nd…	100	0.52356	Abcb6,Acadsb,Acat1,Aifm1,Ak2,Aldh6a1,Atox1,Atp13a3,Atp1b1,Atp1b3,Atp6ap1,Atp6v1b1,Atp6v1c1,Atp6v1d,Atp6v1f,Atp6v1g1,Atp8a1,Auh,Bcl2,Bop1,Chdh,Clpp,Coq3,Cox11,Cox17,Cox18,Cox4i1,Cox5a,Cox5b,Cox6a1,Cox6b1,Cox6c,Cox7a2,Cox7a2l,Cox7b,Cox7c,Cox8a,Cp,Cpt1a,Crat,Cryz,Cryzl1,Cyb5a,Cyc1,Cyp27a1,Dap3,Dbt,Dctn6,Decr1,Diablo,Dld,Dut,Echs1,Eci1,Fibp,Gcat,Gcdh,Gimap3,Glud1,Got2,Gpd2,Gpx4,Grpel2,Gsr,Gsto1,Gstz1…	Mouse
T121_p53-control	_tstat	over all collections	C2: curated gene sets	WOO_LIVER_CANCER_RECURRENCE_DN	0.000302	0.0068031	-0.715514	-2.37504	0	41	Cat,Eci1,Crat,Echs1,Ephx2,Gpt,Acadsb,Alas1,Aldh1l1,Csad,Glul,Cyp27a1,Suox,Paox,Cyb5a,Hsd17b4,Glud1,Qdpr,Gcdh,Bphl,Ephx1,Por,Serping1,Dcxr	24	0.585366	Acadsb,Acox2,Acsl5,Acy1,Adh5,Alas1,Aldh1l1,Aldh3a2,Bphl,Cat,Crat,Cryl1,Csad,Cyb5a,Cyp27a1,Dcxr,Echs1,Eci1,Ephx1,Ephx2,Gcdh,Glud1,Glul,Got2,Gpt,Hsd17b4,Ldlr,Mttp,Paox,Pck2,Pctp,Pcyt2,Por,Qdpr,Sardh,Serping1,Slc25a15,Slc2a9,Slc35a2,Suox,Ttpa	Mouse
T121_p53-control	_tstat	over all collections	C2: curated gene sets	WU_APOPTOSIS_BY_CDKN1A_VIA_TP53	0.000615	0.0068031	0.846358	3.28412	0	48	Mcm4,Anln,Top2a,Mcm6,Tyms,Smc2,Mki67,Tpx2,Ccnb1,Rrm1,Mcm7,Prc1,Ncapg,Mcm2,Mcm3,Wdhd1,Hmgb2,Racgap1,Cdk1,Aurkb,Aurka,Ttk,Mis18bp1,Dlgap5,Cdc25b,Bub1,Exo1,Kntc1,Ncapd3,Chek1,Aspm,Pbk,Ube2c,Fanci,Cep55,Ube2t	36	0.75	Anln,Aspm,Aurka,Aurkb,Birc2,Bub1,Ccnb1,Cdc25b,Cdk1,Cdkn1a,Cep55,Chek1,Dlgap5,Exo1,Fanci,Fat2,Hmgb2,Hnrnpa2b1,Kntc1,Mcm2,Mcm3,Mcm4,Mcm6,Mcm7,Mis18bp1,Mki67,Ncapd3,Ncapg,P4ha1,Parp2,Pbk,Prc1,Racgap1,Rrm1,Smc2,Tcn2,Top2a,Tpx2,Trim44,Ttk,Tuba1a,Tubb3,Tyms,Ube2c,Ube2t,Vegfa,Wdhd1,Zbtb5	Mouse
T121_p53-control	_tstat	over all collections	C2: curated gene sets	WU_SILENCED_BY_METHYLATION_IN_BLADDER_CANCER	0.000305	0.0068031	-0.582143	-1.89898	0	38	Igf1,Fcgrt,Fmo5,Myh11,Lama2,Ptprc,Nr4a1,Pecam1,Lmo2,Dpt,Ubl3,Peg3,Tgfbr3,Mitf,Itgb2,Ptx3,Zcchc24	17	0.447368	Anpep,Cnn1,Cobl,Col5a2,Col6a3,Cpe,Cx3cr1,Dpt,Erbb3,Etv1,Fcgrt,Fgl2,Fmo5,Gatm,Igf1,Itgb2,Klf4,Lama2,Lmo2,Loxl1,Lrig1,Mitf,Myh11,Nr4a1,Pecam1,Peg3,Plek,Prkcd,Prom1,Ptprc,Ptx3,Pxdn,Slc4a4,Tgfbr3,Tspan8,Ubl3,Vcan,Zcchc24	Mouse
T121_p53-control	_tstat	over all collections	C2: curated gene sets	XU_HGF_SIGNALING_NOT_VIA_AKT1_48HR_DN	0.000506	0.0068031	0.692202	2.05526	0	17	Hmmr,Kif20a,Plk1,Cenpf,Dlgap5,Mad2l1,Gtse1,Myh9,Spp1	9	0.529412	Cd248,Cenpf,Dlgap5,Fxyd2,Gtse1,Hmmr,Igfbp7,Kif20a,Luc7l3,Mad2l1,Myh9,Plk1,Ppm1b,Spp1,Srsf7,Vps41,Wtap	Mouse
T121_p53-control	_tstat	over all collections	C2: curated gene sets	YAGI_AML_WITH_11Q23_REARRANGED	0.000466	0.0068031	-0.378352	-1.63722	1	250	Mef2c,Ndufb3,Ptp4a3,N4bp2l1,Ivd,St3gal6,Gmpr,Ndufa1,Ccnd2,Gypc,Slc25a42,Atpaf2,Ndufs3,Gnai1,Cox5b,Twf2,Glul,Rasgrp2,Pik3cd,Itga7,Sdhb,Bloc1s1,Tmem159,Idh3a,Itm2a,Hfe,Cspg4,Dgkd,Khk,Tfpi,Cs,Adcy7,Nr3c1,Zrsr1,Laptm5,Lum,Adam23,Insr,Mbnl1,Mlf2,Jtb,Rarres2,Ndufs6,Lgals1,Npr3,Hcls1,Il2rg,Rb1,Ccnd3,Myo6,Fscn1,Camta2,Fto,Kbtbd11,Nfix,Coq2,Dpp4,Syf2,Ap1s2,Rgs10,Ranbp6,Sash1,Cd81,Plagl1,Itgae,Rasgrp3,Ak2,…	74	0.296	Abr,Ada,Adam10,Adam15,Adam23,Adcy3,Adcy7,Adcy9,Adh5,Aebp1,Ak2,Ak4,Aldh3a2,Alox5ap,Angel1,Anpep,Anxa5,Ap1s2,Arhgef18,Atm,Atp1b1,Atpaf2,Atxn1,Bap1,Bcl2,Blnk,Bloc1s1,Bmi1,Cadm1,Camk1,Camta2,Capg,Cars,Cast,Cbx1,Ccnd2,Ccnd3,Cd2ap,Cd81,Cdk9,Cdr2l,Cebpg,Chkb,Cldnd1,Cln5,Clta,Col6a2,Coq2,Cox5b,Cpd,Cpm,Cradd,Cs,Cspg4,Ctdspl,Ctif,Cybb,Ddah2,Depdc5,Dexi,Dgkd,Dhcr7,Dhx16,Dip2c,Dmxl2,Dnajc16,Dpp4,Dpy19l1,Eif2…	Mouse
T121_p53-control	_tstat	over all collections	C2: curated gene sets	YAO_TEMPORAL_RESPONSE_TO_PROGESTERONE_CLUSTER_0	0.000287	0.0068031	-0.540104	-1.92394	0	60	Pnpla2,Alas1,Ypel3,Gabarapl1,Sesn1,Smpdl3a,Tmem159,Aox1,Wdr45,Klhl24,Abca1,Gstt2,Nr1d1,Ctsf,Map1lc3b,Tef,Angptl2,Atp1a2,Itih5,Ablim1,Ephx1,Dbp,Pros1,Sash1,Lifr,Enpp2,Bnip3,Cebpd	28	0.466667	Abca1,Ablim1,Alas1,Aldoc,Angptl2,Aox1,Atp1a2,Bach1,Bbs9,Bnip3,Ccng2,Cebpd,Cpd,Ctsf,Dbp,Ddx6,Dkk3,Eif4b,Enpp2,Ephx1,Eps8,Foxp1,Gabarapl1,Gstt2,Haus4,Hsd17b11,Igfbp3,Itih5,Klhl24,Lama3,Lamb3,Lifr,Lox,Map1lc3b,Met,Mxi1,Ncam1,Ngef,Nr1d1,Nr1d2,Nt5e,Pla2g7,Pnpla2,Pnrc1,Prom1,Pros1,Reck,Rhoq,Rin2,Samhd1,Sash1,Sesn1,Smpdl3a,St6gal1,Tef,Tmem159,Txndc16,Vamp4,Wdr45,Ypel3	Mouse
T121_p53-control	_tstat	over all collections	C2: curated gene sets	YAO_TEMPORAL_RESPONSE_TO_PROGESTERONE_CLUSTER_13	0.000253	0.0068031	-0.48381	-1.97511	0	146	Cat,Ech1,Dbi,Etfb,Dnajc15,Pccb,Ndufs2,Dgcr6,Uqcr10,Ndufa3,Romo1,Tmem205,Ndufv3,Ndufa13,Ndufa5,Ndufab1,Ndufa9,Ndufb8,Cox5b,Ndufb5,Gpx4,Eif4ebp1,Ndufc1,Uqcrc2,Uqcr11,Cox7b,Cox16,Cox6a1,Ndufa2,Anapc13,Mrpl11,Ndufb11,Nacc2,Mrps33,Pmpcb,Uqcrb,Mrpl23,Tkt,Lgals1,Fkbp3,Cd320,Dpm3,Cuedc2,Tmed3,Chrac1,Reep5,Ubl5,Timm8b,Pdcd5,Rab28,Naa38,Mrpl27,Park7,Cyb5b,Fibp	55	0.376712	Abcc1,Anapc13,Anxa1,Anxa2,Armcx2,B9d1,C1d,Cat,Ccnd1,Cd320,Cetn3,Chmp2a,Chrac1,Ckap5,Commd1,Cox16,Cox5b,Cox6a1,Cox7b,Csrp1,Csrp2,Cuedc2,Cuta,Cyb5b,Cyba,Dap3,Dbi,Dbnl,Dgcr6,Dnajc15,Dpm3,Dynlrb1,Ebp,Ech1,Eif4ebp1,Elof1,Esd,Etfb,Fam3c,Fam49b,Fibp,Fkbp3,Gm28048,Gpn1,Gpx4,Gsr,Gtf2a2,Guk1,H2afz,Hddc2,Hnrnph2,Hnrnpl,Ifngr2,Ilvbl,Lage3,Lgals1,Lsm3,Lyrm2,Mien1,Mrpl11,Mrpl13,Mrpl18,Mrpl23,Mrpl27,Mrpl28,Mrpl…	Mouse
T121_p53-control	_tstat	over all collections	C2: curated gene sets	YAO_TEMPORAL_RESPONSE_TO_PROGESTERONE_CLUSTER_17	0.000248	0.0068031	-0.408073	-1.6896	0	159	Romo1,Ndufb9,Ndufv2,Uqcrq,Ndufab1,Ndufs3,Twf2,Ramp2,Sdhb,Clpb,Inpp5a,Taldo1,Lrpap1,Tmem109,Drap1,Tmem160,Parl,Hsd17b4,Mrps34,Bag1,Lias,Mrps14,Mrps15,Gstp1,Lamtor1,Mrpl16,Mrpl51,Ndufs6,Calm1,Mrpl2,Samm50,Lypla1,Mapkapk2,Coq7,Mrps12,Vdac3,Mrps7,Ndufa11,Tgfb1i1,Ndufb6,Dnajc19,Stard7,Taf10,Vps25,Evl,Aurkaip1,Mrpl34,Stub1,Ufc1,Bcap29,Arl3,Fuca1,Hsd17b12,Gng10,Timm13,Ei24,Mdh2,Psmd8,Adsl,Aldh9a1,Ckb,Fk…	65	0.408805	Actb,Adsl,Akt1,Aldh9a1,Alg5,Arf4,Arl2bp,Arl3,Arpc5,Aurkaip1,Bag1,Bcap29,Bpgm,Calm1,Capn2,Ccdc12,Cdk4,Cenpb,Ckb,Cks1b,Clpb,Cmpk1,Cope,Cops5,Cops6,Coq7,Coro1c,Csnk2b,Cyb5r1,Dctn2,Ddost,Ddx1,Ddx54,Dlgap4,Dnajc19,Dpp3,Drap1,Ei24,Eif4a3,Eif4e2,Ercc3,Erp29,Evl,Exoc7,Faf1,Fam162a,Fkbp1a,Fuca1,Gclm,Gng10,Gosr2,Grpel1,Gstp1,Hmbs,Hmgcs1,Hnrnpd,Hsd17b12,Hsd17b4,Ifi35,Impdh2,Inpp5a,Krtcap2,Lamtor1,Lias,Lmna,…	Mouse
T121_p53-control	_tstat	over all collections	C2: curated gene sets	YU_BAP1_TARGETS	0.000541	0.0068031	0.668267	2.22638	0	26	Usp1,Cdk1,Birc5,Cdc45,Cdc25a,Ccne2,Rbl1,Brca1,Skp2,Cdc6,Gmnn,Chek1,Rfc3,Brip1,Uxs1,E2f5	16	0.615385	Bap1,Birc5,Brca1,Brip1,Ccnd2,Ccne2,Cdc25a,Cdc45,Cdc5l,Cdc6,Cdk1,Chek1,Cox7c,Cyb5r1,E2f5,Elovl6,Gmnn,Pdgfra,Rbl1,Rfc3,Skp2,Tada3,Tnfrsf22,Tnfrsf23,Usp1,Uxs1	Mouse
T121_p53-control	_tstat	over all collections	C2: curated gene sets	YU_MYC_TARGETS_DN	0.000308	0.0068031	-0.660005	-2.08982	0	33	Cd37,Klf2,Ptprc,Abca1,Sspn,Map4k2,Mgst1,Acp5,Laptm5,Sipa1,Arhgef1,Dgka,Cd74,Gga2,Ltb,Evl,Unc93b1,Lifr,Il10ra,Prkcb,Arid3b,Rgl2	22	0.666667	Abca1,Acp5,Arhgef1,Arid3b,Btg1,Cd37,Cd74,Ctsh,Dgka,Evl,Gdi1,Gga2,Gns,Il10ra,Klf2,Klf3,Laptm5,Lifr,Ltb,Macf1,Map4k2,Mgst1,Myo7a,Olfm1,Pld4,Prkcb,Ptprc,Rbms1,Rgl2,Sipa1,Sspn,Txndc16,Unc93b1	Mouse
T121_p53-control	_tstat	over all collections	C2: curated gene sets	YU_MYC_TARGETS_UP	0.00058	0.0068031	0.86759	3.1697	0	37	Anln,Top2a,Mki67,Ect2,Kpna2,Ccnb1,Tfdp1,Rrm1,Pcna,Dtl,Cks2,Ccnb2,Hmgb2,Racgap1,Cdk1,Kif20a,Plk1,Birc5,Cks1b,Aurka,Clic4,Bub1,Brca2,Ube2s,Gmnn,Aspm,Nup54,E2f8,Uchl5	29	0.783784	Anln,Aspm,Aurka,Birc5,Brca2,Bub1,Ccnb1,Ccnb2,Cdk1,Cdkn3,Cks1b,Cks2,Clic4,Dctpp1,Dtl,E2f8,Ect2,Fam136a,Fdps,Gmnn,Hmgb2,Idi1,Kif20a,Kpna2,Mki67,Nudcd2,Nup54,Pcna,Plk1,Racgap1,Rrm1,Strap,Tfdp1,Top2a,Tspan4,Ube2s,Uchl5	Mouse
T121_p53-control	_tstat	over all collections	C2: curated gene sets	YUAN_ZNF143_PARTNERS	0.000535	0.0068031	0.652177	2.06485	0	22	Tpx2,Nusap1,Hcfc1,Raver1,Map7,Ruvbl1,Rrp1b,Gm38431,Ino80,Yy1,Brd2,Snw1,Dcaf13,Pnn,Chd8	15	0.681818	Brd2,Chd8,Dcaf13,Dido1,Gm38431,Gtpbp4,Hcfc1,Ino80,Jrk,Lmo7,Map7,Nusap1,Pnn,Raver1,Rbm33,Rrp1b,Ruvbl1,Sap18,Sap18b,Snw1,Tpx2,Yy1	Mouse
T121_p53-control	_tstat	over all collections	C2: curated gene sets	ZAMORA_NOS2_TARGETS_UP	0.000658	0.0068031	0.587145	2.3862	0	60	Mcm4,Mcm6,Tyms,Stmn1,Mcm5,Rrm1,Pcna,Mcm2,Actg1,Lig1,H2afz,Hmgb2,Fen1,Ccne1,Rbbp7,Cdk2,Ywhah,Ran,Mif,Csrp1,Dnajb1,Gtf2f1	22	0.366667	Acly,Actg1,Adm,Aprt,Atp6v1c1,Bag1,Ccne1,Cdk2,Cdk7,Csn3,Csrp1,Dctn1,Dnajb1,Eed,Eef1b2,Eif4e2,Fen1,Gm49342,Gtf2f1,H2afz,Hmgb2,Hmox1,Hspa8,Hsph1,Ier2,Ifrd1,Il1rn,Krt19,Lig1,Mcm2,Mcm4,Mcm5,Mcm6,Mif,Nedd8,Nfix,Ngf,Pabpc4,Pcna,Pcsk7,Pdcd2,Pick1,Pnp,Polr1d,Polr2f,Ppa1,Ptpn14,Rac1,Ran,Rbbp7,Rhoa,Rpl29,Rrm1,Smad2,Sms,Srm,Stam,Stmn1,Tyms,Ywhah	Mouse
T121_p53-control	_tstat	over all collections	C2: curated gene sets	ZHAN_MULTIPLE_MYELOMA_LB_DN	0.000543	0.0068031	0.546215	1.88109	0	29	Zmiz1,Sephs1,Xaf1,Basp1,Irf1,Lysmd2,Usp18,Stat2,Hif1a,Cklf,Man1c1,Rtp4,Ddx60,Smad1,Cap1,Rsad2,Ifi35	17	0.586207	Akna,Basp1,Cap1,Ccr2,Cklf,Ddx60,Dusp6,Gtpbp1,Hif1a,Ifi35,Irf1,Ly6e,Lysmd2,Man1c1,Parp8,Psmb10,Rsad2,Rtp4,Sephs1,Smad1,Stat1,Stat2,Tacc1,Traf5,Usp18,Wipf1,Xaf1,Zc3h12c,Zmiz1	Mouse
T121_p53-control	_tstat	over all collections	C2: curated gene sets	ZHAN_MULTIPLE_MYELOMA_PR_UP	0.000587	0.0068031	0.859243	3.1945	0	40	Top2a,Tyms,Bub1b,Kpna2,Tpx2,Ccnb1,Prc1,Zwilch,Ccnb2,Racgap1,Rfc4,Cdk1,Nusap1,Birc5,Mcm10,Rrm2,Ezh2,Foxm1,Cenpl,Aurka,Ttk,Dlgap5,Prr11,Kif14,Nek2,Aspm,Nuf2,Ccdc34,Trip13,Ube2c,E2f8,Fanci,Spc24,Dscc1,Ube2t	35	0.875	Aspm,Aurka,Birc5,Bub1b,Ccdc34,Ccnb1,Ccnb2,Cdk1,Cenpl,Depdc1b,Dlgap5,Dscc1,E2f8,Ezh2,Fanci,Foxm1,Kif14,Kpna2,Mcm10,Nek2,Nuf2,Nusap1,Prc1,Prr11,Racgap1,Rfc4,Rrm2,Ska1,Slc19a1,Spc24,Spc25,Top2a,Tpx2,Trip13,Tsr1,Ttk,Tyms,Ube2c,Ube2t,Zwilch	Mouse
T121_p53-control	_tstat	over all collections	C2: curated gene sets	ZHANG_RESPONSE_TO_IKK_INHIBITOR_AND_TNF_DN	0.000708	0.0068031	0.434645	1.85817	0	76	Grhl2,Usp1,Dtl,Wdhd1,Rfc4,Mcm10,Ccne2,Erf,Msh6,Rbl1,Thbs1,Ddx11,Daam1,Dlg3,Znrf3,Ssx2ip,Orc1,Phlpp1,E2f2	19	0.25	Abhd10,Adamts1,Adamts15,Anapc10,Arid1a,Arrdc3,Atf2,Auts2,B3galnt1,Bcor,C1galt1,Ccdc51,Ccne2,Cep44,Cep85,Cstf2t,Daam1,Dapk1,Dclre1a,Ddx11,Dlg3,Dnmt3b,Dtl,E2f2,Epb41l1,Erf,Fdx1,Gcnt1,Gga2,Git2,Gpcpd1,Grhl2,Iffo2,Itfg1,Kank1,Kbtbd7,Kctd15,Kctd3,L3mbtl2,Lfng,Lgr4,Lrrc17,Map3k5,Mcm10,Mn1,Mphosph9,Msh6,Mtus1,Ndufv3,Nfia,Nr2f2,Numa1,Orc1,Phlpp1,Pthlh,Rab11fip2,Rasl11b,Rbl1,Rfc4,Rfx7,Rhob,Rhobtb2,Rtn4ip1…	Mouse
T121_p53-control	_tstat	over all collections	C2: curated gene sets	ZHANG_TLX_TARGETS_36HR_UP	0.000243	0.0068031	-0.445281	-1.87449	0	186	Tmem38a,Eno3,Pnpla2,Cryab,Ccng1,Acsl1,Ptp4a3,Sorbs1,Ak1,Ccnd2,Pold4,Dnajb5,Ypel3,Scn1b,Pink1,Phlda3,Gpr146,Fcgrt,Gsn,Gabarapl1,Cytip,Nr4a1,Aox1,Kif1b,Cspg4,Akt2,Tns1,Ctsf,Gadd45g,Nacc2,Vamp2,Tef,Mxd4,Tcta,Btg2,Cds2,Ppp2r5b,Ephx1,Parp3,Extl3,Sort1,A630001G21Rik,Tysnd1,Tob1,S100a4,St6galnac4,Ypel5,Sod3,Grina,Cpped1,Dcxr,Pde2a	52	0.27957	A630001G21Rik,Abcb8,Abhd4,Acsl1,Adam15,Adamts4,Aen,Ak1,Akt2,Aox1,Apln,Arf3,Arhgap1,Arhgef2,Armc6,B4galt2,Bak1,Bax,Btg1,Btg2,C130026I21Rik,Cadm4,Camkk2,Cbx5,Ccnd2,Ccng1,Cd151,Cdh13,Cdkn1a,Cdkn2b,Cds2,Cited2,Clcn6,Clip4,Cpped1,Crlf1,Cryab,Csf1,Cspg4,Ctdsp2,Ctse,Ctsf,Cxxc1,Cyb5r3,Cytip,Dcxr,Ddit3,Ddit4,Ddx17,Dnajb5,Dnm2,Dusp8,Dvl2,Edem2,Emp2,Eno3,Ephx1,Exoc4,Extl3,Fbxo25,Fbxo4,Fcgrt,Gab2,Gabarapl1,G…	Mouse
T121_p53-control	_tstat	over all collections	C2: curated gene sets	ZHANG_TLX_TARGETS_60HR_UP	0.000236	0.0068031	-0.447188	-1.92245	0	234	Tmem38a,Eno3,Cryab,Ccng1,Mef2c,Acad11,Bckdha,Ptp4a3,Gmpr,Sorbs1,Ak1,Pdk2,Dnajb5,Cst3,Ypel3,Phlda3,Fcgrt,Gsn,S100a13,Gabarapl1,Ldhb,Thra,Cytip,Plcd1,Comt,Hcfc1r1,Nr4a1,Aox1,Pdrg1,Prrx1,Wdr45,Palm,Cspg4,Tmem43,Txnip,Ctsf,Gadd45g,Nacc2,Zbtb20,Usp2,Map1lc3b,Lmcd1,Mxd4,Ndrg3,Tcta,Dtna,Btg2,Map1lc3a,Mgst3,Fbxo32,Smpd1,Mapre3,Ephx1,Parp3,Bet1l,Sbk1,A630001G21Rik,Tob1,S100a4,Ypel5,Sod3,Cpped1,Dcxr,Pde2a,…	74	0.316239	A630001G21Rik,Abca3,Abhd4,Acad11,Acot9,Actn1,Adamts4,Adamts7,Aen,Ak1,Angpt2,Aox1,Apaf1,Aplp1,Apoe,Arl4c,Baiap2,Bax,Bckdha,Bet1l,Bivm,Bmp1,Btg1,Btg2,C130026I21Rik,Ccndbp1,Ccng1,Cdh13,Cdkn1a,Cerk,Cflar,Cited2,Cldn10,Clu,Cog5,Col5a2,Comt,Cp,Cpeb4,Cpped1,Crem,Crlf1,Cryab,Csf1,Cspg4,Cst3,Cstb,Ctif,Ctsd,Ctsf,Cyb5r1,Cytip,Dcxr,Ddit3,Ddit4,Dnajb5,Dock6,Dpp7,Dtna,Dusp8,Efnb2,Ei24,Elf1,Elk3,Eno3,Ephx1,Ercc…	Mouse
T121_p53-control	_tstat	over all collections	C2: curated gene sets	ZHANG_TLX_TARGETS_UP	0.000273	0.0068031	-0.55666	-2.11845	0	89	Tmem38a,Eno3,Cryab,Ccng1,Ptp4a3,Sorbs1,Ak1,Dnajb5,Phlda3,Fcgrt,Gsn,Gabarapl1,Cytip,Plcd1,Nr4a1,Aox1,Cspg4,Ctsf,Gadd45g,Nacc2,Mxd4,Tcta,Btg2,Ephx1,Parp3,A630001G21Rik,Tob1,S100a4,Ypel5,Sod3,Cpped1,Dcxr,Pde2a,Sesn2,Hist1h1c	35	0.393258	A630001G21Rik,Abhd4,Adamts4,Aen,Ak1,Aox1,Bax,Btg1,Btg2,C130026I21Rik,Ccng1,Cdh13,Cdkn1a,Cited2,Cpped1,Crlf1,Cryab,Csf1,Cspg4,Ctsf,Cytip,Dcxr,Ddit3,Ddit4,Dnajb5,Eno3,Ephx1,Exoc4,Fbxo25,Fcgrt,Gabarapl1,Gadd45b,Gadd45g,Gsn,Hist1h1c,Hist3h2a,Igdcc4,Klf4,Mxd4,Nacc2,Nfkb2,Nr4a1,Olfm1,Parp3,Pde2a,Pdgfa,Pgpep1,Phlda3,Plcd1,Pld3,Plekhf1,Prmt2,Ptp4a3,Ptpre,Ralgds,Rnf145,S100a10,S100a11,S100a4,Sat1,Scarb2,S…	Mouse
T121_p53-control	_tstat	over all collections	C2: curated gene sets	ZHOU_CELL_CYCLE_GENES_IN_IR_RESPONSE_6HR	0.000718	0.0068031	0.805897	3.46279	0	79	Rfc5,Mcm6,Topbp1,Smc2,Mcm5,Ccna2,Cenpa,Mcm7,Mcm2,Chaf1b,Usp1,Cdca8,Dtl,Mcm3,Uhrf1,Lmnb1,Wdhd1,Hmgb2,Racgap1,Rfc4,Timeless,Kif20a,Nusap1,E2f1,Poc1a,Kif22,Kifc1,Ranbp1,Cdt1,Ezh2,Ttk,Hmgb3,Kif11,Dlgap5,Mad2l1,Haus8,Exo1,Rad51,Brca1,Kntc1,Rad54l,Nek2,Gmnn,Mybl2,Rpa2,Kifc5b,Gins2,Fbxo5,Trip13,Cdk2,Psmc3ip,E2f8,Dek,Dsn1,H2afx,Cep55,Lbr,Cdca5,Ube2t,Nup88,Gins3	61	0.772152	Brca1,Ccna2,Cdca5,Cdca8,Cdk2,Cdt1,Cenpa,Cenpk,Cep55,Chaf1b,Dclre1a,Dctpp1,Dek,Dlgap5,Dnajc9,Dsn1,Dtl,Dtymk,E2f1,E2f8,Exo1,Ezh2,Fabp5,Fbxo5,Gins2,Gins3,Gmnn,Gpn3,H2afx,Haus3,Haus8,Hmgb2,Hmgb3,Kif11,Kif20a,Kif22,Kifc1,Kifc5b,Kntc1,Lbr,Lmnb1,Mad2l1,Magohb,Mcm2,Mcm3,Mcm5,Mcm6,Mcm7,Mybl2,Ncaph2,Nek2,Nup88,Nusap1,Paics,Poc1a,Psmc3ip,Qser1,Racgap1,Rad51,Rad54l,Ranbp1,Rfc4,Rfc5,Rpa2,Rtkn2,Sap30,Sema3b,Sm…	Mouse
T121_p53-control	_tstat	over all collections	C2: curated gene sets	ZWANG_TRANSIENTLY_UP_BY_2ND_EGF_PULSE_ONLY	0.000427	0.0068031	-0.32424	-1.47259	1	481	Fhl1,Eepd1,Uck1,Cldn5,Cacna2d1,Lpl,Gpt,Fhl3,Tmem38b,Zeb1,Ebf1,Srl,Btnl9,Cd300lg,Sacs,Cd83,Hsdl2,Acss2,Ppp1r16b,Dnajb5,Sash3,Tspan12,Mocs1,Ugp2,Rinl,Prkar2b,Fmo5,Prex2,Hspa12b,Cd302,Iffo1,Cd8a,St6galnac6,Tmem150a,Sec14l5,Rbm38,Bin2,Rbpms2,Kcnj2,Lama2,Rasip1,Itga7,Cd52,Flnc,Ciita,Lmo2,Lsp1,Tnnt3,Pde3b,Dpt,Ttc28,Podn,Cd48,Sntb1,Pnpo,Nr1d1,Ido1,Sspn,Traf5,Txnip,Pou2f2,Irf8,Phactr2,Rasa4,Tppp3,Laptm5,…	114	0.237006	Abca3,Abcc4,Abtb2,Acadl,Acot11,Acrbp,Acss2,Acta2,Adam11,Adamts10,Adprhl2,Adra2a,Aldh1a1,Aldh1a7,Alg1,Alkbh8,Ankle1,Ankrd13b,Ankrd33b,Ankrd37,Apobr,Arid5a,Arntl2,Asb6,Aspn,Atg16l1,Atg9b,Atp13a4,Atp2b1,Atp6v0e2,Atrnl1,Atxn7l2,B3gnt3,Bach2,Bahcc1,Bambi,Bcl2l2,Bcorl1,Bin2,Bloc1s3,Bmi1,Brip1,Brsk1,Bspry,Btbd8,Btbd9,Btnl9,Cacna1a,Cacna1c,Cacna2d1,Calu,Camk2b,Cand2,Caprin2,Cblc,Cbs,Cbx8,Ccdc114,Ccdc167,…	Mouse
T121_p53-control	_tstat	over all collections	C2: curated gene sets	BENPORATH_ES_CORE_NINE_CORRELATED	0.000743	0.00682028	0.527744	2.31513	0	88	Tfdp1,Wdhd1,Hmgb2,E2f1,Ezh2,Foxm1,Rbl1,Hmgb3,Smarca4,Mybl2,Trip13,Ilf3,E2f8,Kdm1a,Dek,Gatad2a,Elf4,Ilf2,Sox9,Irf1,Ssrp1,Nfil3,Tead4,Foxk2,Mybl1,Tfcp2l1,Nmi,Etv6,Hif1a,Tle1,Vgll1,Sox4,Hmga1,Sap30,Yeats2,Taf2,Eed,Gtf3c2	38	0.431818	Atf4,Bcl11a,Bcl11b,Calr,Cbfb,Cebpb,Cebpg,Creb3l2,Dek,Dr1,E2f1,E2f3,E2f8,Eed,Elf4,Elf5,Etv6,Ezh2,Foxc1,Foxk2,Foxm1,Gatad2a,Gtf2h4,Gtf3c2,Hdac2,Hif1a,Hivep1,Hmga1,Hmgb2,Hmgb3,Hsf1,Htatip2,Id4,Ilf2,Ilf3,Irf1,Kdm1a,Klf11,Klf5,Lmo4,Mafg,Mdfi,Med8,Mlxip,Msl3,Mybbp1a,Mybl1,Mybl2,Myc,Nfe2l3,Nfib,Nfil3,Nfkbie,Nmi,Plagl2,Pnrc1,Polr1e,Rbl1,Relb,Runx3,Sap30,Smarca4,Sox10,Sox11,Sox4,Sox9,Srf,Ssrp1,Stat1,Taf2,…	Mouse
T121_p53-control	_tstat	over all collections	C2: curated gene sets	BHATI_G2M_ARREST_BY_2METHOXYESTRADIOL_UP	0.000743	0.00682028	0.44611	1.94931	0	87	Ccnb1,Pcna,Coro1c,Cdc20,Tubb6,Ier3,Ildr1,Aurka,Galnt3,Dlgap5,Mad2l1,Bub1,Cdc6,Nek2,Gmnn,Mybl2,Aspm,Nuf2,Pbk,Smox,Snrpa1,Purb,Pif1,Cerk,Hspa5,Tacstd2,Polr2a,Hsp90aa1,Lsm6,Tnpo1,Spc25,Eif2s1,Med17,Api5,Sphk1	35	0.402299	Anxa1,Api5,Arxes2,Aspm,Asrgl1,Atl3,Aurka,Bub1,Calr,Ccnb1,Cdc20,Cdc6,Cerk,Coro1c,Ctnnal1,Dlgap5,Dnal1,Egr1,Eif2s1,Eif5a2,Fam3c,Fap,Fgfr1op,Fos,Galnt2,Galnt3,Gclm,Gm20388,Gmnn,Gng11,Hck,Hist1h1c,Hsp90aa1,Hspa5,Ier3,Ildr1,Limk1,Lsm6,Mad2l1,Mapk1,Med17,Mybl2,Nacc2,Ndufa9,Ndufab1,Nedd4l,Nek2,Nras,Nuf2,Ogfrl1,Pbk,Pcmt1,Pcna,Pcyox1,Pdgfc,Phip,Pif1,Plekhb2,Pnn,Polr2a,Ppp1r12b,Psma2,Psma3,Ptbp2,Purb,Rab27…	Mouse
T121_p53-control	_tstat	over all collections	C2: curated gene sets	BOYAULT_LIVER_CANCER_SUBCLASS_G1_UP	0.000755	0.00682028	0.541267	2.38346	0	90	Lad1,St14,Mapk13,Sephs1,Myo5c,Prrc2c,Lmna,Smarcc1,Tax1bp3,F11r,Ddr1,Tjp3,Ttll4,Spint1,B4galt3,Pdgfa,Stt3a,Spint2,Brd3,Mpzl1,Rpa1,Ubap2,Sox9,Lbr,Mex3d,Llgl2,Tpr,Cxadr,Pogz,Nup133,Smg7,Dnajc9,S100a14,Adar,Kctd3,Usp34,Cldn7,Hook2	38	0.422222	Abcc10,Adar,Ahnak,Arhgef3,Arid3a,Atp2b1,B4galt3,Brd3,Ccz1,Cdk19,Cldn7,Crnkl1,Cxadr,Dcps,Ddr1,Dhrs7,Dnajc9,Edem3,Ephb4,Exoc2,F11r,Fam168b,Fnbp1,Hic2,Hnrnpa0,Hook2,Idua,Inpp5a,Kctd3,Kdm5b,Klhl23,Lad1,Lbr,Llgl2,Lmna,Map4k4,Mapk13,Matn2,Mex3d,Mgp,Mmp11,Mpzl1,Myo5c,Nap1l1,Ncoa3,Nrxn3,Ntan1,Nup133,Paip1,Pdcd4,Pdgfa,Peg3,Pias4,Plxna2,Pogz,Prpf4b,Prr15l,Prrc2c,Rabgap1,Rabif,Rbfox2,Rbm8a,Rpa1,S100a14,Seph…	Mouse
T121_p53-control	_tstat	over all collections	C2: curated gene sets	CHARAFE_BREAST_CANCER_BASAL_VS_MESENCHYMAL_UP	0.000755	0.00682028	0.466027	2.056	0	91	Grhl2,Esrp1,Lad1,St14,Cdh1,Rab25,Elf3,Epha1,Pkp3,Mal2,Atp1a1,Myo5b,Ppl,Kcnk1,Rtkn,Macc1,Mpzl3,F11r,Prrg4,Tmem30b,Spint1,Spint2,Marveld2,Mbnl3,Bspry,Sh3yl1,Esrp2,Tacstd2,Ehf,Slpi,Dusp16,Ovol1,Irf6,S100a14,Litaf,Elmo3	36	0.395604	Acsl1,Akr1b10,Akr1b8,Aprt,Atp1a1,Blnk,Bspry,Cblc,Ccnl1,Cdh1,Cdh3,Cds1,Cox5b,Dmkn,Dram2,Dsg3,Dusp16,Ehf,Elf1,Elf3,Elmo3,Entpd2,Epb41l4a,Epha1,Epn3,Esrp1,Esrp2,F11r,Fxyd3,Gjb3,Grhl2,Gsn,Hook2,Irf6,Itgb6,Itpa,Kcnk1,Krt15,Krt16,Krt5,Lad1,Lcn2,Limk2,Litaf,Macc1,Maf,Mal2,Marveld2,Mbnl3,Mpp7,Mpzl3,Muc1,Myo5b,Ovol1,Pkp3,Ppl,Ppp1r14c,Prom2,Prr15l,Prrg4,Prss8,Ptpn6,Rab25,Rbl2,Rhod,Rnf144b,Rnf43,Rtkn,S100a1…	Mouse
T121_p53-control	_tstat	over all collections	C2: curated gene sets	CROONQUIST_NRAS_VS_STROMAL_STIMULATION_DN	0.000747	0.00682028	0.553124	2.40137	0	85	Cenpe,Stmn1,Mki67,Tpx2,Ccnb1,Ccna2,Cenpa,Mcm7,Mcm2,Mcm3,Arhgap11a,Ccnb2,Kif2c,Cdc20,Zmiz1,Tk1,Cdk1,Aurkb,Ccnf,Cdc45,Ier3,Nasp,Cks1b,Ezh2,Foxm1,Aurka,Dlgap5,Cdc6,Traip,Ube2c,Hes1,Basp1,Snrpa1,Igfbp3,Troap,H2afx,Rad51ap1,Recql4,Cdkn3,Sbno2,Htt	41	0.482353	Acta2,Arhgap11a,Aurka,Aurkb,Basp1,Bcl6,Ccna2,Ccnb1,Ccnb2,Ccnf,Cd81,Cdc20,Cdc45,Cdc6,Cdk1,Cdkn3,Cenpa,Cenpe,Cks1b,Col16a1,Col1a2,Col4a1,Col6a3,Dclk1,Dlgap5,Dusp1,Ezh2,Fos,Foxm1,Fscn1,Gja1,H2afx,Hes1,Hist2h2be,Hspb6,Htt,Id1,Ier2,Ier3,Igfbp3,Igfbp4,Igfbp7,Inpp5j,Itm2a,Jun,Kif2c,Lama4,Lamb1,Mcm2,Mcm3,Mcm7,Mki67,Nasp,Nfkbia,Notch3,Nr4a2,Nupr1,Pim2,Postn,Ppp1r15a,Ptp4a3,Pttg1,Rad51ap1,Recql4,Sbno2,Slc2…	Mouse
T121_p53-control	_tstat	over all collections	C2: curated gene sets	GROSS_HYPOXIA_VIA_ELK3_AND_HIF1A_DN	0.000755	0.00682028	0.403877	1.77847	0	90	Topbp1,Kpna2,Ccnb1,Cdc25a,Rrm2,Lsm2,Exo1,Tbc1d1,Cd276,Skil,Ets2,Nsl1,Ube2c,Rcc2,Myh9,Dusp7,Rad23b,Tardbp,Agrn,Srsf1,G3bp1,Plxna1,Ppat,Frrs1,Il1r1,Camkk2,Casp3	27	0.3	Agrn,Akap8,Amd1,Apln,Arl4c,Atp1b3,Bcl6b,Cacybp,Camkk2,Casp3,Ccnb1,Ccnd1,Cd276,Cdc25a,Cdk2ap1,Cds2,Col4a2,Cpd,Dido1,Dusp7,Elovl1,Elovl6,Ets2,Exo1,F2r,Fas,Frrs1,G3bp1,Gadd45g,Gart,Gata2,Gna11,H2afj,H6pd,Ifngr2,Il18,Il1r1,Kpna2,Lgals3bp,Lpcat1,Lsm2,Lztr1,Map3k11,Mat2a,Mgat2,Mgat4b,Mogs,Myh9,Notch1,Nrarp,Nsl1,Plec,Plxna1,Pmp22,Ppat,Prpf19,Pycr2,Rad1,Rad23b,Rapgef3,Rcc2,Rrm2,Rxra,Sac3d1,Sephs2,Setd7,S…	Mouse
T121_p53-control	_tstat	over all collections	C2: curated gene sets	HOLLERN_EMT_BREAST_TUMOR_DN	0.000735	0.00682028	0.680994	2.9371	0	82	Grhl2,Esrp1,Arhgef16,Lsr,Ptprf,St14,Cdh1,Epcam,Rab25,Cdcp1,Dsg2,Epha1,Dsp,Pkp3,Mal2,Myo5b,Kcnk1,Eppk1,Wwc1,Ddr1,Tjp3,Mpzl2,Tmem30b,Map7,Spint1,Lrba,Crb3,Fzd6,Spint2,Marveld2,Stap2,Tmem184a,Bspry,Nipal2,Esrp2,Tmem79,Ocln,Ehf,Ripk4,Cxadr,Grb7,Cldn3,Ovol1,Irf6,Epb41l5,Epb41l4b	46	0.560976	Arhgef16,Bcl11a,Blmh,Bspry,Cblc,Cdcp1,Cdh1,Cdh3,Celsr2,Chdh,Cldn1,Cldn3,Cldn4,Cldn7,Crb3,Cxadr,Ddr1,Dennd2d,Dsg2,Dsp,Efna3,Ehf,Elf5,Elovl7,Epb41l4b,Epb41l5,Epcam,Epha1,Eppk1,Erbb3,Esrp1,Esrp2,Fxyd3,Fzd6,Gjb2,Grb7,Grhl1,Grhl2,Gsdma,Hip1r,Ide,Irf6,Kcnk1,Kif21a,Krt15,Lrba,Lsr,Ltf,Mal2,Map7,Marveld2,Mpzl2,Myh14,Myo5b,Nipal2,Ocln,Ovol1,Pkp3,Pof1b,Ppif,Prss8,Ptprf,Rab25,Rhpn2,Ripk4,Rnf43,Shroom3,Slc5a9…	Mouse
T121_p53-control	_tstat	over all collections	C2: curated gene sets	KEGG_PYRIMIDINE_METABOLISM	0.000729	0.00682028	0.408573	1.76818	0	83	Pole,Tyms,Rrm1,Dck,Pold1,Tk1,Prim1,Rrm2,Pole3,Dut,Pola1,Pold2,Pole2,Uck2,Prim2,Nme7,Cad,Polr2b,Umps,Polr2a,Txnrd1,Cda,Pola2	23	0.277108	Ak3,Cad,Cant1,Cda,Cmpk1,Cmpk2,Ctps2,Dck,Dctd,Dhodh,Dtymk,Dut,Entpd1,Entpd3,Entpd4,Entpd4b,Entpd5,Entpd6,Gm49342,Itpa,Nme1,Nme2,Nme3,Nme6,Nme7,Nt5c,Nt5c2,Nt5e,Nt5m,Nudt2,Pnp,Pnpt1,Pola1,Pola2,Pold1,Pold2,Pold3,Pold4,Pole,Pole2,Pole3,Pole4,Polr1a,Polr1b,Polr1c,Polr1d,Polr1e,Polr2a,Polr2b,Polr2c,Polr2d,Polr2e,Polr2f,Polr2g,Polr2h,Polr2i,Polr2j,Polr2k,Polr2l,Polr3a,Polr3b,Polr3c,Polr3d,Polr3f,Polr3h,…	Mouse
T121_p53-control	_tstat	over all collections	C2: curated gene sets	KONG_E2F3_TARGETS	0.000733	0.00682028	0.845378	3.66647	0	84	Top2a,Tyms,Smc2,Mki67,Bub1b,Tpx2,Ccnb1,Ccna2,Tacc3,Prc1,Dck,Hmmr,Ncapg,Chaf1b,Usp1,Mcm3,Fignl1,Kif2c,Lmnb1,Hmgb2,Racgap1,Cdc20,Tk1,Kif20a,Prim1,Plk1,Nusap1,Ccnf,Ercc6l,Iqgap3,Ncapd2,Nasp,Cenpf,Psip1,Ncapg2,Incenp,Ezh2,Aurka,Rbl1,Shcbp1,Kif11,Dlgap5,Bub1,Rad51,Brca1,Cenph,Skp2,Ncaph,Cbx2,Cdc6,Rad54l,Cdca3,Nuf2,Melk,Fen1,Pbk,Ccne1,Ube2c,Rbbp8,Dna2,Cdc7,H2afx,Cenpq,Cdca5,Rad51ap1,Ube2t	66	0.785714	Asf1b,Aurka,Brca1,Bub1,Bub1b,Cbx2,Ccna2,Ccnb1,Ccne1,Ccnf,Cdc20,Cdc6,Cdc7,Cdca3,Cdca5,Cenpf,Cenph,Cenpk,Cenpq,Chaf1b,Dck,Dlgap5,Dna2,E2f3,Ercc6l,Ezh2,F13a1,Fam111a,Fbxo45,Fen1,Fignl1,H2afx,Hmgb2,Hmmr,Incenp,Iqgap3,Kif11,Kif20a,Kif2c,Lmnb1,Mapk8,Mcm3,Med1,Melk,Mki67,Myb,Nasp,Ncapd2,Ncapg,Ncapg2,Ncaph,Nr1d1,Nuf2,Nup50,Nusap1,Pbk,Plk1,Prc1,Prim1,Psip1,Racgap1,Rad51,Rad51ap1,Rad54l,Rbbp8,Rbl1,Rpl12,Rp…	Mouse
T121_p53-control	_tstat	over all collections	C2: curated gene sets	LABBE_WNT3A_TARGETS_UP	0.000743	0.00682028	0.493223	2.16369	0	88	Mcm4,Top2a,Mcm6,Dnmt1,Mki67,Ect2,Kpna2,Ccna2,Pcna,Dck,Hells,Ccnb2,Racgap1,Cdk1,Prim1,Mmp14,Rrm2,Tuba1b,Aurka,Shcbp1,Hmgb3,Pold2,Lmnb2,Rbbp7	24	0.272727	Actb,Adcy7,Add3,Ahr,Akap12,Alcam,Aldh1a1,Aldh1a7,Amotl2,Aurka,Axin2,Bag1,Cav1,Ccna2,Ccnb2,Ccnd1,Cdk1,Cebpd,Cpe,Ctsc,Dck,Dnmt1,Dusp8,Ecm1,Ect2,Fabp5,Fads2,Fbln2,Gadd45g,Gnas,Gpld1,Grem1,Gstm1,Gstm2,Gstm5,Hells,Hmgb3,Id1,Ifit3,Ifit3b,Il2rg,Kpna2,Lmnb2,Ltb,Ly6e,Ly75,Mcm4,Mcm6,Mki67,Mmp14,Mtmr1,Nfat5,Nfkb2,Nit1,Nmt2,Nrp1,Pcna,Pdgfb,Phgdh,Pold2,Polr2b,Prim1,Prmt1,Ptpn6,Racgap1,Rbbp7,Rdx,Robo1,Rrm2,Rsu…	Mouse
T121_p53-control	_tstat	over all collections	C2: curated gene sets	MATTIOLI_MGUS_VS_PCL	0.000743	0.00682028	0.484502	2.11707	0	87	Mcm4,Mcm6,Mcm5,Pcna,Mcm2,Nusap1,Xpo1,Nasp,Cks1b,Msh6,Sephs1,Tuba1b,Nup62,Junb,Smarca4,Ckap2,Eno1,Cad,Smc1a,Rbm10,Ran,Exosc2,Lbr,Uba1,Ruvbl1,Srsf1,Hnrnpf,Eef1a1,G3bp1,Abce1	30	0.344828	Abce1,Actr3,Akap1,Ap3d1,Asf1a,B2m,Cad,Ccnl1,Cct3,Cct4,Cd74,Cdc73,Ckap2,Cks1b,Coro1a,Cpne3,Csnk2a1,Cstf2t,Ddx39b,Eef1a1,Eno1,Eno1b,Epas1,Esyt1,Exosc2,Exosc4,Fadd,G3bp1,Gadd45b,Gm10031,Heca,Hnrnpf,Ighm,Igkc,Ints7,Itpa,Junb,Jund,Kif21b,Laptm4b,Lbr,Lpcat4,Map4k1,Mcm2,Mcm4,Mcm5,Mcm6,Msh6,Nasp,Nup210,Nup62,Nusap1,Ophn1,Paics,Parp1,Pcna,Peli1,Pfn1,Ppp1r15a,Prdx3,Psma3,Psmc4,Psmd4,Ran,Rbm10,Rplp1,Rps6,Rr…	Mouse
T121_p53-control	_tstat	over all collections	C2: curated gene sets	MORI_IMMATURE_B_LYMPHOCYTE_DN	0.000729	0.00682028	0.818493	3.54219	0	83	Top2a,Mcm6,Dnmt1,Stmn1,Smc2,Mki67,Kpna2,Ccnb1,Ccna2,Cenpa,Rrm1,Mcm7,Prc1,Pcna,Dck,Hmmr,Mcm2,Cdca7,Dtl,Mcm3,Ccnb2,Lig1,Lmnb1,Hmgb2,Cdc20,Cdk1,Prim1,Nusap1,Cdc45,Iqgap3,Mcm10,Cks1b,Rrm2,Ezh2,Slbp,Cenpl,Tmpo,Ttk,Hmgb3,Dlgap5,Dut,Smarca4,Prdx4,Ckap5,Rad51,Ncaph,Calm2,Rad54l,Nek2,Chek1,Cdca3,Smc4,Melk,Mthfd2,Uck2,Hnrnpab,Ube2c,Hmgn2,E2f8,Smarca5,Actn4,H2afx,Ran,Cdca5,Cbx1	65	0.783133	Actn4,Anp32e,Calm2,Cbx1,Ccna2,Ccnb1,Ccnb2,Ccnd3,Cdc20,Cdc45,Cdca3,Cdca5,Cdca7,Cdk1,Cdkn1a,Cdkn2c,Cdkn3,Cenpa,Cenpl,Chek1,Ckap5,Cks1b,Dck,Dlgap5,Dnmt1,Dtl,Dut,E2f8,Ezh2,Gm10282,Gsn,H2afv,H2afx,Hmgb2,Hmgb3,Hmgn2,Hmmr,Hnrnpab,Iqgap3,Kpna2,Lgals1,Lig1,Lmnb1,Mcm10,Mcm2,Mcm3,Mcm6,Mcm7,Melk,Mki67,Mthfd2,Ncaph,Nek2,Nusap1,Pck2,Pcna,Prc1,Prdx4,Prep,Prim1,Ptgr1,Rad51,Rad54l,Ramp1,Ran,Rrm1,Rrm2,Slbp,Slc16a1…	Mouse
T121_p53-control	_tstat	over all collections	C2: curated gene sets	REACTOME_LATE_PHASE_OF_HIV_LIFE_CYCLE	0.00075	0.00682028	0.528265	2.32117	0	89	Nup155,Rangap1,Nup205,Xpo1,Nup188,Ranbp1,Nup62,Aaas,Nup107,Nup214,Rcc1,Pom121,Nup85,Nup54,Vps37b,Taf1,Polr2b,Ran,Nup43,Ssrp1,Polr2a,Nup88,Nup37,Tpr,Taf6,Nup35,Gtf2f1,Nup153,Seh1l,Nup133,Nup50,Taf9,Gtf2f2	33	0.370787	Aaas,Ak6,Ccnh,Ccnt1,Ccnt2,Cdk7,Cdk9,Ctdp1,Ell,Ercc2,Ercc3,Gm11808,Gtf2a1,Gtf2a2,Gtf2b,Gtf2e1,Gtf2e2,Gtf2f1,Gtf2f2,Gtf2h1,Gtf2h2,Gtf2h3,Gtf2h4,Mnat1,Ncbp1,Ncbp2,Nmt1,Nmt2,Nup107,Nup133,Nup153,Nup155,Nup188,Nup205,Nup210,Nup214,Nup35,Nup37,Nup43,Nup50,Nup54,Nup62,Nup85,Nup88,Nup93,Nupl2,Polr2a,Polr2b,Polr2c,Polr2d,Polr2e,Polr2f,Polr2g,Polr2h,Polr2i,Polr2j,Polr2k,Polr2l,Pom121,Rae1,Ran,Ranbp1,Ranbp2…	Mouse
T121_p53-control	_tstat	over all collections	C2: curated gene sets	REACTOME_RNA_POL_II_TRANSCRIPTION	0.000743	0.00682028	0.40017	1.74857	0	87	Cstf2,Slbp,Srsf4,Taf1,Polr2b,Cpsf2,Ssrp1,Polr2a,Srsf1,Taf6,Gtf2f1,Taf9,Gtf2f2,Rnps1,Srrm1,Upf3b,Gtf2e2,Papola,Lsm11,Ercc3,Magoh,Srsf9,Ctdp1,U2af2,Dhx38,Ak6,Cpsf1,Cstf3,Tbp,Taf4b,Cdk7,Polr2d,Ncbp1,Srsf2,Taf4,Snrpe,Snrpf,Taf5,Gtf2b,Mnat1,Rngtt,Rbm8a,Cstf1,Srsf7	44	0.505747	Ak6,Ccnh,Ccnt1,Ccnt2,Cdc40,Cdk7,Cdk9,Clp1,Cpsf1,Cpsf2,Cpsf3,Cpsf7,Cstf1,Cstf2,Cstf3,Ctdp1,Dhx38,Ell,Ercc2,Ercc3,Gtf2a1,Gtf2a2,Gtf2b,Gtf2e1,Gtf2e2,Gtf2f1,Gtf2f2,Gtf2h1,Gtf2h2,Gtf2h3,Gtf2h4,Lsm10,Lsm11,Magoh,Mnat1,Ncbp1,Ncbp2,Nfx1,Nudt21,Pabpn1,Papola,Pcf11,Polr2a,Polr2b,Polr2c,Polr2d,Polr2e,Polr2f,Polr2g,Polr2h,Polr2i,Polr2j,Polr2k,Polr2l,Rbm8a,Rngtt,Rnmt,Rnps1,Slbp,Snrpb,Snrpd3,Snrpe,Snrpf,Srrm1,…	Mouse
T121_p53-control	_tstat	over all collections	C2: curated gene sets	REACTOME_SYNTHESIS_OF_DNA	0.00075	0.00682028	0.665889	2.92589	0	89	Mcm4,Rfc5,Pole,Mcm6,Mcm5,Ccna2,Mcm7,Pcna,Mcm2,Mcm3,Lig1,Rfc4,Pold1,Prim1,Cdc45,Gins1,Cdt1,Pola1,Pold2,Pole2,Cdc6,Rpa2,Gins2,Rfc3,Fen1,Rfc2,Cdk2,Prim2,Mcm8,Orc1,Dna2,Orc2,Rpa1,Gins4,Orc6,Psmb8,Cdkn1a,Pola2	38	0.426966	Ccna2,Cdc45,Cdc6,Cdk2,Cdkn1a,Cdkn1b,Cdt1,Dna2,Fen1,Gins1,Gins2,Gins4,Gm11808,Lig1,Mcm2,Mcm3,Mcm4,Mcm5,Mcm6,Mcm7,Mcm8,Orc1,Orc2,Orc3,Orc4,Orc5,Orc6,Pcna,Pola1,Pola2,Pold1,Pold2,Pold3,Pold4,Pole,Pole2,Prim1,Prim2,Psma1,Psma2,Psma3,Psma4,Psma5,Psma6,Psma7,Psmb1,Psmb10,Psmb2,Psmb3,Psmb4,Psmb5,Psmb6,Psmb7,Psmb8,Psmb9,Psmc1,Psmc2,Psmc3,Psmc4,Psmc5,Psmc6,Psmd1,Psmd10,Psmd11,Psmd12,Psmd13,Psmd14,Psmd2,Ps…	Mouse
T121_p53-control	_tstat	over all collections	C2: curated gene sets	SANSOM_APC_TARGETS_UP	0.000755	0.00682028	0.454316	2.00058	0	90	Mcm6,Ect2,Mcm7,Mcm2,Cdca7,Dtl,Mcm3,Pask,Tgif1,Mad1l1,Tiam1,Skp2,Impa2,Diaph3,Ets2,Gtf3c4,Ephb3,Cd44,Tnfrsf12a,Krt18,Sox9,Ube2t,Ehf,Slc39a14,Emp2,Marcksl1	26	0.288889	Abcc5,Acer2,Adat1,Apex1,Axin2,Bcas2,Ccdc86,Ccnd2,Cd320,Cd44,Cdc37,Cdca7,Cited1,Clcn5,Cnot2,Diaph3,Dtl,Dtymk,Dyrk3,Ect2,Egr1,Ehf,Eif2s2,Emp2,Ephb2,Ephb3,Ergic1,Ets2,Etv4,Ggh,Glul,Gnb1l,Gtf3c4,Hes6,Hnrnpr,Hopx,Igfbp4,Impa2,Impdh2,Kat2a,Kcnq1,Krt18,Krt23,Lrig1,Mad1l1,Marcksl1,Mcm2,Mcm3,Mcm6,Mcm7,Mri1,Msx1,Naf1,Npc1,Paics,Parp1,Pask,Poli,Prdx2,Psat1,Psmg2,Qser1,Recql,Rnase4,Rnf43,Rpp14,Shf,Skp2,Slc39…	Mouse
T121_p53-control	_tstat	over all collections	C2: curated gene sets	ZHANG_TLX_TARGETS_DN	0.000733	0.00682028	0.834288	3.61837	0	84	Mcm4,Anln,Top2a,Pole,Tyms,Smc2,Mki67,Ccna2,Mms22l,Hmmr,Ncapg,Chaf1b,Usp1,Dtl,Zwilch,Haus6,Spag5,Fignl1,Lig1,Wdhd1,Timeless,Prim1,Ercc6l,Cdc45,Tipin,Mcm10,Gins1,Nasp,Cenpf,Fanca,Plk4,Ncapg2,Incenp,Ezh2,Hat1,Rbl1,Tmpo,Shcbp1,Ttk,Kif11,Pola1,Bub1,Exo1,Brca1,Shmt1,Mastl,Blm,Rad54l,Chek1,Smc4,Hmgxb4,Trip13,Nup85,Dis3,Sass6,Rbbp8,Tcf19,Cenpn,Dna2,Orc2,Fanci,Casp8ap2,Dek,Rad51c,Tardbp,Cep55,Rad51ap1,Rif…	72	0.857143	Anln,Atm,Blm,Brca1,Bub1,Casp8ap2,Ccna2,Cdc45,Cenpf,Cenpk,Cenpn,Cep55,Chaf1b,Chek1,Dek,Dis3,Dna2,Dnajc2,Dtl,Ercc6l,Exo1,Ezh2,Fam111a,Fanca,Fanci,Fignl1,Gins1,Hat1,Haus6,Hmgxb4,Hmmr,Incenp,Kif11,Lig1,Lyar,Mastl,Mcm10,Mcm4,Mki67,Mms22l,Nasp,Ncapg,Ncapg2,Net1,Nup85,Orc2,Pdzd11,Peg3,Plk4,Pola1,Pole,Ppat,Prim1,Rad51ap1,Rad51c,Rad54l,Rbbp8,Rbl1,Rfc1,Rif1,Sass6,Shcbp1,Shmt1,Ska1,Slc12a2,Slc4a4,Smc2,Smc4,…	Mouse
T121_p53-control	_tstat	over all collections	C2: curated gene sets	CROONQUIST_IL6_DEPRIVATION_DN	0.00077	0.00684215	0.82083	3.63843	0	94	Mcm4,Top2a,Cenpe,Tyms,Stmn1,Smc2,Mki67,Bub1b,Kpna2,Wee1,Tpx2,Ccnb1,Ccna2,Cenpa,Mcm7,Pcna,Hmmr,Mcm2,Chaf1a,Mcm3,Cks2,Ccnb2,Spag5,Lig1,Kif2c,Lmnb1,Hmgb2,Cdc20,Rfc4,Pold1,Tk1,Cdk1,Aurkb,Plk1,Ccnf,Cdc45,Cdc25a,Ccne2,Gins1,Nasp,Cks1b,Kif22,Plk4,Rrm2,Sephs1,Kifc1,Foxm1,Aurka,Ttk,Kif11,Dut,Mad2l1,Bub1,Brca1,Kntc1,Stil,Skp2,Pole2,Ncaph,Cdc6,Traip,Kif14,Dhfr,Chek1,Mybl2,Smc4,Kifc5b,Rfc3,Trip13,Ube2c,Snrpa…	72	0.765957	Abhd5,Anp32e,Aurka,Aurkb,Brca1,Bub1,Bub1b,Ccna2,Ccnb1,Ccnb2,Ccne2,Ccnf,Cdc20,Cdc25a,Cdc45,Cdc6,Cdk1,Cdkn3,Cenpa,Cenpe,Chaf1a,Chek1,Cks1b,Cks2,Dhfr,Dtymk,Dut,Fads3,Fanci,Foxm1,Gale,Galk1,Ggh,Gins1,Gmps,Hist2h2be,Hmga1,Hmgb2,Hmmr,Itm2a,Kif11,Kif14,Kif22,Kif2c,Kifc1,Kifc5b,Kntc1,Kpna2,Lig1,Lmnb1,Mad2l1,Mcm2,Mcm3,Mcm4,Mcm7,Mki67,Mybl2,Nasp,Ncaph,Oip5,Pcna,Plk1,Plk4,Pold1,Pole2,Ptp4a3,Ptprc,Pttg1,Rfc3…	Mouse
T121_p53-control	_tstat	over all collections	C2: curated gene sets	LE_EGR2_TARGETS_UP	0.00077	0.00684215	0.787949	3.49268	0	94	Mcm4,Top2a,Rfc5,Smc2,Mki67,Mcm5,Ect2,Kpna2,Ccnb1,Ccna2,Rrm1,Mcm7,Prc1,Coro1c,Usp1,Cdca8,Cks2,Uhrf1,Ccnb2,Fignl1,Kif2c,H2afz,Lmnb1,Hmgb2,Cdc20,Cdk1,Kif20a,Plk1,Nusap1,Tubb6,Birc5,Trim59,Iqgap3,Klf10,Cks1b,Kif22,Lin9,Plk4,Rrm2,Incenp,Ezh2,Lsm2,Aurka,Rbl1,Kif11,Mad2l1,Bub1,Rad51,Ncaph,Specc1,Rbm3,Tnc,Tcf19,Basp1,Cd44	55	0.585106	Atf3,Aurka,Basp1,Birc5,Bub1,Bzw2,Cadm1,Ccl2,Ccna2,Ccnb1,Ccnb2,Ccnd1,Cd44,Cdc20,Cdc7,Cdca8,Cdk1,Cdkn1c,Chl1,Cks1b,Cks2,Col18a1,Coro1c,Cotl1,Csrp2,Cuedc2,Cxcl14,Cxcr4,Dnajc9,Ect2,Ednrb,Ets1,Ezh2,Ezr,Fignl1,H2afx,H2afz,Hdac2,Hmgb2,Hnrnpa2b1,Id2,Incenp,Iqgap3,Kif11,Kif20a,Kif22,Kif2c,Klf10,Kpna2,Lin9,Lmnb1,Lsm2,Mad2l1,Marcks,Marcksl1,Mcm4,Mcm5,Mcm7,Mki67,Nav2,Ncaph,Nhp2,Nt5dc2,Nusap1,P2rx4,Pde8a,Plek…	Mouse
T121_p53-control	_tstat	over all collections	C2: curated gene sets	MORI_EMU_MYC_LYMPHOMA_BY_ONSET_TIME_UP	0.000768	0.00684215	0.552983	2.44086	0	92	Topbp1,Bub1b,Mms22l,Mcm7,Dck,Spag5,Lig1,Wdhd1,Cdk1,Tipin,Smpd4,Sephs1,Ranbp1,Mis18bp1,Smarca4,Shmt1,Cenpo,Kif18b,Cbx2,Rai1,Eftud2,Gins2,Rfc3,Llgl1,Cdca4,Ilf3,Plekha2,Trim28,Prim2,Cenpn,Traf4,Smc1a,Strbp,Suz12,Mutyh,Fam20b,Cbx1,Ssrp1,Fancm,Gm49383,Prdm4,Mdm1,Cep89,Tcf3,Lsm6	45	0.48913	Agk,Ahcy,Akap12,Akt3,Blmh,Bub1b,Cbll1,Cbx1,Cbx2,Cdca4,Cdk1,Cdk9,Cenpn,Cenpo,Cep89,Chchd10,Cisd1,Cox5a,Cyfip2,Dab2ip,Dck,Ddx47,Dyrk2,Ebf1,Eftud2,Eif4ebp2,Elof1,Elovl6,Fam20b,Fancm,Fkbp3,Gclc,Gemin5,Gins2,Gm49383,Ilf3,Ino80e,Jmjd4,Kif18b,Lig1,Llgl1,Lsm6,Mcm7,Mdm1,Med9,Mis18bp1,Mms22l,Mrpl27,Mrps18a,Mthfd1,Mutyh,Myb,Otub2,Pde2a,Phb2,Plekha2,Poc1b,Prdm4,Prim2,Ptgr1,Rai1,Ranbp1,Rbmx,Rfc3,Rnf2,Sephs1,S…	Mouse
T121_p53-control	_tstat	over all collections	C2: curated gene sets	ODONNELL_TFRC_TARGETS_DN	0.000768	0.00684215	0.730098	3.22264	0	92	Anln,Top2a,Cenpe,Dbf4,Mki67,Ect2,Bub1b,Ccnb1,Ccna2,Cenpa,Tacc3,Prc1,Hmmr,Chaf1a,Hells,Arhgap11a,Cdc20,Cdk1,Aurkb,Kif20a,Plk1,Birc5,Ercc6l,Cenpf,Cks1b,Plk4,Rrm2,Ndc80,Ranbp1,Foxm1,Aurka,Ckap2l,Shcbp1,Rad54b,Ttk,Kif11,Dlgap5,Dcp2,Bub1,Brca2,Pole2,Ncaph,Cdc6,Kif14,Diaph3,Mybl2,Bptf,Aspm,Fbxo5,Gtse1	50	0.543478	Acaca,Acvr2b,Ankrd50,Anln,Apbb1,Arhgap11a,Asns,Aspm,Aurka,Aurkb,Birc5,Bptf,Brca2,Bub1,Bub1b,Ccna2,Ccnb1,Cd151,Cdc20,Cdc6,Cdk1,Cdkn3,Cenpa,Cenpe,Cenpf,Cep55,Cfl2,Chaf1a,Ckap2l,Cks1b,Dbf4,Dcp2,Depdc1b,Diaph3,Dlgap5,Dna2,Ect2,Ercc6l,Fam83d,Fancd2,Fap,Fbxl20,Fbxo5,Fkbp5,Foxm1,Fus,G3bp1,Galt,Gins3,Gtse1,Hells,Hmmr,Itgb5,Kif11,Kif14,Kif20a,Lrrc58,Map4k2,Mex3c,Mki67,Mnd1,Mybl2,Mynn,Ncaph,Ndc80,Npnt,Nup5…	Mouse
T121_p53-control	_tstat	over all collections	C2: curated gene sets	PUJANA_BREAST_CANCER_LIT_INT_NETWORK	0.000762	0.00684215	0.617472	2.73909	0	93	Bub1b,Kpna2,Ccnb1,Ccna2,Mcm3,Rfc4,Cdk1,Plk1,Flna,E2f1,Cdc25a,Rad50,Fanca,Msh6,Aurka,Junb,Smarca4,Chek2,Fhl2,Rad51,Brca2,Blm,Chek1,Rpa2,Clspn,Dhx9,Abl1,Ccne1,Rbbp7,Rfc2,Mdc1,Cdk2,Rbbp8,Akt1,Smc1a,Msh2,H2afx,Rpa1,Bard1,Tubg1,Terf1,Nbn,Cdc25c,Cdk4,Rpa3,Nmi,Hdac1,Fancd2,Nufip1,Plk3,Fancg	51	0.548387	Abl1,Acaca,Akt1,Ar,Atf1,Atm,Atr,Aurka,Bach1,Bap1,Bard1,Bccip,Blm,Brap,Brca2,Bub1b,Ccna2,Ccnb1,Ccnd1,Ccne1,Cdc25a,Cdc25c,Cdk1,Cdk2,Cdk4,Chek1,Chek2,Clspn,Crebbp,Csnk2a1,Ctbp1,Dhx9,E2f1,E2f4,Elk1,Ep300,Esr1,Fanca,Fancd2,Fancg,Fhl2,Flna,Gm10031,H2afx,Hdac1,Hdac2,Hmg20b,Jak1,Jak2,Junb,Kat2b,Kpna2,Lmo4,Map2k3,Mcm3,Mdc1,Mdm2,Med1,Mlh1,Msh2,Msh6,Myc,Nbn,Nfkbia,Nmi,Nufip1,Pex5,Plk1,Plk3,Prkdc,Rad50,Rad51…	Mouse
T121_p53-control	_tstat	over all collections	C2: curated gene sets	REACTOME_DNA_REPAIR	0.000772	0.00684215	0.560191	2.48881	0	95	Rfc5,Pole,Pcna,Usp1,Lig1,Rfc4,Pold1,Rad50,Fanca,Pold2,Rad51,Brca1,Brca2,Pole2,Rpa2,Rfc3,Fen1,Brip1,Rfc2,Mdc1,Palb2,Mutyh,Fancb,Rad23b,Tdg,Polr2b,H2afx,Lig4,Rpa1,Ube2t,Polh,Fancm,Polr2a,Xrcc1,Mbd4,Nbn,Rpa3,Fancd2,Mad2l2	39	0.410526	Alkbh2,Apex1,Atm,Atr,Bivm,Brca1,Brca2,Brip1,Ccnh,Cdk7,Ddb1,Ddb2,Ercc1,Ercc2,Ercc3,Ercc4,Ercc5,Ercc6,Ercc8,Fanca,Fancb,Fancc,Fancd2,Fance,Fancg,Fancl,Fancm,Fen1,Gm11808,Gtf2h1,Gtf2h2,Gtf2h3,Gtf2h4,H2afx,Lig1,Lig3,Lig4,Mad2l2,Mbd4,Mdc1,Mnat1,Mpg,Mutyh,Nbn,Nthl1,Ogg1,Palb2,Pcna,Polb,Pold1,Pold2,Pold3,Pold4,Pole,Pole2,Polh,Polr2a,Polr2b,Polr2c,Polr2d,Polr2e,Polr2f,Polr2g,Polr2h,Polr2i,Polr2j,Polr2k,P…	Mouse
T121_p53-control	_tstat	over all collections	C2: curated gene sets	VANTVEER_BREAST_CANCER_METASTASIS_DN	0.00077	0.00684215	0.63981	2.83604	0	94	Mcm6,Stmn1,Ect2,Cenpa,Prc1,Dck,Dtl,Cks2,Ccnb2,Rfc4,Tk1,Nusap1,Birc5,Rad21,Ccne2,Cenpf,Ndc80,Ezh2,Aurka,Hjurp,Hmgb3,Gpsm2,Dlgap5,Cdc25b,Mad2l1,Slc7a1,Bub1,Kif14,Cdc42bpa,Ska3,Diaph3,Smc4,Aspm,Melk,Fbxo5,Trip13,Pfkp,Qsox2,Mtmr2,Cenpn,Uchl5,Mgat4a,Pgk1,Ndrg1	44	0.468085	Adm,Agfg1,Armc1,Asns,Aspm,Aurka,B3galnt2,Birc5,Bnip3,Bub1,Ccnb2,Ccne2,Cdc25b,Cdc42bpa,Cdk16,Cenpa,Cenpf,Cenpn,Cks2,Col4a2,Cp,Dck,Degs1,Diaph3,Dlgap5,Dtl,Ect2,Esm1,Ext1,Ezh2,Fbxo5,Flt1,Gbe1,Ggh,Gmps,Gnaz,Gpr180,Gpsm2,Hjurp,Hmgb3,Igfbp5,Ints7,Ivns1abp,Kif14,Kif21a,Lpcat1,Lrp12,Mad2l1,Mapre2,Mccc1,Mcm6,Melk,Mgat4a,Mllt10,Mmp9,Mrpl13,Mtdh,Mtmr2,Ndc80,Ndrg1,Nipa1,Nusap1,Orc6,Oxct1,Pfkp,Pgk1,Pir,Pitrm1…	Mouse
T121_p53-control	_tstat	over all collections	C2: curated gene sets	ANDERSEN_CHOLANGIOCARCINOMA_CLASS2	0.000816	0.00685372	0.530293	2.43818	0	111	Anln,Top2a,Cenpe,Tpx2,Ccnb2,Cdc20,St14,Cdcp1,Bora,Aurka,Ttk,Pkp3,Kif11,Dlgap5,Bub1,Kcnk1,Lgals3,Fermt1,Cdca3,Tjp3,Tuft1,Ube2c,Kif15,Col12a1,Tmprss4,Lamc2,Cep55,Lamb3,Anxa3,Vill,Ap1s3,Plek2,Rhbdl2,Tfcp2l1,Fam83d,Plaur,Slc39a4,Gprc5a,Usp54,C1galt1,Gpa33,Slc4a11,Sfn,Tspan1,Pmaip1,Myh14,Klf5,Arhgap27,Cldn4,Cblc,Adam8,Ppp1r1b,Serpinb5,Mmp12,Capg,Gpr35,Vdr,Gjb3,Smpdl3b,Krt6a	60	0.540541	Adam8,Aldh3b1,Anln,Anxa3,Ap1s3,Apobec1,Arhgap27,Aurka,Bcl11b,Bhlhe41,Bik,Bora,Bub1,C1galt1,Capg,Cblc,Ccnb2,Cd55,Cdc20,Cdca3,Cdcp1,Cdh3,Cenpe,Cep55,Cldn4,Col11a1,Col12a1,Col1a2,Col6a3,Coro2a,Cthrc1,Ctse,Cyp2s1,Dapp1,Dhdh,Dlgap5,Dtx2,Ell3,Eps8l1,Fam83d,Fermt1,Fxyd3,Galnt12,Galnt6,Gjb3,Gjb4,Gpa33,Gpr160,Gpr35,Gprc5a,Hk2,Hspa1a,Hspa1b,Itga2,Itgb6,Kcnk1,Kcnn4,Kif11,Kif15,Klf5,Krt15,Krt17,Krt19,Krt6a,L…	Mouse
T121_p53-control	_tstat	over all collections	C2: curated gene sets	BENPORATH_PROLIFERATION	0.000872	0.00685372	0.691066	3.23029	0	125	Anln,Top2a,Cenpe,Tyms,Stmn1,Dbf4,Kpna2,Cenpa,Prc1,Pcna,Ncapg,Mcm2,Chaf1b,Cdca7,Dtl,Mcm3,Cks2,Ccnb2,Pkmyt1,Spag5,H2afz,Racgap1,Rfc4,Cdk1,Birc5,Cenpf,Cks1b,Fanca,Rrm2,Ndc80,Ppil1,Ranbp1,Cdt1,Ezh2,Aurka,Ttk,Gpsm2,Mad2l1,Bub1,Exo1,Rad51,Rad54l,Nek2,Mybl2,Aspm,Nuf2,Pbk,Hspa14,Prim2,Suv39h2,Cenpn,Snrpd1,Dek,Msh2,Purb,Ilf2,Lbr,Csnk1g1,Cdca5,Rad51ap1,Ube2t,Gins3,Proser1,Uggt1,Cdkn3,Kdelr2	66	0.528	Agfg1,Ankrd27,Anln,Arf1,Asf1a,Aspm,Aurka,Avl9,Birc5,Bub1,Ccnb2,Cdc123,Cdca5,Cdca7,Cdk1,Cdkn3,Cdt1,Cebpg,Cenpa,Cenpe,Cenpf,Cenpm,Cenpn,Chaf1b,Cks1b,Cks2,Cnih4,Cox5a,Cse1l,Csnk1g1,Cstb,Dap3,Dbf4,Dcun1d5,Dek,Dtl,Dtymk,Exo1,Ezh2,Fam3c,Fam49b,Fanca,Fance,Gars,Gart,Gdi2,Ggct,Gins3,Gnb4,Gpsm2,Gtpbp4,H2afv,H2afz,Hdac2,Hspa14,Idh2,Ilf2,Kdelr2,Kpna2,Lbr,Lgals8,Lrp8,Mad2l1,Magohb,Mcm2,Mcm3,Mnd1,Mrpl9,Msh2,M…	Mouse
T121_p53-control	_tstat	over all collections	C2: curated gene sets	BROWNE_HCMV_INFECTION_14HR_UP	0.000855	0.00685372	0.337191	1.56689	0	120	Dbf4,Usp1,Ccnf,Ccne2,Pole3,Tiam1,Cask,Slc7a5,Cdc6,Rcc1,Ube2s,Prpf3,Fen1,Ccne1,Zbed4,Cdk2,Hes1,Adnp2,Baz1a,Ing1,Hinfp,Rbm14,Srrt,Clint1,Foxk2,Slc39a14,Eif4a3,Morc3,Marcksl1,Smg7,Ppfia1,Upf1,Gla,Spag1,Fgfr1op,Fzd5	36	0.3	Abcc5,Adnp2,Alas1,Amd1,Anp32e,Apoe,Aqp3,Atf2,Atp6v0b,Atp6v1c1,Baz1a,Bcl7b,Brms1,Calcrl,Cask,Ccdc93,Ccne1,Ccne2,Ccnf,Cdc6,Cdk2,Cds1,Cebpg,Cers6,Cgrrf1,Clint1,Dbf4,Dctn5,Ddx3x,Eif4a3,Epha4,Etv5,Fen1,Fgfr1op,Ficd,Fmo1,Fos,Foxk2,Fzd5,Gapvd1,Gclc,Gclm,Gla,Grpel1,Herpud1,Hes1,Hinfp,Hipk1,Hist2h2be,Hmox1,Hoxb2,Ifi204,Ifi205,Ifi211,Ing1,Ip6k1,Isg20l2,Jmjd6,Klhdc10,Klhl18,Luc7l3,M6pr,Marcksl1,Max,Med1,Mnd…	Mouse
T121_p53-control	_tstat	over all collections	C2: curated gene sets	BURTON_ADIPOGENESIS_3	0.000784	0.00685372	0.837223	3.71762	0	96	Mcm4,Top2a,Rfc5,Topbp1,Dnmt1,Tyms,Smc2,Mki67,Mcm5,Kpna2,Ccnb1,Tfdp1,Rrm1,Tacc3,Mcm7,Prc1,Pcna,Dck,Mcm2,Usp1,Cdca7,Cdca8,Dtl,Hells,Mcm3,Cks2,Ccnb2,Fignl1,Kif2c,Hmgb2,Racgap1,Cdc20,Tk1,Cdk1,Kif20a,Prim1,Plk1,Nusap1,Tubb6,Birc5,Ccnf,Cdc45,Mcm10,Cstf2,Ccne2,Nasp,Cks1b,Kif22,Rrm2,Incenp,Ezh2,Slbp,Aurka,Ttk,Il13ra1,Kif11,Dlgap5,Pola1,Mad2l1,Bub1,Rad51,Brca1,Ncaph,Cdc6,Fen1,Trip13	66	0.6875	Abca1,Adam8,Aqp1,Asf1b,Aurka,Birc5,Brca1,Bub1,Bzw1,Ccnb1,Ccnb2,Ccne2,Ccnf,Cdc20,Cdc45,Cdc6,Cdc7,Cdca7,Cdca8,Cdk1,Cenpk,Cks1b,Cks2,Csrp2,Cstf2,Cx3cl1,Dck,Dlgap5,Dnmt1,Dtl,Dtymk,Ezh2,Fen1,Fignl1,Gas6,Gm49342,Hells,Hmgb2,Il13ra1,Ilf2,Impdh2,Incenp,Kif11,Kif20a,Kif22,Kif2c,Klf5,Kpna2,Lmo4,Lrp5,Mad2l1,Man2a1,Mcm10,Mcm2,Mcm3,Mcm4,Mcm5,Mcm7,Mki67,Mtm1,Nasp,Ncaph,Nid1,Nqo1,Nusap1,Osmr,Pcna,Plk1,Pnp,Pola1…	Mouse
T121_p53-control	_tstat	over all collections	C2: curated gene sets	CHANG_CYCLING_GENES	0.000877	0.00685372	0.773374	3.61678	0	126	Mcm4,Anln,Top2a,Mcm6,Mcm5,Bub1b,Tpx2,Ccna2,Cenpa,Rrm1,Tacc3,Pcna,Hmmr,Usp1,Cdca7,Cdca8,Hells,Cks2,Uhrf1,Ccnb2,Spag5,Sdc1,Lmnb1,Rfc4,Cdk1,Prim1,Plk1,Nusap1,Birc5,Ccnf,Mapk13,E2f1,Ncapd2,Tipin,Rangap1,Poc1a,Cdc25a,Cenpf,Kif22,Rrm2,Kifc1,Ezh2,Foxm1,Aurka,Prps2,Ckap2l,Hjurp,Dlgap5,Mad2l1,Bub1,Ckap2,Exo1,Prr11,Ncaph,Cdc6,Donson,Ska3,Diaph3,Ube2s,Gmnn,Dhfr,Smc4,Nuf2,Kifc5b,Gins2,Melk,Fen1,Gtse1,Trip13,…	101	0.801587	Adamts1,Amd1,Ankrd10,Anln,Anp32e,Arl4a,Asf1b,Aurka,Bard1,Birc5,Bub1,Bub1b,Bub3,Casp3,Ccna2,Ccnb2,Ccnf,Cdc25a,Cdc25c,Cdc6,Cdca5,Cdca7,Cdca8,Cdk1,Cdkl5,Cdkn3,Cenpa,Cenpf,Cenpm,Cenpq,Ciita,Ckap2,Ckap2l,Cks2,Depdc1b,Dhfr,Diaph3,Dkc1,Dlgap5,Donson,E2f1,Esco2,Exo1,Ezh2,Fam83d,Fancg,Fbxl20,Fen1,Foxm1,G2e3,Gas2l3,Gins2,Gins3,Gmnn,Gtse1,H2afx,Hells,Hjurp,Hmmr,Ilf2,Itgb3,Kdm5b,Kif20b,Kif22,Kifc1,Kifc5b,Lmn…	Mouse
T121_p53-control	_tstat	over all collections	C2: curated gene sets	CHEMNITZ_RESPONSE_TO_PROSTAGLANDIN_E2_UP	0.000816	0.00685372	0.584278	2.68639	0	111	Mcm4,Top2a,Cenpe,Mki67,Bub1b,Tpx2,Ccnb1,Prc1,Ncapg,Chaf1a,Cks2,Uhrf1,Ccnb2,Spag5,Lmnb1,Tk1,Kif20a,Nusap1,Birc5,Cdc45,Iqgap3,Cenpf,Rrm2,Aurka,Hjurp,Ttk,Dlgap5,Rab15,Slc7a1,Bub1,Prr11,Ncaph,Cdc6,Ska3,Ube2s,Smc4,Aspm,Tpd52,Gtse1,Mthfd2,Wdr76,Ube2c,Brip1,Trim28,Sae1	45	0.405405	Afap1l1,Afap1l2,Anapc1,Ank2,Ap2s1,Arap3,Asf1b,Aspm,Atp6v1c1,Aurka,Bard1,Birc5,Bola3,Brip1,Bub1,Bub1b,Ccnb1,Ccnb2,Cdc45,Cdc6,Cdkn3,Cenpe,Cenpf,Chaf1a,Chd1l,Chmp7,Cks2,Dgat1,Dlgap5,Dnajc18,Dysf,Eif4ebp1,Ercc1,Fancl,Flt1,Gemin5,Gjc1,Gmps,Gramd1a,Grina,Gtse1,Hjurp,Hspa9,Impad1,Iqgap3,Kif20a,Kif3c,Kptn,Ksr1,Larp1,Lmnb1,Lrrc8c,Mcm4,Micall1,Mki67,Mllt11,Mta3,Mthfd2,Ncapg,Ncaph,Nes,Nsmaf,Nup210,Nusap1,Ol…	Mouse
T121_p53-control	_tstat	over all collections	C2: curated gene sets	CHIARADONNA_NEOPLASTIC_TRANSFORMATION_KRAS_UP	0.000809	0.00685372	0.543858	2.46812	0	106	Top2a,Rfc5,Topbp1,Dnmt1,Smc2,Cenpa,Rrm1,Pcna,Myef2,Uhrf1,Fignl1,Tubb6,Rangap1,Cks1b,Plk4,Rrm2,Slbp,Aurka,Rbl1,Hmgb3,Pola1,Cask,Rad51,Ncaph,Myo1b,Rbm3,Dhx9,Itga6,E2f8,Gm9833,Cdc7,H2afx,Tpbg,Ilf2,Ssrp1,Mapk6,Igf2r,Marcksl1,Spp1,Spred2,Tcf12,Timp1,Efnb2,Ahcy,Plscr1,Bach1,Gja1,Fut8,Hnrnpd	49	0.462264	Ahcy,Angptl2,Anp32e,Apbb1ip,Apcdd1,Areg,Aurka,Bach1,Bnc1,Bzw2,Cask,Ccl2,Ccnd1,Cdc7,Cenpa,Cenpv,Cks1b,Ctsb,Cytip,Dhx9,Dnmt1,E2f8,Efnb2,Ergic3,Etv4,Evi2a,Evl,Fam3c,Fdx1,Fignl1,Fut8,Gja1,Gm9833,Gtf2a2,H2afx,Has2,Hmgb3,Hnrnpd,Igf2r,Il1rl1,Ilf2,Itga6,Ivns1abp,Kcnn4,Lum,Mapk6,Marcksl1,Med10,Mrpl18,Myef2,Myo1b,Naa38,Nap1l1,Nav2,Ncam1,Ncaph,Nfe2l2,Nfkbia,Ngef,Pcdh7,Pcna,Pdpn,Phlda1,Plk4,Plscr1,Pola1,Ppid…	Mouse
T121_p53-control	_tstat	over all collections	C2: curated gene sets	CONCANNON_APOPTOSIS_BY_EPOXOMICIN_DN	0.000851	0.00685372	0.412222	1.90395	0	117	Top2a,Stmn1,Mki67,Ccna2,Cenpa,Hmmr,Hmgb2,Cdc20,Pold1,Cdk1,Aurkb,Plk1,Espl1,Birc5,Kifc1,Lsm2,Aurka,Dlgap5,Mad2l1,Bub1,Dhfr,Kifc5b,Cbx5,Pfkp,Mfsd10,Ube2c,Tbc1d30,Dusp7,Igsf3,Myof	30	0.25641	Abhd14a,Acyp1,Adcy1,Adm,Agpat1,Ak4,Akap1,Aldh7a1,Aldoc,Aprt,Aurka,Aurkb,Bckdhb,Bcl11a,Birc5,Bub1,Cadm1,Cbx5,Ccna2,Cdc20,Cdh11,Cdk1,Cenpa,Cetn3,Clcn4,Cox17,Cxcr4,Cyb5a,Dbi,Dhcr24,Dhfr,Dlgap5,Dnase1l1,Dok4,Dpy19l1,Dusp7,Eid1,Elmo1,Emilin1,Espl1,Etv1,Exosc9,Fabp5,Fzd2,Gm2a,Gng11,Gtf2h5,H1fx,H2afv,Hk2,Hmgb2,Hmgn3,Hmmr,Ica1,Igsf3,Insig1,Kifc1,Kifc5b,Lage3,Limk2,Lmo1,Lsm2,Lsm7,Lum,Mad2l1,Maoa,Map2k6,Ma…	Mouse
T121_p53-control	_tstat	over all collections	C2: curated gene sets	COULOUARN_TEMPORAL_TGFB1_SIGNATURE_UP	0.000784	0.00685372	0.45528	2.02164	0	96	Tgif1,Ier3,Bcl3,Clic4,Mal2,Cep192,Tbc1d1,Skil,Ddit4,Emd,Hmgxb4,Gtse1,Fosl2,Iqgap1,Itga6,Ddr1,Unc5b,Tgfbr1,Nab1,Sppl2a,Pdgfa,Sqle,Sox9,Tex10,Fgd6,Rbm47,Grb7,Csnk1e,Smad7,Bhlhe40,Serpine1,Als2,Sox4,Kctd3,Pmepa1,Slc29a1,Slc20a1,Plat,Dusp4,Uap1l1,Lima1,Gga3,Cldn4,Tnfrsf1b,Pdcd10	45	0.46875	Als2,Amd1,Arhgap29,Asns,Bcl2l14,Bcl3,Bhlhe40,Btg1,Cep192,Chmp4c,Cldn4,Clic4,Cpd,Csnk1e,Cxcl10,Ddit4,Ddr1,Dhx32,Dusp4,Emd,Epg5,Ergic1,Exoc7,Fcho2,Fgd6,Fosl2,Foxq1,Gga3,Grb7,Gtse1,Hmbs,Hmgxb4,Hspa4,Idi1,Ier3,Ifngr1,Ikbke,Impact,Iqgap1,Itga6,Kctd3,Lgmn,Lima1,Lmo7,Lpgat1,Mal2,Maml2,Nab1,Nbeal1,Ncs1,Net1,Nfe2l2,Ngf,Nrp1,Palmd,Pdcd10,Pdgfa,Pdlim7,Picalm,Pigh,Pip4k2b,Plat,Plekha3,Pmepa1,Rbm47,Rps6kc1,Se…	Mouse
T121_p53-control	_tstat	over all collections	C2: curated gene sets	DANG_MYC_TARGETS_UP	0.000851	0.00685372	0.361898	1.67152	0	117	Tyms,Ccnb1,Pcna,Nup155,Cks2,H2afz,Tk1,E2f1,Cdc25a,Prps2,Ptma,Pold2,Shmt1,Rcc1,Impa2,Eif4a1,Ube2c,Eno1,Rfc2,Exosc8,Cad,Msh2,Slc39a6,Srsf1,Ppat,Emp1,Prep,Nbn,Smn1,Cdc25c,Cdk4,Ncl,Hmga1,Eif2s1,Elavl1,Hnrnpa2b1,Ppia,Pa2g4,Eno1b,Cstb,Hspa8	41	0.350427	Aimp2,Akap1,Apex1,Bax,Cad,Ccnb1,Ccnc,Ccnd2,Cct5,Cdc25a,Cdc25c,Cdk4,Cebpz,Cks2,Cstb,Ctsc,Dbi,Ddx10,Ddx18,Ddx5,Dkc1,Dpy30,E2f1,E2f3,Eif2s1,Eif3c,Eif4a1,Eif4b,Eif4e,Elavl1,Emp1,Eno1,Eno1b,Exosc8,Fasn,Fxn,Gapdh,Ggh,Gnl3,H2afz,Hmga1,Hnrnpa1,Hnrnpa2b1,Hspa4,Hspa8,Hspa9,Hspe1,Id2,Igkc,Impa2,Irf9,Lta4h,Mat2a,Mettl1,Mgst1,Mrpl10,Mrto4,Msh2,Mthfd1,Nap1l1,Nbn,Ncl,Nme1,Nme2,Nras,Nup155,Odc1,Pa2g4,Pcna,Phb,Pi…	Mouse
T121_p53-control	_tstat	over all collections	C2: curated gene sets	DAZARD_RESPONSE_TO_UV_SCC_DN	0.000793	0.00685372	0.381692	1.72363	0	103	Wee1,Cenpa,Tgif1,Erf,Kifc1,Aurka,Hmgcr,Phc2,Ddit4,Kifc5b,Fen1,Brd8,Traf4,Chd1,Adnp,Pogz,Nup153,Morc3,Wsb1,Klf7,Crkl,Cdyl,Sox4,Tram2,Pum1,Rap1gap2,Kat6a,Rybp,Rbpj,Pthlh,Ext1,Atp13a3,Dusp4,Baiap2,Siah2,Phf3,Mtf2,Arhgef7,Foxj3,Casp8,Mphosph10,Fzd2,Isg20l2,E2f3,Kbtbd2,Chd8	46	0.446602	Adnp,Akap10,Amd1,Ankrd46,Arhgef7,Arl4c,Asap2,Atp13a3,Aurka,Bag5,Baiap2,Baz2b,Blcap,Brd1,Brd8,Casp8,Cdyl,Cenpa,Chd1,Chd8,Cnot2,Cnot4,Coil,Crkl,Cstf1,Ctcf,Ddit4,Dusp4,Dyrk1a,E2f3,Erf,Ext1,Fadd,Fen1,Foxj3,Foxo3,Fzd2,Gata3,Heg1,Hmgcr,Id1,Id3,Isg20l2,Ist1,Jarid2,Kat6a,Kbtbd2,Kdm2a,Kif2a,Kifc1,Kifc5b,Klf7,Mark3,Mast4,Mcl1,Morc3,Mphosph10,Mtf2,Myc,Nav3,Nedd4l,Ngdn,Nup153,Patz1,Pgrmc2,Phc2,Phf3,Pmm2,Pogz…	Mouse
T121_p53-control	_tstat	over all collections	C2: curated gene sets	DAZARD_UV_RESPONSE_CLUSTER_G6	0.000861	0.00685372	0.433483	2.02228	0	123	Top2a,Mki67,Bub1b,Ccnb1,Cenpa,Ccnb2,Fnbp1l,Lmnb1,Zmiz1,Larp7,Xpo1,Slbp,Ttk,Kif11,Prrc2c,Slc7a1,Fat1,Pole2,Kif14,Smc4,Abl1,Wwc1,Orc2,Phlpp1,Baz1a,Tubgcp3,Vps13b,Ctbp2,Pms1,E2f5,Rrp1b,Klf7,Cdyl,Tmx4,Lrrc42,Ptk2,Bbx,Kat6a,Pold3,Fndc3a,Rbpj,Auts2,Ubr5,Atp13a3	44	0.357724	Abl1,Adcy9,Appbp2,Arhgef7,Atf2,Atp13a3,Atp2b1,Auts2,Baz1a,Bbx,Bcl7a,Birc2,Bub1b,Casp8,Ccnb1,Ccnb2,Cdyl,Cebpd,Cenpa,Chd9,Clasp1,Cnot2,Cnot4,Creb3l2,Ctbp2,Cul1,Dock4,Dock9,E2f5,Exph5,Fat1,Fat2,Fermt2,Fgfr2,Flrt2,Fnbp1l,Fndc3a,Foxo1,Foxo3,Fryl,Fyn,Gne,Insig2,Irs1,Jarid2,Kat6a,Kat6b,Kif11,Kif14,Kif2a,Klf7,Klhl9,Larp7,Lmnb1,Lpcat1,Lrrc42,Lsm14a,Map3k5,Mast4,Mbd2,Mecp2,Megf9,Meis1,Mical2,Mki67,Mlh3,Mn1…	Mouse
T121_p53-control	_tstat	over all collections	C2: curated gene sets	EPPERT_PROGENITOR	0.000816	0.00685372	0.410332	1.86862	0	107	Rrm1,Dtl,Ccnb2,Haus6,Racgap1,Tipin,Plk4,Ndc80,Sart3,Dut,Pola1,Phf6,Chek2,Ckap5,Kntc1,Pole2,Calu,Chek1,Hmgxb4,Gins2,Rfc3,Trip13,Mthfd2,Hira,Mtmr2,Ssx2ip,Fanci,Smc1a,Hs2st1,Tmod3,Umps,Ctnnbl1,Tpr,Hsp90aa1,Txnrd1	35	0.327103	Aco1,Ahcyl1,Ankrd27,Armc8,Asrgl1,Bambi,Bms1,Calu,Ccnb2,Ccnj,Cdk6,Cdk7,Chek1,Chek2,Ckap5,Csnk2a1,Ctnnbl1,Dcaf7,Ddah1,Dlat,Dlc1,Dnajc6,Dtl,Dut,Eif2ak1,Eif2s1,Eif5b,Fam171a1,Fanci,Fbxo7,Fech,Fkbp14,Gins2,Gm10031,Haus6,Hbs1l,Hira,Hmgxb4,Hnrnpr,Hs2st1,Hsp90aa1,Ide,Idh3a,Ipo5,Kcnq5,Kifap3,Kntc1,Lancl2,Ldhb,Lhfpl2,Lrpprc,Lrrfip2,Metap2,Mettl14,Mex3b,Mical2,Minpp1,Mipep,Mrpl35,Msh3,Mthfd2,Mtmr2,Mtpap,Ncb…	Mouse
T121_p53-control	_tstat	over all collections	C2: curated gene sets	FERREIRA_EWINGS_SARCOMA_UNSTABLE_VS_STABLE_UP	0.000861	0.00685372	0.655637	3.05867	0	123	Anln,Top2a,Cenpe,Smc2,Dbf4,Kpna2,Tpx2,Ccnb1,Ccna2,Ncapg,Chaf1a,Arhgap11a,Kif2c,H2afz,Lmnb1,Wdhd1,Hmgb2,Atad5,Espl1,Nusap1,Ncapd2,Chtf18,Cenpf,Psip1,Ndc80,Ncapg2,Tmpo,Hjurp,Dlgap5,Polq,Ckap2,Brca1,Kntc1,Pole2,Ncaph,Cdc6,Blm,Kif18a,Ep400,Gmnn,Chek1,Melk,Fen1,Eaf1,Cenpp,Hmgn2,Brip1,Kif15,Snrpa1,Snrpd1,Prpf40a,Chd1,Pif1,Ran,Cep55,Dscc1,Ube2t,Fancm,Pigs,Proser1,Cdkn3,Nop58,Cenpk,Gm10282,Sdcbp,Odf2,Xpo…	74	0.601626	Ank2,Anln,Api5,Arhgap11a,Arxes2,Atad5,Blm,Brca1,Brd9,Brip1,Ccna2,Ccnb1,Cdc6,Cdkn3,Cenpe,Cenpf,Cenpk,Cenpp,Cep55,Chaf1a,Chd1,Chek1,Chtf18,Ckap2,Clcn5,Clptm1l,Csrnp1,Dap3,Dazap1,Dbf4,Dlgap5,Dnttip2,Dscc1,Eaf1,Ep400,Ercc1,Erh,Esf1,Espl1,Fam126a,Fancd2,Fancm,Fen1,Fgfr1op2,Git2,Gjc1,Gm10282,Gmnn,H2afy,H2afz,Hjurp,Hmgb2,Hmgn2,Homer1,Ikbkb,Inf2,Itfg2,Kif15,Kif18a,Kif2c,Kntc1,Kpna2,Larp4,Lmnb1,Lsm5,Lss,M…	Mouse
T121_p53-control	_tstat	over all collections	C2: curated gene sets	FOSTER_KDM1A_TARGETS_UP	0.000791	0.00685372	-0.443786	-1.74823	2	112	Fhl1,Rcsd1,Tnni2,Lpl,Gmpr,Rragd,Ddr2,Abcc5,Acss1,Ank2,Tmem159,Gstm5,Trpv2,Tst,Cd200,Copz2,Selplg,Ntrk2,Laptm4b,Thy1,Map1lc3a,L3mbtl3,Cd74,Rbms2,Hspb8,Itsn1,Taf9b,Nckap1l,Idh1,Sash1,Echdc2,Itgae,Rasgrp3,Clic6,Fabp5,Atg10	36	0.321429	Abcc5,Acpp,Acss1,Aim2,Alg14,Alox5ap,Ank2,App,Atg10,Bahd1,Barx2,Bbs7,Cd200,Cd74,Cda,Cdc42ep5,Cdh3,Cdkn1a,Clca1,Clic6,Copz2,Cpne2,Ctsa,Cxcl14,Ddr2,Dpysl3,Echdc2,Epb41l4b,Fabp5,Fam25c,Fgl1,Fhl1,Gca,Gjb4,Gmpr,Gpr137b,Gstm5,H6pd,Hebp2,Hspb8,Htatip2,Idh1,Ifitm1,Ifitm2,Ifitm3,Impdh1,Itgae,Itsn1,Krt23,L3mbtl3,Lama3,Laptm4b,Lgals3bp,Liph,Lmo7,Lpar1,Lpl,Ly6e,Ly6g6e,Mansc1,Map1lc3a,Map2,Mboat1,Mdfic,Mgst2,M…	Mouse
T121_p53-control	_tstat	over all collections	C2: curated gene sets	GARCIA_TARGETS_OF_FLI1_AND_DAX1_DN	0.000876	0.00685372	0.426248	2.00471	0	129	Tyms,Chaf1b,Dtl,Zwilch,H2afz,Lmnb1,Tipin,Mcm10,Cdc25a,Rrm2,Ppil1,Tmpo,Ptma,Dut,Skp2,Myo10,Hdac6,Cbx2,Cdc6,Rcc1,Gmnn,Dhfr,Chek1,Mybl2,Gins2,Fen1,Wdr76,Ccne1,Cdk2,Psmc3ip,Tcf19,Strbp,E2f2,Esco2,Casp2,Rassf1,Cdca5,Taf3,Gins3,Gabpb1,Prelid1,Nop56,Ncaph2,Cenpm,Nup50,Srrm1,Mapre1,Tnpo1,Toe1,Trmt6,Utp23,Arhgap19	52	0.403101	Aagab,Adap1,Adss,Alg14,Amdhd2,Arhgap17,Arhgap19,Bag1,Bicd2,Brd7,Casp2,Cbx2,Ccnc,Ccne1,Cdc25a,Cdc37,Cdc6,Cdca5,Cdk2,Cenpm,Cfl2,Chaf1b,Chchd3,Chek1,Cnot7,Cyb5b,Ddx27,Dennd2c,Denr,Dhfr,Dhx33,Dnaja4,Dtl,Dtnbp1,Dut,E2f2,Eed,Esco2,Fance,Fdxacb1,Fen1,Fnbp1,Fxn,Gabpb1,Gemin5,Gins2,Gins3,Gm11808,Gmnn,H2afz,Haus2,Hdac6,Hint3,Igf1,Inf2,Itgae,Kcne3,Lmnb1,Mapre1,Mbd5,Mcm10,Mphosph10,Mrpl11,Mrpl24,Mrpl48,Mybl2…	Mouse
T121_p53-control	_tstat	over all collections	C2: curated gene sets	GROSS_HYPOXIA_VIA_ELK3_DN	0.000872	0.00685372	0.364226	1.70252	0	125	Tgif1,Rad54b,Il13ra1,Skil,Errfi1,Mthfd2,Slc2a1,Itga6,Eno1,Tnc,Vangl2,Cd44,Smox,Myh9,Rad23b,Klf4,Hspa5,Ndrg1,Fbxo42,Chic2,Scaf11,Fgd6,Acbd3,Ehf,Slpi,Nfil3,Atf3,Slc39a14,Nedd9,Klf6,Oas2,Kctd11,Bhlhe40,Acsl4,Hbegf,Slc20a1,Aff1,Dzip3,Rbpj,Eno1b,Gja1,Tshz1,Ascc2,Rars,Dusp4,Siah2,Cars	47	0.376	Acap2,Acbd3,Acsl4,Adipor2,Adm,Aff1,Akap12,Aldh1l2,Anpep,Ascc2,Asns,Atf1,Atf3,Atf4,Atxn2l,Bcl10,Bhlhe40,C3,Cars,Ccl2,Cd44,Cd93,Cdc42ep3,Cebpb,Chic2,Csrnp1,Cth,Cxcl10,Dusp4,Dzip3,Egr1,Ehf,Eno1,Eno1b,Eprs,Eps15,Errfi1,Ets1,Fbxo42,Fgb,Fgd6,Fos,Fst,Gadd45a,Gbe1,Gja1,Gzf1,Hax1,Hbegf,Higd1a,Hspa5,Ifrd1,Il13ra1,Itga6,Jag1,Jmjd1c,Kctd11,Klf4,Klf6,Lamp2,Map3k1,Mthfd2,Myc,Myh9,Ndrg1,Nedd4l,Nedd9,Nfil3,Nfkbi…	Mouse
T121_p53-control	_tstat	over all collections	C2: curated gene sets	KARLSSON_TGFB1_TARGETS_UP	0.000814	0.00685372	0.402198	1.84113	0	109	Tpm4,Actg1,Zmiz1,Flnb,Mmp14,Rrm2,Anxa2,Rcc1,Actn1,Kpnb1,Cd44,Tnfrsf12a,Bmp1,Baz1a,Gemin6,Mak16,Lmln,Abce1,Prep,Klf6,Gtf2f2,Lyar,Pprc1,Bhlhe40,Eif2s1,Btbd10,Pmepa1,Slc20a1,Chd3,Ptk2,Timp1,Eif5a,Ext1,Sltm,Msn,Uchl3,Mphosph6,Eif3b,Set,Syncrip,Nuak1,Utp18,Lrp8,Gjb3,Shmt2,Nsun2,Zyx,Eef1e1,Ipo5,Usp10,Mrto4,Wdr75,Gnl3,Rsl1d1,Eif4g1,Nin,Arhgap26	57	0.522936	Abce1,Actg1,Actn1,Actr3,Anxa2,Arhgap26,Bag2,Baz1a,Bhlhe40,Bmp1,Btbd10,Cacybp,Cct2,Cct3,Cct8,Cd44,Cdc34,Cdk17,Chd3,Coq10b,Ctu2,Cycs,Cyp1b1,Ddx21,Dlat,Dpy19l1,Eef1e1,Eif2b3,Eif2s1,Eif2s2,Eif3a,Eif3b,Eif4g1,Eif5,Eif5a,Esd,Ext1,Fbln2,Flnb,Gadd45g,Gars,Gemin6,Gjb3,Gm10053,Gnl3,Gtf2f2,Gtpbp4,Hspa9,Hspe1,Hsph1,Idh3a,Ipo5,Klf6,Kpnb1,Lmln,Lrp8,Lyar,Mak16,Mmp14,Mphosph6,Mrto4,Msn,Mybbp1a,Myc,Naa15,Naa25,Na…	Mouse
T121_p53-control	_tstat	over all collections	C2: curated gene sets	KAUFFMANN_DNA_REPLICATION_GENES	0.000861	0.00685372	0.608483	2.83868	0	123	Mcm4,Rfc5,Mcm6,Cenpe,Topbp1,Smc2,Mcm5,Suv39h1,Rrm1,Mcm7,Pcna,Mcm2,Chaf1b,Chaf1a,Mcm3,Lig1,Rfc4,Pold1,Cdc45,Chtf18,Cenpf,Rrm2,Pole3,Dut,Pola1,Polq,Pold2,Brca1,Pole2,Cdc6,Ncoa6,Blm,Gmnn,Smc4,Rpa2,Gins2,Rfc3,Fen1,Tmx1,Rfc2,Cdk2,Prim2,Mcm8,Orc1,Orc2,Dek,Smc1a,Msh2,Cdc7,Lig4,Rpa1,Rbm14,Polh,Uba1,Orc6,Rbms1,Ctbp2,Mcm9,Pola2	59	0.479675	Abcf2,Blm,Brca1,Ccl2,Cdc34,Cdc45,Cdc6,Cdc7,Cdk2,Cdk2ap1,Cenpe,Cenpf,Chaf1a,Chaf1b,Chrac1,Chtf18,Cryab,Ctbp1,Ctbp2,Dek,Dut,Eif5a,Fen1,Gins2,Gmnn,Htatsf1,Igf1,Ighmbp2,Kat7,Lig1,Lig3,Lig4,Mcm2,Mcm3,Mcm3ap,Mcm4,Mcm5,Mcm6,Mcm7,Mcm8,Mcm9,Msh2,Mybbp1a,Nap1l1,Ncoa6,Nfia,Nfib,Nfic,Nfix,Nt5m,Orc1,Orc2,Orc3,Orc4,Orc5,Orc6,Pcna,Pnkp,Pola1,Pola2,Polb,Pold1,Pold2,Pold3,Pold4,Pole2,Pole3,Pole4,Polg,Polg2,Polh,P…	Mouse
T121_p53-control	_tstat	over all collections	C2: curated gene sets	KEGG_CELL_CYCLE	0.000838	0.00685372	0.621798	2.84848	0	113	Mcm4,Mcm6,Dbf4,Mcm5,Bub1b,Wee1,Ccnb1,Ccna2,Tfdp1,Mcm7,Pcna,Mcm2,Mcm3,Ccnb2,Pkmyt1,Cdc20,Cdk1,Plk1,Espl1,Rad21,Ywhaz,Cdc45,E2f1,Cdc25a,Ccne2,Mad1l1,Rbl1,Ttk,Cdc25b,Mad2l1,Bub1,Chek2,Skp2,Cdc6,Chek1,Abl1,Ccne1,Cdk2,Stag1,Orc1,Orc2,Smc1a,Ywhah,Cdc7,E2f2,Fzr1,Bub3,Orc6,Ywhaq,Cdkn1a,Gsk3b,E2f5,Cdc25c,Cdk4,Hdac1,Mad2l2	56	0.495575	Abl1,Anapc1,Anapc10,Anapc13,Anapc2,Anapc4,Anapc5,Anapc7,Atm,Atr,Bub1,Bub1b,Bub3,Ccna2,Ccnb1,Ccnb2,Ccnd1,Ccnd2,Ccnd3,Ccne1,Ccne2,Ccnh,Cdc14a,Cdc16,Cdc20,Cdc23,Cdc25a,Cdc25b,Cdc25c,Cdc26,Cdc27,Cdc45,Cdc6,Cdc7,Cdk1,Cdk2,Cdk4,Cdk6,Cdk7,Cdkn1a,Cdkn1b,Cdkn1c,Cdkn2b,Cdkn2c,Cdkn2d,Chek1,Chek2,Crebbp,Cul1,Dbf4,E2f1,E2f2,E2f3,E2f4,E2f5,Ep300,Espl1,Fzr1,Gadd45a,Gadd45b,Gadd45g,Gsk3b,Hdac1,Hdac2,Mad1l1,Mad2l…	Mouse
T121_p53-control	_tstat	over all collections	C2: curated gene sets	KEGG_SPLICEOSOME	0.000838	0.00685372	0.516466	2.37011	0	114	Ppil1,Lsm2,Hnrnpa3,Sf3a1,Prpf3,Eftud2,Tcerg1,Srsf4,Dhx15,Ppih,Snrpa1,Hnrnpu,Hnrnpk,Snrpd1,Prpf40a,Sf3b4,Prpf4,Tra2a,Sf3a3,Tra2b,Snrnp40,Prpf8,Srsf1,Ctnnbl1,Dhx8,Prpf38a,Eif4a3,U2surp,Cherp,Lsm6,Sf3a2,Hspa2,Snrnp200,Aqr,Srsf10,Magoh,Hspa8,Hnrnpm,Srsf9,Snrpa,U2af2,Sf3b3,Dhx38,Snrpc,Snw1,Ccdc12,Acin1,Lsm3,Rbm22,Prpf31,Dhx16,Plrg1,Usp39,Hnrnpc,Hnrnpa1,Ncbp1,Thoc2,Srsf2,Thoc3,Rbm17,Snrpe,Snrpf,Ddx46,D…	67	0.587719	Acin1,Aqr,BC005561,Bcas2,Bud31,Ccdc12,Cdc40,Cdc5l,Cherp,Crnkl1,Ctnnbl1,Cwc15,Ddx23,Ddx39b,Ddx42,Ddx46,Ddx5,Dhx15,Dhx16,Dhx38,Dhx8,Eftud2,Eif4a3,Hnrnpa1,Hnrnpa3,Hnrnpc,Hnrnpk,Hnrnpm,Hnrnpu,Hspa1a,Hspa1b,Hspa2,Hspa8,Isy1,Lsm2,Lsm3,Lsm4,Lsm5,Lsm6,Lsm7,Magoh,Magohb,Naa38,Ncbp1,Ncbp2,Pcbp1,Phf5a,Plrg1,Ppie,Ppih,Ppil1,Pqbp1,Prpf18,Prpf19,Prpf3,Prpf31,Prpf38a,Prpf4,Prpf40a,Prpf40b,Prpf6,Prpf8,Puf60,Rbm1…	Mouse
T121_p53-control	_tstat	over all collections	C2: curated gene sets	KOKKINAKIS_METHIONINE_DEPRIVATION_48HR_UP	0.00085	0.00685372	0.416777	1.91709	0	115	Wee1,Ccnb1,Ccnb2,Cdk1,Cdh1,Cdc25a,Ccne2,Hmgcr,Dut,Polq,Brca1,Btg3,Fen1,Abl1,Ccne1,Cdk2,Tnfrsf12a,Igfbp3,Map3k9,Rad23b,Apaf1,Umps,Sptan1,Erbb2,Hsp90aa1,Ywhaq,Cdkn1a,Igf2r,Il1r1,Irf6,Casp6,Casp3,Litaf,Gsr,Smad7,Ak4,Plaur,Fancg,Rtp4,Cdkn2b,Timp2,Plat,Smad1,Timp1,Plau,Gja1,Tnfrsf23,Jun,Crebbp,Smad4	50	0.434783	Abl1,Ak4,Apaf1,Bax,Bgn,Bid,Birc3,Brca1,Btg2,Btg3,Casp1,Casp3,Casp6,Casp7,Cav1,Ccnb1,Ccnb2,Ccne1,Ccne2,Cdc25a,Cdh1,Cdk1,Cdk2,Cdkn1a,Cdkn1b,Cdkn2b,Cflar,Crebbp,Dapk1,Dcn,Dctd,Dut,Egr3,Erbb2,Erbb3,Ercc1,Fancg,Fas,Fdft1,Fen1,Fgf11,Fzd1,Gadd45a,Gja1,Gm49342,Gpx3,Gsr,Gstm1,Gstm2,Gsto1,Gstp1,Gtf2h4,Gtf2h5,Hmgcr,Hsp90aa1,Hspb1,Idi1,Ifngr1,Igf2r,Igfbp2,Igfbp3,Igfbp7,Il1b,Il1r1,Il6st,Irf6,Jun,Litaf,Lum,Map…	Mouse
T121_p53-control	_tstat	over all collections	C2: curated gene sets	LANDIS_ERBB2_BREAST_TUMORS_324_UP	0.000876	0.00685372	0.498375	2.34394	0	129	Wee1,Dck,Lsr,Cdk1,Flnb,Epcam,Fgd1,Ier3,Dsg2,Rrm2,Galnt3,Ptk7,Tiam1,Rtkn,Calm2,Chek1,Errfi1,Tpd52,Ctnnd1,Cyb561,Wwc1,F11r,Tuft1,Spint1,Traf4,Actn4,Strbp,Cd9,Ehf,Sptan1,Csrp1,Lman1,Atp6ap2,Lxn,Tgfa,Frrs1,Ctbp2,Igf2r,Cldn3,Unc119b,Tom1l1,Ezr,Irf6,Litaf,Sox4,Acsl4,Slc29a1,Serinc3,Cldn7,Fut8,Smagp,Mlh1,Fhdc1,Npnt,Chmp2b,Lrrfip1,Lig3,Krt8,Perp,Rcn2,Ptpn2,Ier2,Vdr,Ormdl2	64	0.496124	Acsl4,Actn4,Akap12,Aldoc,Ank3,Atp6ap2,Atp6v1a,B4galt6,Bag2,Calm2,Ccnd1,Cd82,Cd9,Cdk1,Chek1,Chmp2b,Cldn3,Cldn7,Cmas,Cradd,Csrp1,Ctbp2,Ctnnd1,Ctsc,Cyb561,Dck,Ddx6,Dok1,Dsg2,Dusp6,Ebp,Ehf,Ell2,Enah,Epcam,Erbb3,Errfi1,Etnk1,Etv1,Ezr,F11r,F3,Fbxw7,Fgd1,Fhdc1,Flnb,Frrs1,Fut8,Fxyd3,Galnt3,Golph3,Homer2,Id2,Ier2,Ier3,Igf2r,Inppl1,Irf6,Irx3,Itpr2,Kcnn4,Krt8,Lcn2,Lig3,Litaf,Lman1,Lmo4,Lrrfip1,Lsr,Lxn,Mapk8…	Mouse
T121_p53-control	_tstat	over all collections	C2: curated gene sets	MARKEY_RB1_CHRONIC_LOF_UP	0.000786	0.00685372	0.551821	2.47997	0	101	Top2a,Dnmt1,Stmn1,Mcm7,Pcna,Mcm2,Chaf1b,Cdca7,Uhrf1,Sdc1,Wdhd1,Pold1,Tk1,Kif20a,Prim1,Tipin,Cdt1,Ezh2,Slbp,Rbl1,Pola1,Prdx4,Brca2,Ncaph,Cbx2,Piga,Rfc3,Cdca4,Cdk2,Anp32b,Trim37,Nab1,Msh2,Klf4,Sema3f,Casp2,Sqle,Gas2,Xrcc1	39	0.386139	Acat2,Anapc5,Angpt2,Angptl2,Anp32b,Aqp1,Areg,Bivm,Brca2,Casp2,Cbfb,Cbx2,Cbx6,Cdca4,Cdca7,Cdk2,Cdkn1a,Cdt1,Chaf1b,Col6a3,Crip1,Cxcl12,Cyth3,Dkk2,Dnajc9,Dnm1,Dnmt1,Dok1,Egr1,Elovl6,Ercc5,Ezh2,Fads1,Fam3c,Fdft1,Foxp1,Gas2,Gata3,Gatm,Gipc2,Gja1,Gpc3,Gsr,Hspa1a,Hspa1b,Idh2,Idi1,Igf2r,Il1rl1,Kank3,Kcnn4,Kif20a,Klf4,Lss,Man2a1,Map3k4,Mcm2,Mcm7,Msh2,Nab1,Ncaph,Nfix,Osmr,Pcna,Pdgfra,Piga,Pltp,Pml,Pola1,Po…	Mouse
T121_p53-control	_tstat	over all collections	C2: curated gene sets	MISSIAGLIA_REGULATED_BY_METHYLATION_DN	0.00081	0.00685372	0.740679	3.34877	0	105	Rfc5,Cenpe,Dnmt1,Tyms,Stmn1,Smc2,Itgb4,Mki67,Mcm5,Bub1b,Ccna2,Rrm1,Prc1,Lig1,H2afz,Lmnb1,Hmgb2,Rfc4,Tk1,Cdk1,Prim1,Espl1,Nusap1,Cdc45,Cenpf,Kif22,Psip1,Msh6,Kifc1,Ranbp1,Cdt1,Ezh2,Foxm1,Hat1,Aurka,Tmpo,Hmgb3,Dlgap5,Dut,Pold2,Shmt1,Kntc1,Ncaph,Cdc6,Rcc1,Kif14,Ncapd3,Nek2,Gmnn,Dhfr,Chek1,Smc4,Kifc5b,Hnrnpab,Ilf3,Ube2c,Hmgn2,Mdc1,Trim28,Anp32b,Exosc8,Cad,Dek,Smc1a	64	0.609524	Aars,Acat2,Anp32b,Arhgap19,Arl6ip1,Aurka,Bub1b,Cad,Cav1,Ccna2,Cdc25c,Cdc45,Cdc6,Cdk1,Cdkn2c,Cdkn3,Cdt1,Cenpe,Cenpf,Cenpm,Chek1,Cse1l,Dclre1a,Dek,Dhfr,Dlgap5,Dnmt1,Dtymk,Dut,Ebp,Espl1,Exosc8,Ezh2,Fasn,Fbl,Foxm1,Fut8,Gm10282,Gmnn,Gmps,H2afv,H2afz,Hat1,Hmgb2,Hmgb3,Hmgn2,Hnrnpa1,Hnrnpab,Hnrnpl,Ift20,Ilf3,Itgb4,Kif14,Kif22,Kifc1,Kifc5b,Kntc1,Lancl1,Lbr,Lig1,Lmnb1,Mcm5,Mdc1,Mdfi,Mecom,Micu1,Mki67,Msh6,…	Mouse
T121_p53-control	_tstat	over all collections	C2: curated gene sets	MORI_PRE_BI_LYMPHOCYTE_DN	0.000861	0.00685372	-0.506253	-1.80336	2	60	Cd22,Ube2h,Klf2,Iah1,Cytip,Gpcpd1,Ptprc,Lsp1,S1pr1,Tk2,Adcy7,Traf5,Btg2,Cd74,Ablim1,Clk1	16	0.266667	Ablim1,Adcy7,Akirin1,Atp6ap1,Atp6v0b,Birc3,Btg1,Btg2,Capn1,Casp9,Ccndbp1,Cd22,Cd72,Cd74,Clk1,Cytip,Dip2b,Erp29,Fam107b,Fam3c,Fbxo11,Fcgr2b,Fcgr3,Gns,Gpcpd1,Iah1,Il10ra,Jarid2,Klf2,Lpgat1,Lsp1,Ly86,Lyn,Mcl1,Nbr1,Nfkb1,Nfkbiz,Pde7a,Pnrc2,Ptk2b,Ptprc,Ralgps2,Rbm39,Rgs14,Rhoq,S1pr1,Samhd1,Sat1,Tank,Tirap,Tk2,Tmem50b,Traf3,Traf5,Trnt1,Tsnax,Ube2h,Ublcp1,Ubp1,Zfp36	Mouse
T121_p53-control	_tstat	over all collections	C2: curated gene sets	ONDER_CDH1_TARGETS_1_DN	0.000855	0.00685372	0.447982	2.07728	0	119	Mcm4,Tipin,Mcm10,Klf10,Ccne2,Myo5c,Tmpo,Prrc2c,Brca2,Skp2,Cdc6,Smarcc1,Rfwd3,Fen1,Dhx9,Ilf3,Tmx1,Brip1,Dcbld2,Hnrnpu,Canx,Igfbp3,Eml4,Sfpq,Rbm12,Exosc2,Sox9,Dsc2,Nup98,Scyl2,Umps,Ehf,B3gnt2,G3bp1,Tgfa,Cwh43,Utp14b,Nup50,Toe1,Vgll1,Hbegf,Pop1,Epn3,Gprc5a,Spag1,Zmpste24,Hspa8,Pthlh,Atp13a3,Hnrnpm	50	0.420168	Adamts1,Ano1,Arhgap25,Arl4c,Atp13a3,B3galnt1,B3gnt2,Bclaf1,Brca2,Brip1,Calm1,Canx,Casp8,Cbfb,Ccne2,Cdc27,Cdc6,Cwh43,Dcbld2,Ddx18,Ddx3x,Ddx52,Dhx9,Dsc2,Dusp6,Ehf,Eif4g1,Eif5,Eml4,Enc1,Epn3,Ets1,Exosc2,Fbxo9,Fen1,Fst,G3bp1,G3bp2,Glipr1,Gprc5a,Hbegf,Hccs,Hmgcs1,Hnrnpm,Hnrnpu,Hspa8,Hsph1,Igfbp3,Il1b,Il6st,Il7r,Ilf3,Imp3,Jag1,Kif5b,Klf10,Krt15,Krt8,Larp4,Lcmt2,Lcn2,Lgals8,Map4,Max,Mcm10,Mcm4,Mest,Meta…	Mouse
T121_p53-control	_tstat	over all collections	C2: curated gene sets	OUELLET_OVARIAN_CANCER_INVASIVE_VS_LMP_UP	0.000809	0.00685372	0.409646	1.85904	0	106	Tpm4,Cks2,H2afz,Hmgb2,Rfc4,Rad21,Ywhaz,Nup205,Nasp,Cks1b,Ranbp1,Ckap5,Btg3,Melk,Ccne1,Ctnna1,Srsf4,Hmgn1,Hnrnpu,Spint2,Cbx1,Cd9,Uba1,Cdkn3,Raly,Kdelr2,Nup153,Spp1,Sdcbp,Nmi,Adar,Mapre1,Prkcd,Sumo2,Cstb,Plscr1,Hnrnpd,Atp13a3,Hnrnpm,Prss8,Srsf9,Srpk1,Copb2,Ifi44,Tnfsf10,Capg,B2m,Tars,Cse1l	49	0.462264	Adar,Arf4,Atp13a3,Atp1b3,B2m,Btg3,Capg,Cbx1,Ccne1,Cd47,Cd9,Cdkn3,Ckap5,Cks1b,Cks2,Copb2,Cops5,Cox6a1,Cox7b,Cse1l,Csnk2b,Cstb,Ctnna1,Cycs,Ddx5,Dpm1,Efr3a,Eprs,Glo1,Gm10053,Gm20716,Gnas,H2afz,Herpud1,Hmgb2,Hmgn1,Hmgn3,Hnrnpd,Hnrnpm,Hnrnpu,Iars,Ifi44,Kdelr2,Lrpprc,Mal,Map2k1,Mapre1,Mbtps1,Mdh1,Melk,Mest,Mrpl3,Nasp,Ndufs1,Ndufv2,Nmi,Nup153,Nup205,Oat,Parp1,Plscr1,Polr2k,Prkcd,Prkci,Prkdc,Prss8,Psma2,…	Mouse
T121_p53-control	_tstat	over all collections	C2: curated gene sets	PETROVA_ENDOTHELIUM_LYMPHATIC_VS_BLOOD_UP	0.000797	0.00685372	0.449628	2.02086	0	102	Top2a,Mcm6,Bub1b,Ccnb1,Ccna2,Ccnb2,Spag5,Kif2c,Lmnb1,Hmgb2,Tk1,Cdk1,Aurkb,Plk1,Ccne2,Gins1,Cenpf,Cks1b,Ndc80,Foxm1,Dsp,Ttk,Kif11,Bub1,Rab31,Mybl2,Smc4,Ube2c,Unc5b,Acsl3,Ndrg1,Lbr,Isg20,Cdkn3,Slc39a14,Emp2	36	0.352941	Acsl3,Add3,Aldh1a1,Aldh1a7,Angpt2,Apod,Arid5b,Arrb2,Aurkb,Btbd3,Bub1,Bub1b,Calcrl,Ccna2,Ccnb1,Ccnb2,Ccne2,Cd200,Cdk1,Cdkn1c,Cdkn3,Cenpf,Cep68,Cks1b,Crem,Csrp2,Ctdspl,Cxcl12,Dclk1,Dhcr24,Dsp,Dusp5,Dyrk3,Emp2,Fabp4,Flt4,Foxm1,Gab1,Gch1,Gins1,Gm49342,Gmfg,Gprc5b,Grap,Hmgb2,Igfbp2,Iqgap2,Isg20,Itga1,Itga9,Kalrn,Kif11,Kif2c,Lbr,Lipa,Lmnb1,Lmo2,Lyn,Maf,Maoa,Mcm6,Mef2c,Mgp,Mrc1,Mybl2,Ndc80,Ndrg1,Nos2,Ol…	Mouse
T121_p53-control	_tstat	over all collections	C2: curated gene sets	PUJANA_BRCA_CENTERED_NETWORK	0.000838	0.00685372	0.776337	3.56269	0	114	Mcm4,Top2a,Pole,Mcm6,Topbp1,Dnmt1,Smc2,Mcm5,Ccna2,Tfdp1,Rrm1,Pcna,Hmmr,Mcm2,Chaf1a,Lmnb1,Hmgb2,Cdc20,Rfc4,Cdk1,Timeless,Espl1,Rad21,Ncapd2,Xpo1,Gins1,Nasp,Ttf2,Psip1,Ndc80,Rnaseh2b,Kifc1,Ezh2,Aurka,Tmpo,Dcp2,Dut,Pola1,Mad2l1,Slc7a1,Chek2,Brca1,Brca2,Skp2,Blm,Rad54l,Dhfr,Mybl2,Smc4,Kifc5b,Rfc3,Prps1l3,Tcerg1,Ube2c,Rbbp8,Snrpa1,Cad,Dna2,Fanci,Dek,Smc1a,Msh2,Cdc7,Rad51c,Prpf4,Suz12,Polr2b,Rpa1,Bub3,…	71	0.622807	Aatf,Abcb7,Asf1a,Atm,Aurka,Blm,Brca1,Brca2,Bub3,Cad,Ccna2,Cdc20,Cdc7,Cdk1,Chaf1a,Chek2,Cnot3,Cops3,Cpsf4,Csnk2a1,Dcp2,Ddx46,Dek,Dhfr,Dna2,Dnmt1,Dut,Eif3h,Espl1,Ezh2,Fanci,Gins1,Gm10031,H2afv,Hmgb2,Hmmr,Idh3b,Katna1,Kifc1,Kifc5b,Lbr,Lmnb1,Mad2l1,Mat2a,Mcm2,Mcm4,Mcm5,Mcm6,Med20,Metap1,Msh2,Mybl2,Nae1,Nasp,Ncapd2,Nck1,Ndc80,Nfyb,Paics,Pcna,Pola1,Pole,Polr2b,Ppp1cc,Ppp2r5c,Prkdc,Prpf4,Prps1,Prps1l3,P…	Mouse
T121_p53-control	_tstat	over all collections	C2: curated gene sets	REACTOME_CELL_CYCLE_CHECKPOINTS	0.000823	0.00685372	0.643382	2.93174	0	108	Mcm4,Rfc5,Mcm6,Dbf4,Mcm5,Bub1b,Wee1,Ccnb1,Mcm7,Mcm2,Mcm3,Ccnb2,Cdc20,Rfc4,Cdk1,Cdc45,Mcm10,Cdc25a,Ccne2,Mad1l1,Mad2l1,Chek2,Cdc6,Chek1,Rpa2,Rfc3,Ccne1,Ube2c,Rfc2,Cdk2,Mcm8,Orc1,Orc2,Cdc7,Rpa1,Hus1,Bub3,Orc6,Psmb8,Cdkn1a	40	0.37037	Anapc1,Anapc10,Anapc2,Anapc4,Anapc5,Anapc7,Atm,Atr,Atrip,Bub1b,Bub3,Ccnb1,Ccnb2,Ccne1,Ccne2,Cdc16,Cdc20,Cdc23,Cdc25a,Cdc25c,Cdc26,Cdc27,Cdc45,Cdc6,Cdc7,Cdk1,Cdk2,Cdkn1a,Cdkn1b,Chek1,Chek2,Dbf4,Gm11808,Hus1,Mad1l1,Mad2l1,Mcm10,Mcm2,Mcm3,Mcm4,Mcm5,Mcm6,Mcm7,Mcm8,Mdm2,Orc1,Orc2,Orc3,Orc4,Orc5,Orc6,Psma1,Psma2,Psma3,Psma4,Psma5,Psma6,Psma7,Psmb1,Psmb10,Psmb2,Psmb3,Psmb4,Psmb5,Psmb6,Psmb7,Psmb8,Psmb9,…	Mouse
T121_p53-control	_tstat	over all collections	C2: curated gene sets	REACTOME_G1_S_TRANSITION	0.000793	0.00685372	0.677707	3.06037	0	103	Mcm4,Pole,Mcm6,Tyms,Dbf4,Mcm5,Wee1,Ccnb1,Ccna2,Tfdp1,Mcm7,Pcna,Mcm2,Mcm3,Pkmyt1,Cdk1,Prim1,Cdc45,E2f1,Mcm10,Cdc25a,Ccne2,Cks1b,Rrm2,Cdt1,Pola1,Skp2,Pole2,Cdc6,Dhfr,Rpa2,Fbxo5,Ccne1,Cdk2,Prim2,Mcm8,Orc1,Orc2,Cdc7,Rpa1,Orc6,Psmb8,Cdkn1a,Pola2	44	0.427184	Ccna2,Ccnb1,Ccne1,Ccne2,Ccnh,Cdc25a,Cdc45,Cdc6,Cdc7,Cdk1,Cdk2,Cdk7,Cdkn1a,Cdkn1b,Cdt1,Cks1b,Cul1,Dbf4,Dhfr,E2f1,Fbxo5,Gm11808,Max,Mcm10,Mcm2,Mcm3,Mcm4,Mcm5,Mcm6,Mcm7,Mcm8,Mnat1,Myc,Orc1,Orc2,Orc3,Orc4,Orc5,Orc6,Pcna,Pkmyt1,Pola1,Pola2,Pole,Pole2,Ppp2ca,Ppp2cb,Ppp2r1a,Ppp2r1b,Prim1,Prim2,Psma1,Psma2,Psma3,Psma4,Psma5,Psma6,Psma7,Psmb1,Psmb10,Psmb2,Psmb3,Psmb4,Psmb5,Psmb6,Psmb7,Psmb8,Psmb9,Psmc1,Ps…	Mouse
T121_p53-control	_tstat	over all collections	C2: curated gene sets	REACTOME_HIV_LIFE_CYCLE	0.000797	0.00685372	0.51978	2.33616	0	102	Nup155,Lig1,Rangap1,Nup205,Xpo1,Psip1,Nup188,Ranbp1,Nup62,Aaas,Nup107,Nup214,Rcc1,Pom121,Fen1,Nup85,Nup54,Vps37b,Taf1,Polr2b,Ran,Lig4,Nup43,Ssrp1,Polr2a,Nup88,Nup37,Tpr,Taf6,Nup35,Gtf2f1,Nup153,Seh1l,Nup133,Nup50,Taf9,Gtf2f2	37	0.362745	Aaas,Ak6,Banf1,Ccnh,Ccnt1,Ccnt2,Ccr5,Cd4,Cdk7,Cdk9,Ctdp1,Cxcr4,Ell,Ercc2,Ercc3,Fen1,Gm11808,Gtf2a1,Gtf2a2,Gtf2b,Gtf2e1,Gtf2e2,Gtf2f1,Gtf2f2,Gtf2h1,Gtf2h2,Gtf2h3,Gtf2h4,Hmga1,Lig1,Lig4,Mnat1,Ncbp1,Ncbp2,Nmt1,Nmt2,Nup107,Nup133,Nup153,Nup155,Nup188,Nup205,Nup210,Nup214,Nup35,Nup37,Nup43,Nup50,Nup54,Nup62,Nup85,Nup88,Nup93,Nupl2,Polr2a,Polr2b,Polr2c,Polr2d,Polr2e,Polr2f,Polr2g,Polr2h,Polr2i,Polr2j,P…	Mouse
T121_p53-control	_tstat	over all collections	C2: curated gene sets	REACTOME_HOST_INTERACTIONS_OF_HIV_FACTORS	0.000814	0.00685372	0.41772	1.91219	0	109	Ap1m2,Nup155,Rangap1,Nup205,Xpo1,Psip1,Nup188,Ranbp1,Nup62,Aaas,Nup107,Nup214,Rcc1,Kpnb1,Pom121,Nup85,Nup54,Pak2,Ran,Nup43,Nup88,Ap2b1,Nup37,Tpr,Psmb8,Nup35,Nup153,Seh1l,Nup133,Nup50	30	0.275229	Aaas,Ap1b1,Ap1g1,Ap1m1,Ap1m2,Ap1s1,Ap1s2,Ap2a1,Ap2a2,Ap2b1,Ap2m1,Ap2s1,Arf1,Atp6v1h,B2m,Banf1,Btrc,Ccnt1,Cd4,Cdk9,Cul5,Dock2,Elmo1,Fyn,Gm11808,Hck,Hmga1,Kpna1,Kpnb1,Lck,Nup107,Nup133,Nup153,Nup155,Nup188,Nup205,Nup210,Nup214,Nup35,Nup37,Nup43,Nup50,Nup54,Nup62,Nup85,Nup88,Nup93,Nupl2,Pacs1,Pak2,Pom121,Ppia,Psip1,Psma1,Psma2,Psma3,Psma4,Psma5,Psma6,Psma7,Psmb1,Psmb10,Psmb2,Psmb3,Psmb4,Psmb5,Psmb6,…	Mouse
T121_p53-control	_tstat	over all collections	C2: curated gene sets	REACTOME_INFLUENZA_VIRAL_RNA_TRANSCRIPTION_AND_REPLICATION	0.000846	0.00685372	-0.490152	-1.78625	2	68	Rpl37a,Polr2l,Rplp2,Rps17,Gm11808,Rps9,Rpl39,Fau,Rps11,Rps5,Rpl13a,Rps13,Rps15,Rpl27a,Rps15a,Rpl38,Rps3,Polr2i,Rpl36a,Rps21,Rpl23,Rps16,Gm2000,Rps28,Rpl37,Rpl10a,Rps14,Rpl13,Rplp1,Rpl24,Rpl34,Rps4x,Rpl35,Rpl27,Rps18,Polr2g,Grsf1,Rps7,Rpl18a,Rpl12,Rps6,Rpl8,Rpl3,Polr2e,Rps27a,Rps2,Rps23,Polr2c	48	0.705882	Dnajc3,Fau,Gm11808,Gm2000,Grsf1,Gtf2f1,Gtf2f2,Hsp90aa1,Ipo5,Polr2a,Polr2b,Polr2c,Polr2d,Polr2e,Polr2f,Polr2g,Polr2h,Polr2i,Polr2j,Polr2k,Polr2l,Rpl10a,Rpl11,Rpl12,Rpl13,Rpl13a,Rpl15,Rpl18a,Rpl21,Rpl22,Rpl23,Rpl24,Rpl27,Rpl27a,Rpl29,Rpl3,Rpl34,Rpl35,Rpl36a,Rpl37,Rpl37a,Rpl38,Rpl39,Rpl4,Rpl6,Rpl8,Rplp1,Rplp2,Rps11,Rps13,Rps14,Rps15,Rps15a,Rps16,Rps17,Rps18,Rps2,Rps21,Rps23,Rps27a,Rps28,Rps3,Rps4x,R…	Mouse
T121_p53-control	_tstat	over all collections	C2: curated gene sets	REACTOME_INTERFERON_SIGNALING	0.000827	0.00685372	0.427472	1.96104	0	112	Kpna2,Nup155,Flnb,Nup205,Nup188,Nup62,Aaas,Nup107,Nup214,Eif4a1,Kpnb1,Pom121,Nup85,Xaf1,Nup54,Eif2ak2,Cd44,Nup43,Irf1,Nup88,Isg20,Nup37,Tpr,Psmb8,Eif4a3,Nup35,Nup153,Seh1l,Nup133,Oas2,Nup50,Usp18,Stat2,Irf6,Isg15,Adar,Prkcd	37	0.330357	Aaas,Adar,Arih1,B2m,Camk2b,Cd44,Ciita,Ddx58,Egr1,Eif2ak2,Eif4a1,Eif4a2,Eif4a3,Eif4e,Eif4e2,Eif4e3,Eif4g1,Eif4g2,Eif4g3,Flnb,Gbp2,Gbp4,Gbp5,Gbp6,Gbp8,Gbp9,Gm11808,Icam1,Ifi35,Ifit2,Ifit3,Ifit3b,Ifitm1,Ifitm2,Ifitm3,Ifnar1,Ifnar2,Ifngr1,Ifngr2,Ip6k2,Irf1,Irf2,Irf3,Irf5,Irf6,Irf7,Irf8,Irf9,Isg15,Isg20,Jak1,Jak2,Kpna1,Kpna2,Kpna3,Kpna4,Kpnb1,Mapk3,Mx1,Mx2,Ncam1,Nedd4,Nup107,Nup133,Nup153,Nup155,Nup18…	Mouse
T121_p53-control	_tstat	over all collections	C2: curated gene sets	REACTOME_MITOTIC_G1_G1_S_PHASES	0.000872	0.00685372	0.6232	2.91306	0	125	Mcm4,Pole,Mcm6,Tyms,Dbf4,Mcm5,Wee1,Ccnb1,Ccna2,Tfdp1,Mcm7,Pcna,Mcm2,Mcm3,Pkmyt1,Cdk1,Prim1,Cdc45,E2f1,Mcm10,Cdc25a,Ccne2,Cks1b,Lin9,Rrm2,Cdt1,Lin54,Rbl1,Pola1,Skp2,Pole2,Cdc6,Dhfr,Mybl2,Rpa2,Fbxo5,Ccne1,Cdk2,Prim2,Mcm8,Orc1,Orc2,Cdc7,E2f2,Rpa1,Orc6,Psmb8,Cdkn1a,Pola2,E2f5,Ppp2cb,Cdk4,Rpa3,Hdac1	54	0.432	Ccna2,Ccnb1,Ccnd1,Ccnd2,Ccnd3,Ccne1,Ccne2,Ccnh,Cdc25a,Cdc45,Cdc6,Cdc7,Cdk1,Cdk2,Cdk4,Cdk6,Cdk7,Cdkn1a,Cdkn1b,Cdkn2b,Cdkn2c,Cdkn2d,Cdt1,Cks1b,Cul1,Dbf4,Dhfr,Dyrk1a,E2f1,E2f2,E2f3,E2f4,E2f5,Fbxo5,Gm11808,Hdac1,Lin37,Lin52,Lin54,Lin9,Max,Mcm10,Mcm2,Mcm3,Mcm4,Mcm5,Mcm6,Mcm7,Mcm8,Mnat1,Mybl2,Myc,Orc1,Orc2,Orc3,Orc4,Orc5,Orc6,Pcna,Pkmyt1,Pola1,Pola2,Pole,Pole2,Ppp2ca,Ppp2cb,Ppp2r1a,Ppp2r1b,Ppp2r2a,Prim…	Mouse
T121_p53-control	_tstat	over all collections	C2: curated gene sets	REACTOME_MRNA_SPLICING	0.000787	0.00685372	0.53754	2.4042	0	99	Cstf2,Ptbp1,Lsm2,Hnrnpa3,Sf3a1,Eftud2,Dhx9,Srsf4,Snrpa1,Hnrnpu,Hnrnpk,Snrpd1,Smc1a,Sf3b4,Prpf4,Polr2b,Sf3a3,Cpsf2,Hnrnph1,Snrnp40,Prpf8,Polr2a,Srsf1,Hnrnpf,Gtf2f1,Ccar1,Gtf2f2,Rnps1,Sf3a2,Srrm1,Snrnp200,Upf3b,Hnrnpul1,Papola,Hnrnpa2b1,Fus,Magoh,Hnrnpl,Hnrnpd,Hnrnpm,Srsf9,Snrpa,U2af2,Hnrnpr,Sf3b3,Dhx38	46	0.464646	Ccar1,Cd2bp2,Cdc40,Clp1,Cpsf1,Cpsf2,Cpsf3,Cpsf7,Cstf1,Cstf2,Cstf3,Ddx23,Dhx38,Dhx9,Dnajc8,Eftud2,Fus,Gtf2f1,Gtf2f2,Hnrnpa0,Hnrnpa1,Hnrnpa2b1,Hnrnpa3,Hnrnpc,Hnrnpd,Hnrnpf,Hnrnph1,Hnrnph2,Hnrnpk,Hnrnpl,Hnrnpm,Hnrnpr,Hnrnpu,Hnrnpul1,Lsm2,Magoh,Ncbp1,Ncbp2,Nfx1,Nudt21,Pabpn1,Papola,Pcbp1,Pcbp2,Pcf11,Phf5a,Polr2a,Polr2b,Polr2c,Polr2d,Polr2e,Polr2f,Polr2g,Polr2h,Polr2i,Polr2j,Polr2k,Polr2l,Prpf4,Prpf6,…	Mouse
T121_p53-control	_tstat	over all collections	C2: curated gene sets	REACTOME_PROCESSING_OF_CAPPED_INTRON_CONTAINING_PRE_MRNA	0.000874	0.00685372	0.604878	2.83765	0	127	Nup155,Nup205,Cstf2,Nup188,Ptbp1,Nup62,Slbp,Lsm2,Hnrnpa3,Aaas,Nup107,Sf3a1,Nup214,Eftud2,Pom121,Dhx9,Nup85,Srsf4,Nup54,Snrpa1,Hnrnpu,Hnrnpk,Snrpd1,Smc1a,Sf3b4,Prpf4,Polr2b,Sf3a3,Cpsf2,Hnrnph1,Nup43,Snrnp40,Prpf8,Polr2a,Nup88,Srsf1,Nup37,Hnrnpf,Tpr,Nup35,Gtf2f1,Nup153,Seh1l,Nup133,Ccar1,Nup50,Gtf2f2,Rnps1,Sf3a2,Srrm1,Snrnp200,Upf3b,Hnrnpul1,Papola,Hnrnpa2b1,Fus,Magoh,Nup93,Hnrnpl,Hnrnpd,Hnrnpm,Srs…	67	0.527559	Aaas,Ccar1,Cd2bp2,Cdc40,Clp1,Cpsf1,Cpsf2,Cpsf3,Cpsf7,Cstf1,Cstf2,Cstf3,Ddx23,Dhx38,Dhx9,Dnajc8,Eftud2,Eif4e,Fus,Gtf2f1,Gtf2f2,Hnrnpa0,Hnrnpa1,Hnrnpa2b1,Hnrnpa3,Hnrnpc,Hnrnpd,Hnrnpf,Hnrnph1,Hnrnph2,Hnrnpk,Hnrnpl,Hnrnpm,Hnrnpr,Hnrnpu,Hnrnpul1,Lsm2,Magoh,Mettl3,Ncbp1,Ncbp2,Nfx1,Nudt21,Nup107,Nup133,Nup153,Nup155,Nup188,Nup205,Nup210,Nup214,Nup35,Nup37,Nup43,Nup50,Nup54,Nup62,Nup85,Nup88,Nup93,Nupl2,…	Mouse
T121_p53-control	_tstat	over all collections	C2: curated gene sets	REACTOME_S_PHASE	0.000806	0.00685372	0.67153	3.03212	0	104	Mcm4,Rfc5,Pole,Mcm6,Mcm5,Wee1,Ccna2,Mcm7,Pcna,Mcm2,Mcm3,Lig1,Rfc4,Pold1,Prim1,Cdc45,Cdc25a,Ccne2,Gins1,Cks1b,Cdt1,Cdc25b,Pola1,Pold2,Skp2,Pole2,Cdc6,Rpa2,Gins2,Rfc3,Fen1,Ccne1,Rfc2,Cdk2,Prim2,Mcm8,Orc1,Dna2,Orc2,Rpa1,Gins4,Orc6,Psmb8,Cdkn1a,Pola2	45	0.432692	Ccna2,Ccnd1,Ccne1,Ccne2,Ccnh,Cdc25a,Cdc25b,Cdc45,Cdc6,Cdk2,Cdk4,Cdk7,Cdkn1a,Cdkn1b,Cdt1,Cks1b,Cul1,Dna2,Fen1,Gins1,Gins2,Gins4,Gm11808,Lig1,Max,Mcm2,Mcm3,Mcm4,Mcm5,Mcm6,Mcm7,Mcm8,Mnat1,Myc,Orc1,Orc2,Orc3,Orc4,Orc5,Orc6,Pcna,Pola1,Pola2,Pold1,Pold2,Pold3,Pold4,Pole,Pole2,Prim1,Prim2,Psma1,Psma2,Psma3,Psma4,Psma5,Psma6,Psma7,Psmb1,Psmb10,Psmb2,Psmb3,Psmb4,Psmb5,Psmb6,Psmb7,Psmb8,Psmb9,Psmc1,Psmc2,P…	Mouse
T121_p53-control	_tstat	over all collections	C2: curated gene sets	REACTOME_SRP_DEPENDENT_COTRANSLATIONAL_PROTEIN_TARGETING_TO_MEMBRANE	0.000836	0.00685372	-0.491904	-1.8218	2	74	Arxes2,Rpl37a,Rplp2,Rps17,Gm11808,Srp14,Rps9,Rpl39,Fau,Rps11,Srp9,Rps5,Rpl13a,Rps13,Rps15,Rpl27a,Rps15a,Sec61a2,Rpl38,Rps3,Rpl36a,Rps21,Rpl23,Rps16,Gm2000,Rps28,Rpl37,Rpl10a,Rps14,Rpl13,Rplp1,Rpl24,Rpl34,Rps4x,Rpl35,Rpl27,Rps18,Rps7,Rpl18a,Rpl12,Rps6,Rpl8,Rpl3,Srp68,Spcs2,Rps27a,Rps2,Rps23	48	0.648649	Arxes2,Ddost,Fau,Gm11808,Gm2000,Rpl10a,Rpl11,Rpl12,Rpl13,Rpl13a,Rpl15,Rpl18a,Rpl21,Rpl22,Rpl23,Rpl24,Rpl27,Rpl27a,Rpl29,Rpl3,Rpl34,Rpl35,Rpl36a,Rpl37,Rpl37a,Rpl38,Rpl39,Rpl4,Rpl6,Rpl8,Rplp1,Rplp2,Rpn1,Rpn2,Rps11,Rps13,Rps14,Rps15,Rps15a,Rps16,Rps17,Rps18,Rps2,Rps21,Rps23,Rps27a,Rps28,Rps3,Rps4x,Rps5,Rps6,Rps7,Rps8,Rps9,Sec11a,Sec11c,Sec61a1,Sec61a2,Sec61b,Sec61g,Spcs1,Spcs2,Spcs3,Srp14,Srp19,Srp6…	Mouse
T121_p53-control	_tstat	over all collections	C2: curated gene sets	ROSTY_CERVICAL_CANCER_PROLIFERATION_CLUSTER	0.000874	0.00685372	0.825295	3.87168	0	127	Mcm4,Top2a,Cenpe,Tyms,Smc2,Dbf4,Mki67,Ect2,Bub1b,Kpna2,Tpx2,Ccnb1,Ccna2,Cenpa,Tacc3,Prc1,Pcna,Hmmr,Ncapg,Mcm2,Chaf1b,Cdca8,Dtl,Hells,Cks2,Ccnb2,Spag5,Kif2c,H2afz,Lmnb1,Pafah1b3,Hmgb2,Racgap1,Cdc20,Tk1,Cdk1,Aurkb,Kif20a,Plk1,Espl1,Nusap1,Birc5,Ccnf,Ercc6l,Mapk13,E2f1,Mcm10,Ccne2,Gins1,Cenpf,Dsg2,Rrm2,Ndc80,Kifc1,Ezh2,Foxm1,Aurka,Tmpo,Shcbp1,Hjurp,Ttk,Kif11,Dlgap5,Mad2l1,Polq,Bub1,Brca1,Stil,Kif18b…	94	0.740157	Acaca,Anp32e,Asf1b,Aspm,Aurka,Aurkb,Bid,Birc5,Brca1,Bub1,Bub1b,Ccna2,Ccnb1,Ccnb2,Ccne2,Ccnf,Cdc20,Cdc6,Cdca3,Cdca8,Cdk1,Cenpa,Cenpe,Cenpf,Cenpm,Cep55,Chaf1b,Chek1,Cks2,Commd8,Dbf4,Dhfr,Dlgap5,Dna2,Dnmt3b,Dpp3,Dsg2,Dtl,Dtymk,E2f1,E2f8,Ebp,Ect2,Eif4ebp1,Ercc6l,Espl1,Ezh2,Fanci,Fbxo5,Fen1,Foxm1,Ggh,Gins1,Gins4,Gmnn,Gtse1,H2afx,H2afz,Hells,Hjurp,Hmga1,Hmgb2,Hmmr,Hspb11,Kif11,Kif14,Kif15,Kif18b,Kif20a…	Mouse
T121_p53-control	_tstat	over all collections	C2: curated gene sets	RUIZ_TNC_TARGETS_DN	0.000877	0.00685372	0.675707	3.16004	0	126	Mcm4,Mcm6,Tyms,Mcm5,Ccna2,Mcm7,Mcm2,Usp1,Dtl,Mcm3,Cks2,Zwilch,Ptprf,Kif2c,Rfc4,Cdk1,Aurkb,Prim1,Tubb6,Birc5,Cdc45,E2f1,Tipin,Mcm10,Cdc25a,Ccne2,Gins1,Rrm2,Ncapg2,Foxm1,Tmpo,Shcbp1,Rad54b,Hjurp,Mad2l1,Slc7a1,Exo1,Fhl2,Slc7a5,Calm2,Cdc6,Blm,Rad54l,Thbs1,Gmnn,Dhfr,Rfwd3,Gins2,Melk,Fen1,Prps1l3,Trip13,Pbk,Ccne1,Pfkp,Ube2c,Cd44,Exosc8,E2f8,Tnfrsf12a,Orc1,Fanci,Ywhah,Myof,H2afx,Dscc1,Bard1,Rad51ap1,Oip5	69	0.547619	Abhd5,Asf1b,Aurkb,Bard1,Birc5,Blm,Calm2,Cav1,Cav2,Ccdc86,Ccna2,Ccne1,Ccne2,Cd44,Cdc25a,Cdc42ep3,Cdc45,Cdc6,Cdk1,Cks2,Crim1,Dctpp1,Ddah1,Dhfr,Dio2,Dkc1,Dmd,Dnajc9,Dscc1,Dtl,E2f1,E2f8,Efemp1,Egfr,Eif2s1,Eif5,Exo1,Exosc8,Fam111a,Fanci,Fen1,Fhl2,Foxm1,Fst,Gins1,Gins2,Gins3,Gm49342,Gmnn,Gprc5a,H2afx,Hjurp,Il7r,Kif2c,Lpxn,Mad2l1,Mcm10,Mcm2,Mcm3,Mcm4,Mcm5,Mcm6,Mcm7,Melk,Mest,Met,Mical2,Mrto4,Mybl1,Myof,…	Mouse
T121_p53-control	_tstat	over all collections	C2: curated gene sets	SHEPARD_CRUSH_AND_BURN_MUTANT_DN	0.000861	0.00685372	0.570949	2.6619	0	122	Anln,Mki67,Ect2,Bub1b,Tpx2,Ccnb1,Tacc3,Prc1,Cks2,Ccnb2,Kif2c,Racgap1,Cdc20,Tk1,Cdk1,Aurkb,Birc5,Bora,Plk4,Cdca2,Foxm1,Tmpo,Shcbp1,Ttk,Kif11,Dlgap5,Atp1a1,Ckap2,Prr11,Mastl,Nde1,Myo10,Rtkn,Kif14,Cdca3,Aspm,Melk,Fbxo5,Gtse1,Lmnb2,Anp32b,Prim2,Ddx20,Dek,Rlf,Pif1,Cep55,Bub3,Kdm3a,Khdrbs1,Oip5,Ctdspl2,Nfil3	53	0.434426	Akap9,Anln,Anp32b,Ap4m1,Arhgap12,Arid5b,Armc1,Aspm,Atp1a1,Aurkb,Birc5,Bms1,Bora,Bub1b,Bub3,Ccnb1,Ccnb2,Cdc20,Cdc27,Cdca2,Cdca3,Cdk1,Cep55,Ckap2,Cks2,Ctdspl2,Ddx17,Ddx20,Dek,Dio2,Dlgap5,Dpysl3,Ebf1,Ect2,Eno3,Fam13b,Fam76a,Fbxo5,Foxm1,Fubp1,Fzd10,Fzd5,G3bp2,Gas1,Golgb1,Gpsm1,Gtse1,Hdac2,Hes6,Hey1,Hmga1,Hmgn3,Hoxb3,Ift46,Irx1,Jag1,Kctd17,Kdm3a,Kdm6a,Khdrbs1,Kif11,Kif14,Kif2c,Lgmn,Lmnb2,Mastl,Mbd2,Me…	Mouse
T121_p53-control	_tstat	over all collections	C2: curated gene sets	WHITEFORD_PEDIATRIC_CANCER_MARKERS	0.000793	0.00685372	0.797532	3.60147	0	103	Mcm4,Top2a,Cenpe,Dnmt1,Tyms,Stmn1,Dbf4,Mki67,Mcm5,Kpna2,Tpx2,Ccnb1,Ccna2,Cenpa,Mcm7,Prc1,Pcna,Cdca7,Cdca8,Cks2,Uhrf1,Ccnb2,Pafah1b3,Rfc4,Tk1,Cdk1,Espl1,Nusap1,Birc5,Cdc45,E2f1,Cdc25a,Nasp,Cenpf,Cks1b,Plk4,Rrm2,Cdca2,Aurka,Tmpo,Ttk,Hmgb3,Kif11,Dlgap5,Mad2l1,Polq,Bub1,Ckap2,Pole2,Ncaph,Kif14,Nek2,Dhfr,Eif4a1,Mybl2,Smc4,Nuf2,Gins2,Ccdc34,Melk,Rfc3,Pbk,Ilf3,Lmnb2,Ube2c,Rcc2,Eno1	67	0.650485	Adcy3,Asf1b,Aurka,Birc5,Bub1,Ccdc34,Ccna2,Ccnb1,Ccnb2,Ccnt1,Cdc25a,Cdc45,Cdca2,Cdca5,Cdca7,Cdca8,Cdk1,Cdk4,Cdk6,Cenpa,Cenpe,Cenpf,Cenpn,Ckap2,Cks1b,Cks2,Dbf4,Dhfr,Dlgap5,Dnmt1,Dtymk,E2f1,Eif4a1,Eif4ebp1,Eno1,Eno1b,Espl1,Gapdh,Ggh,Gins2,Gpx7,H2afx,Haus1,Hmgb3,Ilf2,Ilf3,Kif11,Kif14,Kpna2,Lmnb2,Mad2l1,Mcm4,Mcm5,Mcm7,Melk,Mex3b,Mfn2,Mki67,Mllt11,Mnd1,Mybl2,Nasp,Ncaph,Nek2,Nme1,Nudt1,Nuf2,Nusap1,Odc1,…	Mouse
T121_p53-control	_tstat	over all collections	C2: curated gene sets	WHITFIELD_CELL_CYCLE_G1_S	0.000838	0.00685372	0.6317	2.89384	0	113	Mcm4,Mcm6,Topbp1,Mcm5,Pcna,Mcm2,Chaf1b,Cdca7,Chaf1a,Dtl,Hells,Uhrf1,Sdc1,Pask,E2f1,Tipin,Cdc25a,Ccne2,Nasp,Slbp,Npat,Runx1,Skp2,Cdc6,Donson,Wdr90,Gmnn,Cep57,Gins2,Clspn,Wdr76,Ccne1,Dis3,Zmynd19,Orc1,Casp8ap2,Cdca7l,Msh2,E2f2,Mnt,Tra2a,Mboat1,Casp2,Nup43,Ints8,Dscc1,Bard1,Recql4,Gins3,Mdm1,Pms1,Rab23	52	0.460177	Abca7,Acd,Acyp1,Adamts1,Adck2,Adcy6,Ankrd10,Ap4b1,Apex2,Arglu1,Baiap2,Bard1,Brd7,Capn7,Casp2,Casp8ap2,Ccne1,Ccne2,Cdc25a,Cdc6,Cdca7,Cdca7l,Cdk20,Cep57,Chaf1a,Chaf1b,Clspn,Crebzf,Ctsd,Dis3,Dnajb9,Dnajc3,Donson,Dscc1,Dtl,E2f1,E2f2,Eif2a,Esd,Fancg,Fbxl20,Flad1,Gins2,Gins3,Gmnn,Hells,Hoxb4,Hras,Hsf2,Hspb8,Insr,Ints8,Ivns1abp,Kank2,Kcnc4,Leng8,Lnpep,Luc7l3,Map2k6,Mboat1,Mcm2,Mcm4,Mcm5,Mcm6,Mdm1,Med31,…	Mouse
T121_p53-control	_tstat	over all collections	C2: curated gene sets	WHITFIELD_CELL_CYCLE_M_G1	0.000859	0.00685372	0.368143	1.70533	0	118	Prc1,Rad21,Larp7,Morf4l2,Dsp,Hmgcr,Vangl1,Ube2s,Gtf3c4,Kpnb1,Tcerg1,Usp6nl,Wwc1,Pbk,Stag1,Gnb1,Troap,Pdgfa,Kras,Ran,Ilf2,Mtpn,Nup37,G3bp1,Cdkn3,Foxk2,Dynll1,Nufip2,Taf9,Odf2,Xpo4,Larp1,Nucks1,Hif1a,Lyar,Cnih4,Tulp4	37	0.313559	Afap1,Agfg1,Agpat3,Ak6,Akap13,Amd1,Anp32e,Antxr1,Aoc2,Aoc3,Bag3,Btbd3,C4b,Cdc42,Cdk7,Cdkn3,Cep70,Cnih4,Ctr9,Cwc15,Cyth3,Dcp1a,Dctn6,Dexi,Dkc1,Dnajb6,Dsp,Dynll1,Eif4e,Elp3,Fam189b,Fopnl,Foxk2,Frs2,Fxr1,G3bp1,Gata2,Gnb1,Grpel1,Gspt1,Gtf3c4,Hif1a,Hmg20b,Hmgcr,Hsd17b11,Hspa8,Ifit2,Ilf2,Jmjd1c,Kdm5b,Kif5b,Kpnb1,Kras,Larp1,Larp7,Lrif1,Lyar,Mllt6,Morf4l2,Mrpl19,Mrps18b,Mrps2,Msl1,Mtpn,Ncoa3,Ncs1,Nfia,Nf…	Mouse
T121_p53-control	_tstat	over all collections	C2: curated gene sets	WHITFIELD_CELL_CYCLE_S	0.000838	0.00685372	0.519353	2.38337	0	114	Top2a,Tyms,Rrm1,Usp1,Hells,Pkmyt1,Prim1,Cdc45,Fanca,Rrm2,Ezh2,Ccdc14,Pola1,Exo1,Rad51,Brca1,Mastl,Calm2,Donson,Blm,Rad54l,Nup160,Dhfr,Rpa2,Fen1,Rad18,Brip1,Rfc2,Rbbp8,Prim2,Mcm8,E2f8,Nab1,Dna2,Fanci,Cdc7,Cdh24,Esco2,Casp2,Cenpq,Dscc1,Cdca5,Rad51ap1,Ube2t,Phtf1	45	0.394737	Abcc5,Abhd10,Acpp,Arhgap42,Asf1b,Bbs2,Bivm,Blm,Bmi1,Brca1,Brip1,Cald1,Calm2,Casp2,Ccdc14,Ccdc84,Cdc45,Cdc7,Cdca5,Cdh24,Cdkn2aip,Cenpm,Cenpq,Cers6,Chml,Coq9,Cpne8,Crebzf,Crls1,Dcun1d3,Depdc7,Dhfr,Dmxl2,Dna2,Dnajb4,Dnajc6,Donson,Dscc1,Dync1li2,E2f8,Eif4ebp2,Ercc5,Esco2,Exo1,Ezh2,Fanca,Fanci,Fen1,Gclm,H1f0,Hells,Hist3h2a,Hspb8,Insig2,Ints7,Kat2a,Kat2b,Kifc2,Liph,Lmo4,Man1a2,Map3k2,Mastl,Mbd4,Mcm8,Mi…	Mouse
T121_p53-control	_tstat	over all collections	C2: curated gene sets	WILCOX_RESPONSE_TO_PROGESTERONE_UP	0.000809	0.00685372	0.546842	2.48166	0	106	Top2a,Tyms,Smc2,Ccnb1,Prc1,Hmmr,Ncapg,Ccnb2,Wdhd1,Hmgb2,Cdc20,Tk1,Cdk1,Kif20a,Nusap1,Cenpf,Ttf2,Rrm2,Ndc80,Shcbp1,Hjurp,Hmgcr,Dlgap5,Shmt1,Ppl,Cdc6,Nup160,Cep57,Aspm,Pbk,Map7,Pds5a,Cenpn,Fanci,Ift74,Ldlr,Cenpq,Cep55,Rif1,Cep76,Gm49383	41	0.386792	Abcg1,Acat2,Areg,Arhgef3,Aspm,Atg2b,Bbs7,Ccnb1,Ccnb2,Cdc20,Cdc6,Cdk1,Cdkn2aip,Cdkn2c,Cenpf,Cenpn,Cenpq,Cep55,Cep57,Cep76,Cyb5b,Dhcr7,Dlgap5,Dnajb9,Ebp,Eif1,Elovl6,Etv1,Evi2a,Fads1,Fads2,Fanci,Fdft1,Fdps,Galk2,Gk,Gm49383,Hbp1,Hbs1l,Hjurp,Hmgb2,Hmgcr,Hmgcs1,Hmgn3,Hmmr,Hmox1,Hsd17b11,Idh1,Idi1,Ifnar2,Ift74,Insig1,Kdsr,Kif20a,Klf5,Klf6,Klhl24,Larp4,Ldlr,Lgals8,Lpin1,Lss,Map3k8,Map7,Mdm1,Mon2,Msmo1,Mt…	Mouse
T121_p53-control	_tstat	over all collections	C2: curated gene sets	ZHOU_CELL_CYCLE_GENES_IN_IR_RESPONSE_24HR	0.000838	0.00685372	0.774316	3.55342	0	114	Anln,Top2a,Rfc5,Topbp1,Smc2,Kpna2,Ccnb1,Ccna2,Cenpa,Mcm7,Prc1,Pcna,Hmmr,Mcm2,Usp1,Cdca8,Mcm3,Uhrf1,Ccnb2,Spag5,Lmnb1,Hmgb2,Racgap1,Cdc20,Rfc4,Pold1,Cdk1,Timeless,Kif20a,Nusap1,Birc5,E2f1,Poc1a,Smpd4,Nasp,Cenpf,Bora,Kif22,Kifc1,Ranbp1,Ezh2,Ttk,Hmgb3,Kif11,Dlgap5,Nup107,Mad2l1,Bub1,Haus8,Ckap2,Exo1,Kntc1,Rad54l,Nek2,Mybl2,Rpa2,Aspm,Nuf2,Kifc5b,Melk,Fbxo5,Trip13,Ube2c,Mdc1,Cdk2,Rbbp8,Exosc8,Mcm8,E2f…	86	0.754386	Anln,Aspm,Birc5,Bora,Bub1,Cacybp,Ccna2,Ccnb1,Ccnb2,Cdc20,Cdca8,Cdk1,Cdk2,Cdkn3,Cenpa,Cenpf,Cenpk,Cenpn,Cep55,Chac2,Ckap2,Cln6,Colec12,Cse1l,Dcn,Dctpp1,Dlgap5,Dnajc9,Dtymk,E2f1,E2f8,Eif2s1,Exo1,Exosc8,Ezh2,Fabp5,Fbln1,Fbxo5,Fgfr1op,Gins3,Gpn3,H2afv,H2afx,Haus3,Haus8,Hmgb2,Hmgb3,Hmmr,Ift20,Kif11,Kif20a,Kif22,Kifc1,Kifc5b,Kntc1,Kpna2,Lamb1,Lbr,Lmnb1,Lrrn4cl,Lxn,Mad2l1,Magohb,Mcm2,Mcm3,Mcm7,Mcm8,Mdc1…	Mouse
T121_p53-control	_tstat	over all collections	C2: curated gene sets	BROWNE_HCMV_INFECTION_48HR_UP	0.000885	0.00685567	0.371852	1.74995	0	130	Usp1,Cks2,Fnbp1l,H2afz,Rfc4,Ccnf,Nup205,Ier3,Pdk3,Hat1,Prps2,Mad2l1,Brca1,Pole2,Lama5,Skil,Nup160,Rfc3,Dhx9,Ccne1,Pfkp,Pik3r3,Pcgf3,Msh2,Cdc7,Atp11a,Pawr,Anxa3,Oip5,Slpi,Atf3,Slc39a14,Mbd4,Pola2,Nup153,E2f5,Ezr,Plcg2,Zc3hav1,Hspa2,Tle1,Sap30,Otud3,Il18r1,Mtss1	45	0.346154	Abcb7,Abcb9,Abcg1,Akap10,Amd1,Anxa3,Atf3,Atg12,Atp11a,Atp6v1b2,Bambi,Brca1,Calcrl,Ccne1,Ccnf,Cd2ap,Cd4,Cd55,Cdc7,Celsr2,Chst1,Cks2,Cln3,Cobl,Cpe,Crebzf,Cth,Cxcr4,Dhx38,Dhx9,Dnajc7,Dpt,E2f5,Eef1e1,Elac2,Epm2a,Ezr,Fam13a,Fbxo28,Fnbp1l,Fuca1,Fut9,Gab1,Gabpa,Gadd45b,Ggct,Ggh,Gpd2,H2afz,Hadh,Hat1,Hmgn3,Hspa2,Ier3,Ifi204,Ifi205,Ifi211,Igfbp2,Il10rb,Il18r1,Itpr1,Itpr2,Kdm4c,Lama5,Lifr,Lmo2,Lrp4,Mad2l1,M…	Mouse
T121_p53-control	_tstat	over all collections	C2: curated gene sets	ODONNELL_TARGETS_OF_MYC_AND_TFRC_UP	0.000884	0.00685567	-0.544079	-1.87086	2	49	Aldh2,Cd37,Btnl9,Satb1,Ak1,Pold4,Ube2h,Myo1g,Lmo2,Tsc22d3,Apcdd1,Txnip,Mxd4,Mr1,C1rl,Lcp2,Stk17b	17	0.346939	Ak1,Aldh2,Anxa4,Apcdd1,Btnl9,C1rl,Cd37,Cd44,Cd72,Cx3cr1,F11r,Glipr1,Id2,Ids,Ikbkb,Il13ra1,Itgam,Jun,Klf6,Lcp2,Llgl2,Lmo2,Map3k8,Mpeg1,Mr1,Mxd4,Myo1g,Pde4b,Plcxd2,Pold4,Ptafr,Ptgs1,Rcbtb2,Sat1,Satb1,Scara5,Sorbs2,Stk17b,Sytl1,Tnfrsf14,Tsc22d3,Txnip,Ube2h,Ubr5,Ucp2,Ypel2,Ypel5,Zbp1,Zmat3	Mouse
T121_p53-control	_tstat	over all collections	C2: curated gene sets	REACTOME_TRANSCRIPTION	0.000886	0.00685567	0.373596	1.76274	0	131	H2afz,H3f3b,Cstf2,Slbp,Gtf3c4,Srsf4,Taf1,Polr2b,H2afx,Cpsf2,Ssrp1,Polr2a,Srsf1,Taf6,Gtf2f1,Taf9,Gtf2f2,Gtf3c5,Rnps1,Srrm1,Upf3b,Gtf2e2,Papola,Lsm11,Ubtf,Ercc3,Magoh,Gtf3c2,Polr3a,Snapc1,Srsf9,Ctdp1,U2af2,Dhx38,Snapc4,Polr3f,Ak6,Cpsf1,Cstf3,Tbp,Ercc6,Taf4b,Cdk7,Polr2d,Ncbp1,Srsf2,Taf4,Snrpe,Snapc3,Snrpf,Rrn3,Pou2f1,Taf5,Polr3k,Taf1a,Gtf2b,Mnat1,Rngtt,Rbm8a,Mbd2,Cstf1,Srsf7,Nfib,Polr3d,Gtf2h2,Ehmt2…	70	0.534351	Ak6,Brf1,Brf2,Ccnh,Ccnt1,Ccnt2,Cdc40,Cdk7,Cdk9,Clp1,Cpsf1,Cpsf2,Cpsf3,Cpsf7,Cstf1,Cstf2,Cstf3,Ctdp1,Dhx38,Ehmt2,Ell,Ercc2,Ercc3,Ercc6,Gtf2a1,Gtf2a2,Gtf2b,Gtf2e1,Gtf2e2,Gtf2f1,Gtf2f2,Gtf2h1,Gtf2h2,Gtf2h3,Gtf2h4,Gtf3c2,Gtf3c3,Gtf3c4,Gtf3c5,H2afx,H2afz,H3f3a,H3f3b,Hist2h2be,Kat2b,Lsm10,Lsm11,Magoh,Mapk3,Mbd2,Mnat1,Ncbp1,Ncbp2,Nfib,Nfx1,Nudt21,Pabpn1,Papola,Pcf11,Polr1a,Polr1b,Polr1c,Polr1d,Polr2a,Po…	Mouse
T121_p53-control	_tstat	over all collections	C2: curated gene sets	VILLANUEVA_LIVER_CANCER_KRT19_UP	0.000885	0.00685567	0.657752	3.09541	0	130	Anln,Top2a,Mcm6,Cenpe,Stmn1,Mki67,Ect2,Tpx2,Rrm1,Ncapg,Cdca8,Kif2c,Lmnb1,Cdc20,Kif20a,Mapk13,Mcm10,Cdc25a,Usp37,Gins1,Plk4,Ndc80,Ezh2,Ckap2l,Ttk,Gpsm2,Dlgap5,Cdc25b,Pola1,Bub1,Cenpo,Kntc1,Stil,Nde1,Alms1,Ncaph,Ncoa6,Blm,Rad54l,Kif18a,Cdca3,Hmgxb4,Piga,Melk,Cep135,Kif15,Adam17,Anp32b,Mcm8,Dna2,Kif20b,Fanci,Sipa1l3,Strbp,Troap,Cdc7,Tdg,Casp2,Cep55,Sox9,Bard1,Cep290,Dhrs13,Depdc1b,Iffo2,Cenpm,Rrp1b,…	75	0.576923	Adam17,Alms1,Anln,Anp32b,Ap1g2,Arid2,Arid3a,Bard1,Blm,Btbd3,Bub1,Casp2,Ccdc28b,Cdc20,Cdc25a,Cdc25b,Cdc7,Cdca3,Cdca8,Cds1,Cenpe,Cenpm,Cenpo,Cep135,Cep290,Cep55,Ckap2l,Cwc22,Cyth2,Dclre1b,Dclre1c,Ddx27,Depdc1b,Dhrs13,Dlgap5,Dna2,Dnm1l,Drosha,Ect2,Epc1,Ezh2,Fam126a,Fanci,Fubp1,Fzd10,Gins1,Glmn,Gnptab,Golga3,Gpd2,Gpr157,Gpsm2,H2afy2,Hk2,Hmgxb4,Iffo2,Ift57,Ints4,Kif15,Kif18a,Kif20a,Kif20b,Kif2c,Kntc1,…	Mouse
T121_p53-control	_tstat	over all collections	C2: curated gene sets	ALCALAY_AML_BY_NPM1_LOCALIZATION_DN	0.000928	0.00687789	0.441395	2.10792	0	141	Mcm4,Pole,Tyms,Mki67,Tpx2,Ccnb1,Ccna2,Tfdp1,Hmmr,Mcm2,Chaf1a,Ccnb2,Kif2c,Cdc20,Pold1,Tk1,Birc5,Ccnf,Mcm10,Cks1b,Rrm2,Kifc1,Ranbp1,Foxm1,Shcbp1,Dlgap5,Dut,Mad2l1,Exo1,Pole2,Ncaph,Cdc6,Dhfr,Chek1,Daam1,Kifc5b,Rbm3,Endod1,Ube2c	39	0.276596	Acaa2,Acat1,Agtpbp1,Aldh4a1,Arl2,Asna1,Atp8a1,B4galt6,Birc5,Blvrb,Ccna2,Ccnb1,Ccnb2,Ccnf,Cd200,Cd34,Cd38,Cd48,Cdc20,Cdc25c,Cdc6,Cdkn2c,Cdkn3,Cenpm,Chaf1a,Chek1,Ciita,Cks1b,Coro2a,Csgalnact1,Cyfip2,Daam1,Ddx60,Dhfr,Dhrs3,Dlgap5,Dtymk,Dut,Egfl7,Endod1,Eps8,Evl,Exo1,Faah,Foxm1,Galc,Gnb5,Gng7,Gpa33,Gpx7,Gsn,Gypc,Hadh,Hmgn3,Hmmr,Hnrnpd,Homer2,Hpcal1,Idh2,Ifitm1,Ifitm2,Ifitm3,Igfbp7,Il2rg,Inpp4b,Itga9,…	Mouse
T121_p53-control	_tstat	over all collections	C2: curated gene sets	AMIT_EGF_RESPONSE_480_HELA	0.000928	0.00687789	0.34373	1.64151	0	141	Ptprf,Rangap1,Mad1l1,Itpr3,Phc2,Ctnnb1,Arhgef2,Actn1,Rrbp1,Cyb561,Itga6,Cd44,Traf4,Tnfrsf12a,Camsap1,Pcgf2,Dusp7,Itga5,Gak,H2afx,Homer3,Agrn,Tpbg,Efhd2,Tacstd2,Rnf126,Isg20,Gabpb1,Nedd9,Abhd2,Smtn,Rhoc,Myo9b,Tubb4b,Serpine1,Cdyl,Hmga1,Plaur,Sphk1,Mtap,Pmepa1,Hbegf,Ppia,Gprc5a,Hmgxb3,Plau,Sfn,Ext1,Dusp4,Brd2,Lpcat4,Tubb3	52	0.368794	Abhd2,Actn1,Agrn,Arhgdia,Arhgef18,Arhgef2,B4galt1,Bcar3,Bcl2l1,Bin1,Brd2,Camsap1,Camta2,Ccnd1,Ccnd3,Cd44,Cdk9,Cdv3,Cdyl,Chst11,Col4a1,Col4a2,Ctnnb1,Cyb561,Dapk3,Dclk1,Dgat1,Diaph1,Dlgap4,Dusp4,Dusp7,Efhd2,Egfr,Egln1,Ehd1,Enc1,Ercc1,Ext1,Fgfr1,Fst,Fxr2,Gabpb1,Gak,Glrx3,Gmds,Gpaa1,Gprc5a,Gramd1b,H2afx,Hbegf,Hebp2,Hmga1,Hmgxb3,Homer3,Hpcal1,Igfbp4,Inpp1,Isg20,Itga2,Itga5,Itga6,Itgb5,Itpr3,Krt17,Lamp…	Mouse
T121_p53-control	_tstat	over all collections	C2: curated gene sets	CHIANG_LIVER_CANCER_SUBCLASS_PROLIFERATION_UP	0.000927	0.00687789	0.657755	3.16286	0	144	Anln,Top2a,Cenpe,Mki67,Ect2,Bub1b,Tpx2,Ccnb1,Ccna2,Prc1,Ncapg,Mcm2,Cdca7,Dtl,Hells,Ccnb2,Kif2c,Lmnb1,Pafah1b3,Hmgb2,Racgap1,Cdc20,Rfc4,Cdk1,Aurkb,Kif20a,Nusap1,Birc5,Mapk13,Plp2,Cenpf,Ttf2,Ndc80,Ezh2,Foxm1,Aurka,Ckap2l,Shcbp1,Hjurp,Ttk,Kif11,Dlgap5,Mad2l1,Atp1a1,Prr11,Kif18b,Cdc6,Kif14,Nek2,Smc4,Aspm,Nuf2,Fbxo5,Fen1,Trip13,Pbk,Ccne1,Ddr1,Glis2,Ube2c,Sass6,Mtmr2,E2f8,Ckap4,Fanci,Cdca7l,Cdc7,Elf4,C…	82	0.569444	Abcc1,Anln,Arhgap18,Arid3a,Aspm,Asrgl1,Atp1a1,Aurka,Aurkb,B4galt5,Bace2,Bard1,Birc5,Bub1b,Ccna2,Ccnb1,Ccnb2,Ccne1,Cdc20,Cdc6,Cdc7,Cdca5,Cdca7,Cdca7l,Cdk1,Cdkn3,Cenpe,Cenpf,Cep55,Chst11,Ckap2l,Ckap4,Cmtm3,Ctbp2,Cyba,Dbn1,Ddr1,Depdc1b,Dlgap5,Dscc1,Dtl,Dusp9,E2f8,Ect2,Elf4,Elovl7,Etv4,Ezh2,Fam118a,Fanci,Fbxo5,Fen1,Fhod3,Fmnl2,Foxm1,Fundc1,Galnt7,Glis2,Gpd1l,Hdac2,Hells,Hjurp,Hk2,Hmgb2,Kif11,Kif14,Ki…	Mouse
T121_p53-control	_tstat	over all collections	C2: curated gene sets	DAIRKEE_TERT_TARGETS_UP	0.000924	0.00687789	-0.348919	-1.52037	3	272	Bcat2,Mfng,Lipe,Slc1a5,Rcsd1,Dbi,Echs1,Ndufb10,Prnp,Ogdh,Ndufa13,Rac2,Cox5a,Coro1a,Eci2,Thra,Uqcr11,Sema3g,Idh3g,Higd2a,Uqcrc1,Dgat1,D2hgdh,Apopt1,Hcfc1r1,Clpb,Mrpl48,Ipo13,Ndufa2,Pttg1,Drap1,Atp6v0d1,Cdc34,Mecr,Ubxn6,Arhgef9,Ndufb11,Pmpcb,Gstp1,Asb8,Ebpl,Maf1,Tkt,Mlf2,Ptger4,Rasl12,Mmab,Mrpl12,Mrps24,Mpst,Ltbp4,Trappc2l,Aip,Pbx2,Ngrn,Mrpl4,Bet1l,Ubxn1,Sgta,Ccs,Clpp,Fundc2,Rhot2,Rps5,Oxa1l,Rtn4rl…	70	0.257353	Acin1,Adi1,Aip,Akr1a1,Aldh3a2,Aldh7a1,Ap4b1,Apopt1,Arfip2,Arhgef4,Arhgef9,Arpc1a,Arpc3,Arpc4,Arsi,Asb8,Atf1,Atp6v0d1,Bax,Bcat2,Bet1l,Birc5,Capn1,Capzb,Cbr3,Cc2d1b,Ccbe1,Ccdc25,Ccs,Cd33,Cdc25b,Cdc25c,Cdc34,Cdh13,Cdk16,Cdkn2c,Chmp4b,Chrd,Chtf8,Cks2,Clpb,Clpp,Cltb,Cnpy3,Cntrob,Cops4,Coro1a,Cox5a,Cwc15,D2hgdh,Dap3,Dbi,Dcn,Dcp2,Dctpp1,Ddost,Ddx41,Def6,Dgat1,Dhrs1,Dnmt1,Drap1,Drg1,Dync1li1,Ebp,Ebpl,Ech…	Mouse
T121_p53-control	_tstat	over all collections	C2: curated gene sets	GINESTIER_BREAST_CANCER_20Q13_AMPLIFICATION_DN	0.000907	0.00687789	0.45248	2.15943	0	138	Topbp1,Mki67,Mcm5,Mcm3,Pask,St14,Hcfc1,Ptbp1,Tcirg1,Kifc1,Itpr3,Nup62,Nup214,Ddx11,Chek1,Smc4,Kifc5b,Prrc2a,Phactr4,Qsox2,Sfpq,Tra2a,Xpo5,Tbrg1,Rps6ka1,Pgs1,Proser1,Fbxl19,Szt2,Sbno2,Rab35,Mbd4,Ccdc77,Cntrl,Dazap1,Tapbp,Ewsr1,Larp1,Rnps1,Fbxl18,Dhx37,Myo9b,Tinagl1,Ofd1,Pum1,Gtpbp2,Smc6,Hnrnpd,Brd2,Trrap,Fancl,Snapc4,Pphln1,Dnm2,Tcof1,Cdc42se1,Acsl5,Ppard,Slc15a4,Dhx16,Ccdc93,Ankle2,Srsf2,Pnn,Tyw5…	73	0.528986	Ace,Acsl5,Akap13,Ankle2,Arhgap17,Atxn7,Bag6,Brd2,Btaf1,Camk2g,Ccdc77,Ccdc93,Ccnj,Ccnl1,Cdc42se1,Chd2,Chek1,Chtop,Clasrp,Clk3,Cntrl,Cog3,Csnk2b,Cyba,Cyth1,Dazap1,Ddx11,Ddx39b,Dgkz,Dhx16,Dhx37,Dmd,Dnhd1,Dnm2,Echdc1,Ehbp1l1,Ehmt2,Eif4g1,Engase,Epm2aip1,Ewsr1,Exoc3,Fancl,Fbxl18,Fbxl19,Fnbp4,Fubp1,Furin,Gba2,Gpc2,Gramd4,Gripap1,Gtpbp2,Hcfc1,Hint1,Hnrnpd,Hnrnph3,Hspbap1,Itfg2,Itpr3,Itsn2,Kdm4a,Kifc1,Ki…	Mouse
T121_p53-control	_tstat	over all collections	C2: curated gene sets	HOFFMANN_LARGE_TO_SMALL_PRE_BII_LYMPHOCYTE_UP	0.00093	0.00687789	0.782853	3.75293	0	143	Anln,Top2a,Rfc5,Mcm6,Cenpe,Dnmt1,Stmn1,Smc2,Dbf4,Mki67,Mcm5,Ect2,Kpna2,Ccnb1,Ccna2,Cenpa,Rrm1,Prc1,Hmmr,Chaf1b,Hells,Myef2,Cks2,Ccnb2,Haus6,Lig1,Kif2c,Wdhd1,Hmgb2,Racgap1,Cdc20,Tk1,Cdk1,Aurkb,Kif20a,Nusap1,Cdc45,Mcm10,Abr,Cit,Xpo1,Mmp14,Nasp,Cks1b,Kif22,Plk4,Rrm2,Tuba1b,Incenp,Cenpl,Aurka,Rbl1,Tmpo,Ttk,Hmgb3,Mis18bp1,Dlgap5,Dut,Pola1,Bub1,Ckap5,Rad51,Brca2,Ncaph,Calm2,Rad54l,Ube2s,Nek2,Cdca3,Smc4…	95	0.664336	Aars,Abr,Actn4,Acy1,Anln,Anp32a,Anp32b,Anp32e,Arl1,Aurka,Aurkb,Azin1,Brca2,Bub1,Calm2,Casp3,Cbx1,Cbx5,Ccna2,Ccnb1,Ccnb2,Ccne1,Cdc20,Cdc25c,Cdc45,Cdca3,Cdca5,Cdk1,Cdkn1a,Cdkn2c,Cdkn3,Cenpa,Cenpe,Cenpl,Chaf1b,Cit,Ckap5,Cks1b,Cks2,Coil,Crip2,Ctc1,Dbf4,Dctpp1,Ddx19a,Dlgap5,Dna2,Dnmt1,Dut,E2f8,Ect2,Eif2ak2,Eno1,Eno1b,Fam111a,Fen1,Flii,Gm9833,Gphn,Gsn,Gspt1,H2afx,Haus6,Hells,Hes1,Hmgb2,Hmgb3,Hmmr,Hspa8…	Mouse
T121_p53-control	_tstat	over all collections	C2: curated gene sets	KANG_GIST_WITH_PDGFRA_UP	0.000921	0.00687789	-0.574671	-1.85168	2	36	Gimap6,Itpkb,S100a1,Sik2,Ppp2r1b,Pde1b,Reep1,Irf8,Kdr,Thy1,Angptl2,Pde7b,Lcp2,Igfbp4,Prelp,Spon1	16	0.444444	Angptl2,Ccr5,Cpe,Cpm,Cxcl10,Cxcl14,Dkk3,Gimap6,Glipr1,Igfbp2,Igfbp4,Irf8,Isg15,Itpkb,Kdr,Lcp1,Lcp2,Mapk8ip1,Mx1,Mx2,Pde1b,Pde7b,Pdgfra,Ppp2r1b,Prelp,Rab31,Reep1,Rhobtb3,S100a1,Sik2,Spock2,Spon1,Tgfbi,Thy1,Tnc,Usp18	Mouse
T121_p53-control	_tstat	over all collections	C2: curated gene sets	LEE_LIVER_CANCER_SURVIVAL_DN	0.000911	0.00687789	0.535324	2.54903	0	137	Anln,Mcm6,Topbp1,Smc2,Ect2,Ccnb1,Ccna2,Mcm7,Pcna,Mcm2,Usp1,Cdca8,Cks2,Zwilch,Hmgb2,Plp2,Clic1,Ier3,Cenpf,Dsg2,Msh6,Tuba1b,Itpr3,Slbp,Ptma,Ttk,Dlgap5,Kntc1,Calm2,Mthfd2,Actl6a,Mfsd10,Rcc2,Hmgn1,Dek,Ywhah,Suz12,Ran,Agrn,Anxa3,Bub3,Tes,Khdrbs1,Lxn,Ywhaq,Dynll1,Ctbp2,Eif4a3,Nop56,Slc44a1,S100a6,Cdk4,Mapre1,Hif1a,Lyar,Spc25	56	0.408759	Actl6a,Actr3,Agfg1,Agrn,Anln,Anxa3,Anxa4,Arhgap18,Atp2b1,Bub3,Bzw2,Calm2,Ccdc6,Ccna2,Ccnb1,Cct5,Cd164,Cd2ap,Cdca8,Cdk4,Cenpf,Cks2,Clic1,Ctbp2,Dbndd2,Dctpp1,Dek,Dlgap5,Dsg2,Dusp18,Dynll1,Dyrk2,Ect2,Eef1e1,Eif4a3,Fabp5,Fbl,Gm2000,Gm49342,Gtpbp4,Hdac2,Hddc2,Hif1a,Hmgb2,Hmgn1,Hnrnpa1,Hnrnpc,Ier3,Igf1r,Itgb1bp1,Itpr3,Khdrbs1,Kif5b,Klf5,Kntc1,Krt19,Lamb1,Lrrcc1,Lxn,Lyar,Mapre1,Marcks,Mcm2,Mcm6,Mcm7,Met…	Mouse
T121_p53-control	_tstat	over all collections	C2: curated gene sets	LI_WILMS_TUMOR_VS_FETAL_KIDNEY_1_DN	0.000919	0.00687789	0.675788	3.22803	0	140	Top2a,Rfc5,Mcm6,Topbp1,Stmn1,Mki67,Bub1b,Kpna2,Tpx2,Rrm1,Pcna,Mcm2,Chaf1a,Cks2,Ccnb2,Spag5,Kif2c,H2afz,Lmnb1,Cdc20,Cdk1,Timeless,Aurkb,Prim1,Espl1,Ywhaz,Nup205,Cit,Nasp,Cenpf,Cks1b,Plk4,Msh6,Nup188,Kifc1,Ezh2,Pole3,Aurka,Dlg5,Ttk,Kif11,Dlgap5,Mad2l1,Ckap5,Brca1,Kif14,Blm,Smc4,Kifc5b,Melk,Fen1,Tcerg1,Trip13,Mthfd2,Uck2,Cbx5,Pfkp,Cdk2,Snrpa1,Prim2,Prpf40a,Fanci,Baz1a,Msh2,Ilf2,Hinfp,Bub3,Ssrp1,Ror2…	72	0.514286	Abca2,Adipor2,Ankle2,Asns,Aurka,Aurkb,Baz1a,Baz1b,Bcl7a,Blm,Bop1,Brca1,Btaf1,Bub1b,Bub3,Cacnb3,Cadm1,Cbx5,Ccnb2,Ccnd2,Cct3,Cdc20,Cdc25c,Cdk1,Cdk2,Cdkn3,Cenpf,Chaf1a,Chn1,Chst1,Cit,Ckap5,Cks1b,Cks2,Cxcr4,Ddx1,Ddx23,Ddx52,Dkc1,Dlg5,Dlgap5,Dnajc9,Espl1,Esyt1,Ezh2,Fads1,Fads2,Fanci,Fen1,Fzd7,Gars,Gpc1,Gtf3c2,H2afz,Hinfp,Iars,Ilf2,Kif11,Kif14,Kif2c,Kifc1,Kifc5b,Kpna2,Lig3,Lmnb1,Lrp4,Mad2l1,Map4k4,Mars…	Mouse
T121_p53-control	_tstat	over all collections	C2: curated gene sets	MOREAUX_MULTIPLE_MYELOMA_BY_TACI_DN	0.000908	0.00687789	0.349654	1.65609	0	134	Tyms,Dbf4,Mcm2,Racgap1,Cdk1,Nasp,Ezh2,Smarca4,Tmem165,Ncapd3,Cep57,Chek1,Eftud2,Actl6a,Ilf3,Cep152,Lrrc40,Snrpd1,Ift74,Stam2,Ran,Bub3,Fem1b,Bard1,G3bp1,Terf1,Mbd4,Mphosph9	28	0.208955	Aasdhppt,Acd,Actl6a,Actr6,Aimp2,Anapc10,Ankrd49,Asf1a,Avl9,Bard1,Btbd1,Bub3,C1qbp,Cct2,Cct5,Cdc23,Cdk1,Cep152,Cep57,Chchd1,Chek1,Cmc1,Commd4,Dars,Dbf4,Ddx1,Ddx18,Ddx31,Dennd4a,Dhx29,Dkc1,Dnajb14,Ebna1bp2,Eftud2,Eif3g,Eif3m,Elac1,Ercc1,Ezh2,Fam98b,Fancl,Fem1b,Fibp,G3bp1,Gemin5,Glt8d1,Haus1,Iars,Ift57,Ift74,Ik,Ilf3,Ip6k2,Ireb2,Keap1,Klf13,Krit1,Lap3,Lemd3,Lrrc40,Lsm4,Lsm5,Matr3,Mbd4,Mcm2,Mcm3ap,Met…	Mouse
T121_p53-control	_tstat	over all collections	C2: curated gene sets	NAGASHIMA_NRG1_SIGNALING_UP	0.000929	0.00687789	0.334863	1.60231	0	142	Wee1,Tubb6,Klf10,Ier3,Junb,Fhl2,Eppk1,Ets2,Epha2,Tuft1,Hes1,Kdm6b,Tnfrsf12a,Ldlr,Lamc2,Tra2b,Lama3,Cttn,Tes,Stk24,Isg20,Nfil3,Dnajb1,Atf3,Nedd9,Per2,Klf6,Ezr,Rara,Maff,Pprc1,Bhlhe40,Spred2,Plaur,Sphk1,Hbegf,Lypd3,Sfn,Foxa1,Dusp4,Lif,Tnfrsf23,Jun,Pmaip1,Yrdc,Lrrc15,Cldn4,Phlda1,Jmjd6,Egln3,Ier2,Nab2,Fos,Zyx,Tubb2a,Map3k8,Kbtbd2,Bcl10	58	0.408451	Adm,Aen,Akirin1,Aqp3,Arc,Areg,Arg2,Arpc5l,Atf3,Avpi1,Bcl10,Bhlhe40,Camk2g,Casp9,Ccnl1,Cdc42ep3,Cebpb,Clcf1,Cldn4,Csnk1d,Cth,Cttn,Cxcr4,Ddit3,Dnajb1,Dst,Dusp1,Dusp10,Dusp4,Dusp5,Dusp8,Egln3,Egr1,Egr2,Egr3,Eif5,Epha2,Eppk1,Ets2,Ezr,F2rl1,Fbxl12,Fermt2,Fhl2,Flrt3,Fos,Foxa1,Gadd45a,Gadd45b,Gata2,Gtpbp4,Hbegf,Herc4,Hes1,Hic2,Homer1,Id1,Id3,Ier2,Ier3,Ier5,Ifrd1,Inpp1,Irs2,Isg20,Itpkc,Jmjd6,Josd1,Jun,Ju…	Mouse
T121_p53-control	_tstat	over all collections	C2: curated gene sets	PYEON_CANCER_HEAD_AND_NECK_VS_CERVICAL_UP	0.000927	0.00687789	0.626918	3.01458	0	144	Rfc5,Topbp1,Cdca7,Dtl,Hells,Mcm3,Cchcr1,Uhrf1,Fnbp1l,Lmnb1,Wdhd1,Cdk1,Mis18a,Usp37,Ccne2,Gins1,Nasp,Gen1,Cenpf,Elf3,Psip1,Myo5c,Ezh2,Prps2,Rbl1,Tmpo,Ccdc14,Prdm15,Hmgb3,Pola1,Cask,Pdik1l,Kntc1,Donson,Cdc42bpa,Nek2,Ets2,Odf2l,Smc4,Nuf2,Piga,Wdr76,Cep152,Cenpi,Tmem30b,E2f7,Brip1,Kif15,Stag1,Cenpj,Snrpa1,E2f8,Spice1,Gas2l3,Casp8ap2,Atp8b1,Cdc7,Ccdc18,Hace1,Bard1,Rad51ap1,Ahctf1,Dip2a,Prkx,Cenpk,Rbm1…	84	0.583333	Abca5,Ahctf1,Ankle2,Ankrd13c,Arhgap5,Arl13b,Atad2b,Atp8b1,B4galt4,Bag5,Bard1,Bcl2l11,Bhlhe40,Brip1,Brwd1,Cask,Casp8ap2,Ccdc14,Ccdc18,Cchcr1,Ccne2,Ccnl1,Cdc42bpa,Cdc7,Cdca7,Cdk1,Cdkn2b,Cenpf,Cenpi,Cenpj,Cenpk,Cep152,Cep44,Chml,Crebzf,Cxadr,Ddx3x,Ddx59,Dip2a,Donson,Dr1,Dtl,E2f7,E2f8,Elf3,Ermp1,Esr1,Ets2,Eya2,Ezh2,Fam199x,Fam50a,Fancl,Fdft1,Fgfr1op2,Fmr1,Fnbp1l,Gart,Gas2l3,Gch1,Gen1,Gins1,Gramd1c,Gs…	Mouse
T121_p53-control	_tstat	over all collections	C2: curated gene sets	REACTOME_MRNA_PROCESSING	0.00093	0.00687789	0.588954	2.82339	0	143	Nup155,Nup205,Cstf2,Nup188,Ptbp1,Nup62,Slbp,Lsm2,Hnrnpa3,Aaas,Nup107,Sf3a1,Nup214,Eftud2,Pom121,Dhx9,Nup85,Srsf4,Nup54,Snrpa1,Hnrnpu,Hnrnpk,Snrpd1,Smc1a,Sf3b4,Prpf4,Polr2b,Sf3a3,Cpsf2,Hnrnph1,Nup43,Snrnp40,Prpf8,Polr2a,Nup88,Srsf1,Nup37,Hnrnpf,Tpr,Nup35,Gtf2f1,Nup153,Seh1l,Nup133,Ccar1,Nup50,Gtf2f2,Rnps1,Sf3a2,Adar,Srrm1,Snrnp200,Upf3b,Hnrnpul1,Papola,Lsm11,Hnrnpa2b1,Fus,Ercc3,Magoh,Nup93,Hnrnpl,…	71	0.496503	Aaas,Adar,Adarb1,Apobec1,Ccar1,Ccnh,Cd2bp2,Cdc40,Cdk7,Clp1,Cpsf1,Cpsf2,Cpsf3,Cpsf7,Cstf1,Cstf2,Cstf3,Ddx23,Dhx38,Dhx9,Dnajc8,Eftud2,Eif4e,Ercc2,Ercc3,Fus,Gtf2f1,Gtf2f2,Gtf2h1,Gtf2h2,Gtf2h3,Gtf2h4,Hnrnpa0,Hnrnpa1,Hnrnpa2b1,Hnrnpa3,Hnrnpc,Hnrnpd,Hnrnpf,Hnrnph1,Hnrnph2,Hnrnpk,Hnrnpl,Hnrnpm,Hnrnpr,Hnrnpu,Hnrnpul1,Lsm10,Lsm11,Lsm2,Magoh,Mettl3,Mnat1,Ncbp1,Ncbp2,Nfx1,Nudt21,Nup107,Nup133,Nup153,Nup155,…	Mouse
T121_p53-control	_tstat	over all collections	C2: curated gene sets	SANSOM_APC_TARGETS	0.000928	0.00687789	0.411301	1.96421	0	141	Pole,Dnmt1,Tyms,Cdca7,Dtl,Pask,Ndc80,Ildr1,Mad1l1,Tiam1,Slc7a5,Myo1b,Ets2,Ephb3,Mthfd1l,Cenpp,Srcap,Hira,Brd8,Cd44,Tnfrsf12a,Tmem209,Fzd6,Mutyh,Galnt10,Mboat1,Armc9,Cep72,Fam20b,Sox9,Rad51ap1,Rgs12,Ror2,Med13l,Abce1,Emp2,Iffo2,Ninl,Flywch2,Dclre1b,Atg9b,Sox4,Tbc1d9,Wdr62,Siva1,Dyrk3,Epn3,Camta1	48	0.340426	Aasdh,Abce1,Adat1,Afap1l1,Akap13,Anapc4,Ankrd11,Ankrd44,Armc9,Atg16l2,Atg9b,Axin2,Bcl11a,Brd8,Camta1,Ccdc141,Ccdc86,Ccnd2,Cd44,Cdc37,Cdca7,Cenpp,Cep72,Cited1,Clasp2,Dcaf4,Dclre1b,Dctd,Dhx30,Dis3l,Dnmt1,Dtl,Dusp4,Dyrk3,Eif5b,Emp2,Ephb2,Ephb3,Epn3,Ercc4,Ets2,Etv4,Fads3,Fam20b,Fbln2,Fgfrl1,Fkbp5,Flywch2,Fzd6,Galnt10,Ggh,Glmn,Gm42715,Gpsm1,Haghl,Hhat,Hira,Hmgcs2,Hopx,Hspbap1,Iffo2,Igfbp4,Ildr1,Krt23,…	Mouse
T121_p53-control	_tstat	over all collections	C2: curated gene sets	SASAKI_ADULT_T_CELL_LEUKEMIA	0.000927	0.00687789	0.420733	2.02313	0	144	Top2a,Tyms,Mki67,Bub1b,Tpx2,Ccnb1,Ccna2,Tfdp1,Pcna,Mcm3,Ccnb2,Kif2c,Hmgb2,Rfc4,Tk1,Plk1,Tfap2a,Cenpf,Foxm1,Lsm2,Ttk,Kif11,Dlgap5,Mad2l1,Prdx4,Fhl2,Anxa2,Kif14,Daam1,Rfc3,Myo1d,Ube2c,Dlg3,Fzd6,Ing1,Rpa1,Pawr,Bard1,Isg20,Cdkn3,Emp1,Dynll1,Pms1,Oas2,Isg15,Cep164,Nmi,Hdac1	48	0.333333	Acot13,Acot8,Acyp1,Adcy1,Aim2,Anxa2,Anxa6,Ap3s1,Arl6ip5,Arpc1b,Atp1b1,Atp2c1,Atp6v1a,Atp8a1,Bard1,Batf,Bola2,Bub1b,Cadm1,Cav1,Ccna2,Ccnb1,Ccnb2,Cd47,Cdk13,Cdkn3,Cebpa,Cenpf,Cep164,Cetn3,Chmp2a,Coro1a,Daam1,Dhcr24,Dlg3,Dlgap5,Dst,Dynll1,Emp1,Etfa,Ets1,Extl2,Fas,Fgfr1,Fhl2,Foxm1,Fst,Fzd6,Galk2,Gde1,Glb1,Gstz1,Hdac1,Hint1,Hmgb2,Hpgds,Icmt,Idh1,Ifnar2,Ing1,Isg15,Isg20,Jak3,Kcnn4,Kif11,Kif14,Kif2c,Klh…	Mouse
T121_p53-control	_tstat	over all collections	C2: curated gene sets	SHEPARD_BMYB_MORPHOLINO_DN	0.000907	0.00687789	0.595412	2.84157	0	138	Mcm4,Anln,Dnmt1,Itgb4,Mki67,Mcm5,Tpx2,Ccnb1,Tacc3,Prc1,Dck,Mcm2,Hells,Mcm3,Uhrf1,Lig1,Cdc20,Tk1,Cdk1,Paxip1,Aurkb,Prim1,Birc5,Iqgap3,Gins1,Cdca2,Foxm1,Slc25a24,Ttk,Kif11,Dlgap5,Dut,Atp1a1,Ckap2,Prr11,Mastl,Slc4a2,Nde1,Rtkn,Cdc6,Kif14,Gmnn,Dhfr,Cdca3,Aspm,Gins2,Melk,Fbxo5,Gtse1,Mthfd1l,Wdr76,Cdk2,Cdca7l,Msh2	54	0.391304	Acap2,Acat2,Acsf2,Acss2,Aebp1,Anln,Apoe,Aqp1,Aqp3,Arhgef10,Arid5b,Aspm,Atp1a1,Aurkb,Birc5,Blvrb,Bms1,C3,Ccnb1,Ccng2,Cdc20,Cdc6,Cdca2,Cdca3,Cdca7l,Cdk1,Cdk2,Cebpa,Cebpd,Cenpm,Cfb,Cherp,Ckap2,Cldn1,Col1a1,Col1a2,Col4a5,Cotl1,Dck,Ddx17,Dhfr,Dlgap5,Dnmt1,Drap1,Dut,Fahd2a,Fbxo5,Fgg,Foxm1,Galc,Gch1,Gins1,Gins2,Gmnn,Golgb1,Gpsm1,Gpt2,Grhpr,Gtse1,Hells,Hey1,Hmga1,Hnrnpa2b1,Igfbp2,Inpp4a,Iqgap3,Irf2bpl,It…	Mouse
T121_p53-control	_tstat	over all collections	C2: curated gene sets	SOTIRIOU_BREAST_CANCER_GRADE_1_VS_3_UP	0.000908	0.00687789	0.828203	3.92266	0	134	Mcm4,Top2a,Mcm6,Cenpe,Tuba1c,Stmn1,Mki67,Ect2,Bub1b,Kpna2,Tpx2,Ccnb1,Ccna2,Cenpa,Tacc3,Prc1,Hmmr,Ncapg,Mcm2,Cdca8,Mcm3,Cks2,Ccnb2,Pkmyt1,Spag5,Kif2c,H2afz,Lmnb1,Racgap1,Cdc20,Rfc4,Cdk1,Timeless,Aurkb,Kif20a,Plk1,Espl1,Nusap1,Birc5,Cdc45,Mis18a,E2f1,Mcm10,Cdc25a,Ccne2,Gins1,Cenpf,Rrm2,Ndc80,Ncapg2,Kifc1,Tuba1b,Ezh2,Foxm1,Aurka,Tmpo,Rad54b,Hjurp,Ttk,Hmgb3,Kif11,Dlgap5,Mad2l1,Polq,Bub1,Exo1,Rad51,Sl…	94	0.701493	Aspm,Aurka,Aurkb,Birc5,Blm,Bub1,Bub1b,Bysl,Ccna2,Ccnb1,Ccnb2,Ccne2,Cct5,Cdc20,Cdc25a,Cdc45,Cdca3,Cdca8,Cdk1,Cdk2,Cdkn3,Cenpa,Cenpe,Cenpf,Cenpi,Cenpn,Cep55,Chek1,Cks2,Cox7b,Dlgap5,Dnajc9,Donson,Dscc1,Dsn1,E2f1,E2f8,Ect2,Espl1,Exo1,Ezh2,Fbxo5,Fen1,Foxm1,Gins1,Gmps,Gtpbp4,Gtse1,H2afv,H2afz,Hccs,Hjurp,Hmgb3,Hmmr,Itch,Jmjd6,Kif11,Kif14,Kif15,Kif18b,Kif20a,Kif2c,Kifc1,Kifc5b,Kpna2,Lage3,Lmnb1,Mad2l1,Ma…	Mouse
T121_p53-control	_tstat	over all collections	C2: curated gene sets	WANG_CISPLATIN_RESPONSE_AND_XPC_UP	0.000903	0.00687789	0.51899	2.46461	0	135	Rfc5,Dck,Myef2,Cks2,Ptprf,Fignl1,Lig1,H2afz,Hmgb2,Rfc4,Pold1,Cdk1,Birc5,Cdh1,Ncapd2,Hcfc1,Kif22,Msh6,Aurka,Ttk,Kif11,Mad2l1,Ckap2,Chek2,Rad51,Kif14,Ncapd3,Thbs1,Ddx11,Smarcc1,Smc4,Fen1,Trip13,Dync1h1,Ube2c,Mdc1,Hes1,Gm9833,Ldlr,Cdc7,Stt3a,Spint2,Krt18,Hspa5,H2afx,Ilf2,Anxa3,Lbr,Cd9,Hsp90b1,Prkx,Pola2,Igf2r,Manf,Plekhh1,Mxd3,Rpa3	57	0.422222	Adk,Ankrd11,Anxa3,Ap1g2,Areg,Atad3a,Aurka,Birc5,Cd74,Cd9,Cdc7,Cdh1,Cdk1,Cfb,Chek2,Ckap2,Cks2,Cldn4,Col18a1,Col1a1,Col4a5,Ctsc,Cx3cr1,Dbi,Dck,Ddx11,Dync1h1,Fads1,Fads2,Fancg,Fdps,Fen1,Fgb,Fignl1,Fxyd3,Gale,Gata3,Ggct,Gm9833,Gpc3,Gpx3,H2afx,H2afz,Hcfc1,Hes1,Hey1,Hist1h1c,Hmgb2,Hmgcs1,Hnrnpa2b1,Hsbp1,Hsp90b1,Hspa5,Igf2r,Igfbp2,Il23a,Ilf2,Insig1,Ints9,Itgb3bp,Jarid2,Kif11,Kif14,Kif21a,Kif22,Krt14,Krt…	Mouse
T121_p53-control	_tstat	over all collections	C2: curated gene sets	WELCSH_BRCA1_TARGETS_DN	0.000893	0.00687789	0.352737	1.66697	0	132	Mcm2,Chaf1a,Pold1,Hcfc1,Nup188,Cdc25b,Smarca4,Slc7a5,Nup214,Rcc1,Hk1,Prrc2a,Ccne1,Lmnb2,Kdm5c,Snrpa1,Ckap4,Cad,Sf3a3,Ndrg1,Rassf7,Ssrp1,Hdlbp,Hsp90b1,Ppat,Scrib,Manf,Rrp1b,Ezr,Cdk4,Sox4,Dnttip2,Nos2,Slc29a1,Eif4h,Galk1,Gtf3c2,Dhcr24,Rars,Brd2,Srpk1,Fgfr3,Eif3b,Chd4,Bms1,Ddx10	46	0.348485	Agpat2,Aimp2,Alg3,Anxa11,Ap3d1,Apex1,Atic,Bms1,Bop1,Brd2,Bysl,Cad,Ccdc85b,Ccnd1,Ccne1,Cdc123,Cdc25b,Cdc37,Cdk4,Chaf1a,Chd4,Ckap4,Clta,Cyc1,Ddx10,Dhcr24,Dnajc7,Dnttip2,Dusp1,Edc4,Eif2b2,Eif3b,Eif3e,Eif4g1,Eif4h,Emg1,Ezr,Farsa,Fasn,Fdft1,Fgfr3,Fkbp4,Galk1,Gtf3c2,H1fx,Hcfc1,Hdlbp,Hk1,Hras,Hsf1,Hsp90b1,Kat2a,Kdm5c,Krt6a,Lmnb2,Manf,Map2k5,Mcl1,Mcm2,Mgst1,Mlec,Mogs,Mrps12,Mthfd1,Myc,Nars,Ndrg1,Nme3,Nmt…	Mouse
T121_p53-control	_tstat	over all collections	C2: curated gene sets	WINNEPENNINCKX_MELANOMA_METASTASIS_UP	0.000911	0.00687789	0.703204	3.34841	0	137	Mcm4,Anln,Top2a,Rfc5,Mcm6,Tyms,Smc2,Ect2,Kpna2,Ccnb1,Cenpa,Prc1,Pcna,Ncapg,Cdca8,Cks2,Uhrf1,Ccnb2,Spag5,Kif2c,Racgap1,Rfc4,Tk1,Cdk1,Timeless,Birc5,Cdc45,Xpo1,Nasp,Cenpf,Cks1b,Msh6,Rrm2,Ndc80,Ncapg2,Ranbp1,Aurka,Shcbp1,Nans,Kif11,Dlgap5,Bub1,Ska2,Exo1,Kntc1,Kif18b,Ncaph,Cdc6,Donson,Nudcd1,Rad54l,Nek2,Gmnn,Dhfr,Chek1,Aspm,Nuf2,Gins2,Melk,Dcbld2,Psmc3ip,Prim2,Cenpn,Smarca5,Hspa5,Gemin6,Cep55,Dscc1,C…	73	0.532847	Anln,Arf4,Aspm,Aurka,Birc5,Bub1,Cacybp,Ccnb1,Ccnb2,Cct4,Cct5,Cct7,Cdc45,Cdc6,Cdca5,Cdca8,Cdk1,Cdkn3,Cdon,Cenpa,Cenpf,Cenpn,Cep55,Chek1,Chordc1,Chtop,Cks1b,Cks2,Clasp1,Cnn3,Crem,Ctnnal1,Dcbld2,Ddx18,Dhfr,Dlgap5,Donson,Dph3,Dscc1,Dtymk,Ect2,Eepd1,Eny2,Exo1,Fam98a,Fermt2,Gemin6,Gins2,Gjc1,Gmnn,Gmps,Gpn3,H2afv,Hspa4,Hspa5,Htra2,Immt,Ipo7,Iws1,Kdelr2,Kif11,Kif18b,Kif2c,Kntc1,Kpna2,Map4k4,Mcm4,Mcm6,Mel…	Mouse
T121_p53-control	_tstat	over all collections	C2: curated gene sets	RUTELLA_RESPONSE_TO_CSF2RB_AND_IL4_DN	0.000939	0.00692698	-0.354594	-1.52835	3	241	Mef2c,Acadvl,Fah,Decr1,Nr1h3,Chpt1,Pink1,Hadha,Chst15,Acaa2,Arhgef6,Sh3bp5,Rasgrp2,Sell,Cyp27a1,Cd52,Itga4,Acat1,Pecam1,Lmo2,Oaz2,Zfand5,Ncoa4,Map4k1,Plcl2,Cd48,Sntb1,Itgal,Ido1,Sod2,Gadd45g,G6pc3,Sdr39u1,Tlr1,Tle4,Lpxn,Cd55,Klf9,Man2a2,Tm6sf1,Herpud1,Tex2,Tfeb,Stk17b,Abcc3,Slc30a1,Mafb,A630001G21Rik,Zfp36,Mitf,Icam2,Syf2,Cmklr1,Pid1,C3,Tcf7l2,Sgk1,Atp6v0a1,Slc43a3,Fyn,Fdx1,Hk2,Dpep2,Cfp,Pdxk,Ceb…	81	0.3361	A630001G21Rik,Abcc3,Acaa2,Acadvl,Acat1,Acpp,Aif1,Aldh3a2,Ampd2,Anp32a,Anxa5,Aoah,Aplp2,Arfgap3,Arglu1,Arhgef40,Arhgef6,Asah1,Atp13a3,Atp6v0a1,Atrx,Bhlhe41,C130026I21Rik,C1qa,C3,C3ar1,C5ar1,Calhm2,Casp1,Ccl2,Ccnl1,Ccr1,Ccr5,Ccrl2,Cd14,Cd163,Cd2ap,Cd300a,Cd48,Cd52,Cd55,Cdkn1c,Cebpd,Cfp,Chpf2,Chpt1,Chst15,Clec5a,Cmklr1,Cnpy3,Col4a3bp,Cpd,Cpm,Ctbs,Ctsb,Ctsd,Ctsk,Cx3cr1,Cxcl10,Cybb,Cyp27a1,Dab2,Ddit4,…	Mouse
T121_p53-control	_tstat	over all collections	C2: curated gene sets	WU_CELL_MIGRATION	0.000944	0.00695071	0.320729	1.54061	0	145	Esrp1,Lad1,Itgb4,St14,Tubb6,Cdh1,Mapk13,Epcam,Rab25,Galnt3,Pkp3,Rab31,Ppl,Kcnk1,Jup,Lgals3,Thbs1,Tmem30b,Spint1,Dcbld2,Igfbp3,Krt18,Fn1,Lama3,Sox9,Sh3yl1,Tacstd2,Ehf,Slpi,Cxadr,Nedd9,Cda,S100a6,Ahnak2,S100a14,Rnf128,Serpine1,Vgll1,Galnt1,Cldn7,Efnb2,Cstb,Gja1,Sfn,Map1b,Msn,Lima1,Klf5,Cldn4,Igf2bp2,Serpinb5,Krt7,Perp,Loxl2,Capg,Bst2,Gjb3	57	0.393103	Adamts1,Ahnak2,Akap12,Aqp3,Arhgap29,Arhgdib,Arid5b,Arl4c,Asah1,Axl,Bicc1,Bst2,Capg,Cd55,Cda,Cdh1,Cdh3,Chst15,Cldn4,Cldn7,Clu,Col18a1,Col4a1,Col4a2,Col6a2,Cstb,Ctsh,Cxadr,Dapk1,Dcbld2,Dkk3,Dse,Dtx4,Dynlt3,Efemp1,Efnb2,Ehf,Emp3,Epas1,Epb41l2,Epcam,Eps8,Esrp1,F2rl1,Fabp5,Fbln1,Fgf2,Fkbp11,Fn1,Fxyd3,Fyn,Galnt1,Galnt3,Gata3,Gja1,Gjb3,Glipr1,Glul,Gng11,Gstm5,Igf2bp2,Igfbp3,Igfbp7,Itgb4,Jag1,Jup,Kcnk1,K…	Mouse
T121_p53-control	_tstat	over all collections	C2: curated gene sets	JOSEPH_RESPONSE_TO_SODIUM_BUTYRATE_UP	0.000951	0.00696376	-0.630174	-1.89307	2	26	Hadhb,Fabp4,Uqcrq,Cox6a1,Polr2l,Nr4a1,Gstp1	7	0.269231	Cd82,Cetn2,Clu,Cox6a1,Esyt2,Fabp4,Furin,Gdi1,Gm49394,Gprc5a,Gstp1,Hadhb,Igf2,Nme1,Nr4a1,Pcmt1,Polr2l,Prdx1,Prkcb,Psap,Rab11a,Rhoa,Sat1,Sec61b,Timp1,Uqcrq	Mouse
T121_p53-control	_tstat	over all collections	C2: curated gene sets	LEE_LIVER_CANCER_E2F1_DN	0.000952	0.00696376	-0.634148	-1.92968	2	28	Acsl1,Dbi,Nr1h3,Mdh1,Igf1,Adipor2,Hsd17b10,Ghr,Aldh1a1,Mapkapk2,Aldh1a7,Ccdc90b,Me1,Elovl5,Oat	15	0.535714	Acsl1,Adipor2,Akap11,Aldh1a1,Aldh1a7,Ccdc90b,Dbi,Efna4,Egfr,Elovl5,Ghr,Got1,Gsto1,Hsd17b10,Igf1,Il1rap,Itpr1,Mapkapk2,Mcm10,Mdh1,Me1,Neto2,Nr1h3,Oat,Ppcs,Reps1,Serpinf1,Tmem222	Mouse
T121_p53-control	_tstat	over all collections	C2: curated gene sets	WHITFIELD_CELL_CYCLE_G2	0.000949	0.00696376	0.569449	2.73604	0	146	Anln,Top2a,Kpna2,Ccna2,Cdca8,Lmnb1,Hmgb2,Cdk1,Aurkb,Espl1,Nusap1,Ccnf,Trim59,Iqgap3,Rangap1,Tfap2a,Ttf2,Bora,Kif22,Cdca2,Ndc80,Kifc1,Cenpl,Tmpo,Ckap2l,Hjurp,Mis18bp1,Kif11,Mad2l1,Polq,Haus8,Ckap2,Chek2,Stil,Ncaph,Traip,Ncapd3,Ska3,Cdca3,Smc4,Kifc5b,Melk,Cbx5,G2e3,Pknox1,Ube2c,Brd8,Gas2l3,Kif20b,Pif1,Fzr1,H2afx,Bub3,Lbr,Dhx8,Mid1,Dnajb1,Emp1,Gabpb1,Wsb1,Klf6,Fam83d,Neil3,Cdc25c,Hspa2,Casp3,Cyth2,N…	75	0.513699	Alkbh1,Anln,Ap3d1,Arhgap19,Arl4a,Armc1,Asxl1,Atl2,Aurkb,Bclaf1,Bora,Brd8,Btnl9,Bub3,Casp3,Cbx5,Ccdc107,Ccna2,Ccnf,Cdc16,Cdc25c,Cdc42ep4,Cdca2,Cdca3,Cdca8,Cdk1,Cdkl5,Cdkn1b,Cdkn2c,Cenpl,Cep350,Cflar,Chek2,Ciita,Ckap2,Ckap2l,Cxcl14,Cyth2,Dcaf7,Det1,Dhx8,Dnajb1,Emp1,Entpd5,Espl1,Fadd,Fam110a,Fam83d,Fan1,Fancd2,Fzr1,G2e3,Gabpb1,Gas1,Gas2l3,H2afx,Haus8,Hint3,Hipk2,Hist3h2a,Hjurp,Hmgb2,Hp1bp3,Hspa2,Ifn…	Mouse
T121_p53-control	_tstat	over all collections	C2: curated gene sets	FISCHER_G1_S_CELL_CYCLE	0.000961	0.00699302	0.608693	2.93036	0	150	Pole,Mcm6,Topbp1,Mcm5,Pcna,Mcm2,Chaf1b,Usp1,Cdca7,Chaf1a,Dtl,Hells,Mcm3,Pask,Wdhd1,Rfc4,Prim1,E2f1,Tipin,Mcm10,Cdc25a,Usp37,Ccne2,Nasp,Msh6,Rrm2,Cdt1,Ezh2,Slbp,Npat,Exo1,Rad51,Brca1,Mastl,Pole2,Cdc6,Blm,Gmnn,Chek1,Rpa2,Gins2,Fen1,Clspn,Wdr76,Arl6ip6,Ccne1,E2f7,Brip1,Rfc2,Rbbp8,Tcf19,Mns1,E2f8,Zmynd19,Casp8ap2,Msh2,Cdc7,E2f2,Cdh24,Mnt,Casp2,Cenpq,Dscc1,Bard1,Recql4,Txnrd1,Mdm1,Nedd9,Pola2	69	0.46	Abca5,Abhd10,Abhd4,Acyp1,Adamts1,Adck2,Adcy6,Ahi1,Ank3,Ankra2,Ap3m2,Arglu1,Arid5b,Arl6ip6,Asph,Bard1,Bbx,Blm,Brca1,Brip1,C1galt1,Casp2,Casp8ap2,Ccnd3,Ccne1,Ccne2,Cdc25a,Cdc6,Cdc7,Cdca7,Cdh24,Cdt1,Cenpq,Chaf1a,Chaf1b,Chek1,Clspn,Cnnm3,Dclre1a,Dclre1b,Dnajc3,Dnajc6,Dscc1,Dtl,Dusp10,E2f1,E2f2,E2f7,E2f8,Exo1,Ezh2,Fance,Fancg,Fen1,Fst,Gclc,Gins2,Gk,Gmnn,Hells,Hist3h2a,Hspb8,Icmt,Igf1r,Insig2,Insr,Ivns…	Mouse
T121_p53-control	_tstat	over all collections	C2: curated gene sets	SARRIO_EPITHELIAL_MESENCHYMAL_TRANSITION_UP	0.000961	0.00699302	0.73359	3.53164	0	150	Mcm4,Anln,Top2a,Rfc5,Mcm6,Cenpe,Tyms,Stmn1,Mki67,Mcm5,Ect2,Ccnb1,Ccna2,Cenpa,Tfdp1,Tacc3,Mcm7,Prc1,Pcna,Dck,Hmmr,Mcm2,Cdca7,Dtl,Hells,Mcm3,Nup155,Uhrf1,Pkmyt1,Rfc4,Cdk1,Prim1,Plk1,Espl1,Cdc45,E2f1,Cit,Mmp14,Cks1b,Plk4,Rrm2,Ndc80,Rbl1,Tmpo,Tnk1,Kif11,Mad2l1,Runx1,Bub1,Exo1,Fhl2,Rad51,Brca1,Kntc1,Stil,Cdc6,Blm,Ska3,Diaph3,Ube2s,Gmnn,Dhfr,Aspm,Rfc3,Fbxo5,Uck2,Eno1,Rfc2,Cdk2,Tnfrsf12a,Cenpw,Igfbp3,Yw…	96	0.64	Agap1,Akap2,Anln,Arpc1b,Arpc5l,Asf1b,Aspm,Bard1,Bcl2l11,Blm,Brca1,Brix1,Bub1,Calm3,Camk2n1,Ccna2,Ccnb1,Cct4,Cd164,Cdc45,Cdc6,Cdc7,Cdca5,Cdca7,Cdk1,Cdk2,Cdk2ap1,Cenpa,Cenpe,Cenpw,Cep55,Cit,Cks1b,Cpt1a,Crlf3,Cry1,Dck,Dhfr,Diaph3,Dscc1,Dtl,E2f1,Ect2,Eif1ad,Eif5a2,Enc1,Eno1,Eno1b,Enoph1,Espl1,Etv1,Exo1,F3,Fabp5,Fbxo5,Fgf2,Fhl2,Gda,Ggct,Gmnn,H2afx,H2afy,Hells,Hmmr,Hspe1,Idh2,Igfbp3,Kif11,Kntc1,Lrrc8c,…	Mouse
T121_p53-control	_tstat	over all collections	C2: curated gene sets	GRAHAM_CML_DIVIDING_VS_NORMAL_QUIESCENT_UP	0.000971	0.00705217	0.677193	3.26459	0	151	Mcm4,Top2a,Tyms,Stmn1,Smc2,Mcm5,Ect2,Bub1b,Kpna2,Tpx2,Ccnb1,Ccna2,Cenpa,Rrm1,Prc1,Hmmr,Ncapg,Mcm2,Ccnb2,Spag5,Kif2c,Racgap1,Cdc20,Rfc4,Tk1,Cdk1,Aurkb,Kif20a,Espl1,Nusap1,Tubb6,Birc5,Cdc45,Mcm10,Ccne2,Gins1,Cenpf,Cks1b,Rrm2,Ndc80,Ranbp1,Ezh2,Hat1,Aurka,Ttk,Kif11,Dlgap5,Dut,Mad2l1,Bub1,Prdx4,Rab31,Rad51,Brca1,Slc7a5,Kif18b,Pole2,Cdc6,Actn1,Lmna,Ube2s,Nek2,Gmnn,Dhfr,Chek1,Aspm,Gins2,Melk,Rfc3,Fbxo5,…	90	0.596026	Abcc4,Abcd3,Acot7,Actn1,Ammecr1,Aqp3,Arhgap19,Aspm,Aurka,Aurkb,Birc5,Brca1,Bub1,Bub1b,Ccl2,Ccna2,Ccnb1,Ccnb2,Ccne1,Ccne2,Cd36,Cdc20,Cdc45,Cdc6,Cdc7,Cdk1,Cdkn3,Cenpa,Cenpf,Cenpm,Cep55,Cep76,Chek1,Cks1b,Cotl1,Cpox,Cse1l,Dhfr,Dlc1,Dlgap5,Dnajc12,Dscc1,Dut,E2f8,Ect2,Eif1ax,Elovl6,Espl1,Ezh2,Fabp5,Fanci,Fbxo5,Fen1,Ggh,Gins1,Gins2,Gmnn,Gspt1,H2afx,Hat1,Hist1h1c,Hmmr,Hpgds,Hspa14,Idh2,Itga2b,Itgb3bp,Kif…	Mouse
T121_p53-control	_tstat	over all collections	C2: curated gene sets	PLASARI_TGFB1_TARGETS_10HR_UP	0.000988	0.00714619	0.325877	1.5695	0	152	Flnb,Ier3,Pi4k2b,Galnt3,Junb,Runx1,Baiap2l1,Kcnk1,Endod1,Gcnt2,Slc2a1,Myo1d,Unc5b,Plekhg3,Tnc,Tgfbr1,Tnfrsf12a,Pdgfa,Ppp1r13l,Itga5,Lpin3,Pkp1,Las1l,Nfil3,Cnnm4,Kctd11,Hspa2,Maff,Bhlhe40,Cry1,Serpine1,Plk3,Nipal1,Plaur,Sphk1,Pmepa1,Hbegf,Gmppb,Slc20a1,Rap1gap2,Stk38l,Gch1,Pthlh,Sfn,Dusp4,Ass1,Nuak2,Lif,Inhba,Nrarp,Pmaip1,Siah2,Card10,Lrrfip1,Ttc9,Pdgfb,Cx3cl1,Entpd7,Nuak1,Spata13,Ier2,Lrp8,Gjb3,A…	72	0.473684	Adam12,Aldh1a3,Als2cl,Arc,Arg1,Arntl,Ass1,Baiap2l1,Bhlhe40,Btbd11,Card10,Cd40,Chst11,Cmklr1,Cnn1,Cnnm4,Col8a2,Creb3l2,Crispld2,Cry1,Cspg4,Csrnp1,Cth,Cx3cl1,Cxcl14,Dusp14,Dusp4,Dusp5,Dusp6,Egr2,Eln,Endod1,Enpp1,Entpd7,F2rl1,Fbxo32,Fgf2,Fkbp5,Flnb,Flt1,Fstl3,Fxyd6,Gadd45b,Galnt3,Gatm,Gch1,Gcnt2,Gfod1,Gfpt2,Gjb2,Gjb3,Gmppb,Has2,Hbegf,Hck,Hectd2,Hey1,Heyl,Hip1r,Hivep3,Hk2,Hspa2,Ier2,Ier3,Il1rl1,Inhba…	Mouse
T121_p53-control	_tstat	over all collections	C2: curated gene sets	PUJANA_XPRSS_INT_NETWORK	0.000988	0.00714619	0.757498	3.64829	0	152	Mcm4,Top2a,Pole,Mcm6,Topbp1,Dnmt1,Stmn1,Smc2,Mki67,Mcm5,Ccna2,Cenpa,Tfdp1,Rrm1,Pcna,Hmmr,Mcm2,Usp1,Chaf1a,Lmnb1,Hmgb2,Cdc20,Rfc4,Cdk1,Timeless,Paxip1,Aurkb,Espl1,Ccnf,Rad21,Larp7,Ncapd2,Xpo1,Gins1,Nasp,Ttf2,Psip1,Plk4,Ndc80,Rnaseh2b,Kifc1,Ezh2,Foxm1,Aurka,Tmpo,Dcp2,Dut,Pola1,Mad2l1,Slc7a1,Chek2,Brca1,Kntc1,Brca2,Skp2,Blm,Rad54l,Ube2s,Cep57,Dhfr,Mybl2,Smc4,Kifc5b,Rfc3,Prps1l3,Gtse1,Tcerg1,Ilf3,Ube…	91	0.598684	Aatf,Abcb7,Acyp1,Anp32e,Asf1a,Atm,Atp11b,Aurka,Aurkb,Blm,Blmh,Brca1,Brca2,Bub3,Cad,Casp2,Ccna2,Ccnf,Cd47,Cdc20,Cdc7,Cdk1,Cdkn2c,Cenpa,Cep57,Chaf1a,Chek2,Cnot3,Cntrl,Cops3,Cpsf4,Csnk2a1,Ctcf,Dcp2,Ddx39b,Ddx46,Dek,Dhfr,Dna2,Dnajc9,Dnmt1,Dut,Eif3h,Espl1,Exosc8,Ezh2,Fanci,Foxm1,Frg1,Fubp1,Gins1,Gm10031,Gtse1,H2afv,Hmgb2,Hmgn1,Hmmr,Idh3b,Ilf3,Katna1,Kif20b,Kifc1,Kifc5b,Kntc1,Larp7,Lbr,Lmnb1,Mad2l1,Mat…	Mouse
T121_p53-control	_tstat	over all collections	C2: curated gene sets	ACEVEDO_LIVER_TUMOR_VS_NORMAL_ADJACENT_TISSUE_DN	0.000998	0.00718606	-0.385999	-1.59413	3	156	Eno3,Acbd4,Echs1,Acadvl,Ephx2,Macrod1,Mlxipl,Prnp,Pink1,Ndrg2,Hadha,Gpd1,Pex11a,Hmgcl,Mfn2,Acads,Dlst,Dpt,Ghr,Glud1,Irf8,Gadd45g,Hsbp1,Rgl1,Ltbp4,Atp6v1b2,Dgat2,Pex3,C1rl,Pdss2,Crot,Dcun1d3,Sh3tc1,Entpd5,Pnpla7,Hdhd2,Vkorc1,Igfals,Trip6,Acox3,C3,Evc2,Mycbp2,Phka2,Ociad1,Asb1,Chmp7,Terf2ip,Atf5,Paqr7,Rgs2,Cflar,Cyfip2,Krcc1,Plin2,Ctsd	56	0.358974	Abcb7,Acads,Acadvl,Acbd4,Accs,Acox3,Acp2,Aig1,Anpep,Arg1,Arhgap10,Armc6,Asb1,Atf5,Atg14,Atp6v1b2,Avpi1,Axl,B4galt4,Bgn,Bhlhe40,C1rl,C3,Ccar1,Ccnd1,Cda,Cers4,Cflar,Chmp7,Chpf,Cnnm3,Crot,Csrnp1,Ctsd,Cxxc1,Cyfip2,Dcps,Dcun1d3,Dennd4c,Dgat2,Dlst,Dnase1l3,Dpt,Dusp5,Echs1,Egr1,Eif2s1,Eno3,Entpd5,Epha2,Ephx2,Erlin1,Ets2,Evc2,Ezr,Faah,Fam160a2,Fgl1,Fos,Frg1,Gadd45g,Ghr,Glud1,Gm49394,Gpd1,Hadha,Hdac6,Hdhd…	Mouse
T121_p53-control	_tstat	over all collections	C2: curated gene sets	FLORIO_NEOCORTEX_BASAL_RADIAL_GLIA_DN	0.000998	0.00718606	0.77064	3.71742	0	154	Anln,Top2a,Cenpe,Mki67,Bub1b,Kpna2,Wee1,Tpx2,Ccnb1,Cenpa,Tacc3,Prc1,Hmmr,Cdca8,Dtl,Arhgap11a,Cks2,Ccnb2,Spag5,Kif2c,Lmnb1,Hmgb2,Racgap1,Tgif1,Cdc20,Tk1,Cdk1,Timeless,Aurkb,Kif20a,Plk1,Espl1,Nusap1,Tubb6,Birc5,Cdc45,Trim59,Iqgap3,Ncapd2,Poc1a,Gins1,Cenpf,Cks1b,Kif22,Plk4,Rrm2,Cdca2,Ndc80,Ncapg2,Kifc1,Foxm1,Cenpl,Aurka,Ckap2l,Shcbp1,Hjurp,Ttk,Mis18bp1,Kif11,Dlgap5,Mad2l1,Polq,Bub1,Ckap2,Chek2,Exo1,…	107	0.694805	Adgrf5,Ak4,Anln,Anp32e,Anxa1,Apod,Arhgap11a,Arhgap19,Aspm,Atp9b,Aurka,Aurkb,Birc5,Blm,Brca1,Brca2,Brip1,Bub1,Bub1b,Ccnb1,Ccnb2,Cdc20,Cdc45,Cdca2,Cdca3,Cdca5,Cdca8,Cdk1,Cdkn3,Cenpa,Cenpe,Cenpf,Cenpk,Cenpl,Cenpm,Cenpu,Cep152,Chek2,Ckap2,Ckap2l,Cks1b,Cks2,Col1a2,Depdc1b,Dlgap5,Dsn1,Dtl,Dusp10,E2f8,Ednrb,Elmo1,Emp1,Epb41l2,Esco2,Espl1,Exo1,Exph5,Fam111a,Fancd2,Fanci,Fbxo5,Fgfr2,Fn1,Foxm1,Fstl1,Gas2l3…	Mouse
T121_p53-control	_tstat	over all collections	C2: curated gene sets	CHEN_HOXA5_TARGETS_9HR_UP	0.00101626	0.00723866	0.396576	1.91358	0	157	Klf10,Junb,Kif18a,Ets2,Daam1,Prpf3,Fosl2,Tuft1,Rlf,Tdg,Sfpq,Scyl3,Adnp,Lig4,Kdm3a,Cep76,Pgs1,Nfil3,Atf3,Rbm15,Nedd9,Morc3,Klf6,Fem1c,Zcchc8,Smchd1,Casp3,Tbk1,Maff,Cry1,Dnajc2,Srsf10,Taf2,Mthfd2l,Rybp,Dmtf1,Wac,Bach1,Dclre1c,Sltm,Lif,Tnfrsf23,Jun,Snx16,Pmaip1,Crem,Cars,Klf5,Tbx3,Polr3f,Cdkn2aip,Creb5,Rnf111,Ptpn2,Ier2,Fos,Rbbp6,Fbxo38,Zcchc10,Cdk7,Nsun6,Bcl10,Ip6k2,Pspc1,Fam13b,Fam53c,Nemf,Mark3,P…	82	0.522293	Adnp,Agtpbp1,Akap10,Akirin1,Arid4b,Arih1,Arntl,Asns,Atad2b,Atf3,Avl9,Bach1,Bcl10,Birc2,Birc3,Cab39,Cars,Casp3,Ccnl1,Ccnt2,Cdk17,Cdk7,Cdkn2aip,Cebpb,Cebpg,Cep76,Chd9,Clk1,Clk4,Cnot2,Cnot4,Creb5,Crem,Cry1,Cth,Daam1,Dclre1c,Dmtf1,Dnajc2,Dpp8,Dusp5,Dusp6,Dusp8,Egr1,Eif5,Ets2,F3,Fam13b,Fam53c,Fbxo38,Fem1c,Fnbp4,Fos,Fosl2,Foxo3,Gadd45b,Gpatch2,Ier2,Ifrd1,Ing3,Ints6,Ip6k2,Irf7,Jmjd1c,Jun,Junb,Kdm3a,Kif1…	Mouse
T121_p53-control	_tstat	over all collections	C2: curated gene sets	GAL_LEUKEMIC_STEM_CELL_DN	0.00101215	0.00723866	0.460535	2.23976	0	161	Top2a,Tyms,Smc2,Bub1b,Ccnb1,Ccna2,Cenpa,Hmmr,Ncapg,Cdca8,Ccnb2,Lig1,Lmnb1,Pask,Cdc20,Cdk1,Kif20a,Plk1,Espl1,Nusap1,Birc5,Larp7,Cdc45,Mapk13,E2f1,Rrm2,Kifc1,Shcbp1,Bub1,Cep112,Rad51,Kif18b,Cdc6,Lgals3,Dhfr,Kifc5b,Gins2,Melk,Fen1,Gtse1,E2f8,Palb2,Orc1,Smc1a,E2f2	45	0.279503	Acaa2,Adck2,Aldh1l1,Aldh4a1,Aoah,Ap1s1,Apool,Arhgef15,Asf1b,Birc5,Bub1,Bub1b,C1qa,C3ar1,Cacna1g,Capg,Casp1,Ccl5,Ccna2,Ccnb1,Ccnb2,Ccr1,Cd14,Cd163,Cd38,Cd86,Cd93,Cdc20,Cdc25c,Cdc42ep3,Cdc45,Cdc6,Cdca8,Cdk1,Cdkn3,Cebpd,Cenpa,Cenpm,Cep112,Chst15,Clec5a,Col18a1,Col6a2,Cx3cr1,Cyp1b1,Dhfr,Dmxl2,E2f1,E2f2,E2f8,Egr2,Ell2,Enc1,Espl1,Fen1,Fggy,Fgl2,Fgr,Fntb,Galnt12,Ggt5,Gimap3,Gins2,Gm2a,Gpr65,Gtse1,Hmmr,H…	Mouse
T121_p53-control	_tstat	over all collections	C2: curated gene sets	LE_NEURONAL_DIFFERENTIATION_DN	0.00101317	0.00723866	0.719289	2.09898	1	16	Suv39h1,Cks2,Ccnb2,Pkmyt1,Cdc20,Ube2c,E2f7,E2f2,Rgs12,Cdc25c,Cdk4	11	0.6875	Ccnb2,Ccnt1,Cdc20,Cdc25c,Cdk4,Cks2,E2f2,E2f7,Eif4ebp2,Mrpl11,Pkmyt1,Rgs12,Sema5a,Sfxn2,Suv39h1,Ube2c	Mouse
T121_p53-control	_tstat	over all collections	C2: curated gene sets	REACTOME_DESTABILIZATION_OF_MRNA_BY_KSRP	0.00101317	0.00723866	0.715479	2.08786	1	16	Ywhaz,Dcp2,Dis3,Khsrp,Exosc8,Akt1,Exosc2	7	0.4375	Akt1,Dcp2,Dis3,Exosc1,Exosc2,Exosc3,Exosc4,Exosc5,Exosc7,Exosc8,Exosc9,Khsrp,Mapk11,Mapk14,Parn,Ywhaz	Mouse
T121_p53-control	_tstat	over all collections	C2: curated gene sets	REACTOME_MITOTIC_M_M_G1_PHASES	0.00101626	0.00723866	0.697074	3.36356	0	157	Mcm4,Pole,Mcm6,Dbf4,Mcm5,Bub1b,Cenpa,Mcm7,Mcm2,Cdca8,Mcm3,Zwilch,Kif2c,Cdc20,Aurkb,Kif20a,Prim1,Plk1,Birc5,Rad21,Ercc6l,Cdc45,E2f1,Rangap1,Mcm10,Xpo1,Ndc80,Incenp,Mis12,Mad1l1,Cdt1,Cenpl,Nup107,Pola1,Mad2l1,Bub1,Ckap5,Ska2,Cenpo,Kntc1,Pmf1,Cenph,Pole2,Cdc6,Kif18a,Gmnn,Nsl1,Rpa2,Nuf2,Fbxo5,Nup85,Cenpi,Cenpp,Rcc2,Cdk2,Stag1,Prim2,Mcm8,Cenpn,Orc1,Orc2,Dsn1,Nudc,Smc1a,Cdc7,E2f2,Cenpq,Nup43,Rpa1,Bub3,…	83	0.528662	Ahctf1,Aurkb,B9d2,Birc5,Bub1,Bub1b,Bub3,Cdc20,Cdc45,Cdc6,Cdc7,Cdca8,Cdk2,Cdt1,Cenpa,Cenph,Cenpi,Cenpk,Cenpl,Cenpm,Cenpn,Cenpo,Cenpp,Cenpq,Cenpt,Ckap5,Clasp1,Clip1,Dbf4,Dsn1,E2f1,E2f2,E2f3,Ercc6l,Fbxo5,Gm11808,Gmnn,Gorasp1,Incenp,Itgb3bp,Kif18a,Kif20a,Kif2a,Kif2c,Kntc1,Mad1l1,Mad2l1,Mapre1,Mcm10,Mcm2,Mcm3,Mcm4,Mcm5,Mcm6,Mcm7,Mcm8,Mis12,Ndc80,Ndel1,Nsl1,Nudc,Nuf2,Nup107,Nup133,Nup37,Nup43,Nup85,Orc…	Mouse
T121_p53-control	_tstat	over all collections	C2: curated gene sets	JAEGER_METASTASIS_DN	0.00102564	0.00728977	0.405821	1.96262	0	159	Grhl2,Lad1,Itgb4,Lsr,Sdc1,St14,Cdh1,Mapk13,Plp2,Rab25,Itpr3,Dsp,Pkp3,Ppl,Jup,Eppk1,Impa2,Arhgap32,Fermt1,Ets2,Ctnnd1,Slc2a1,Tuft1,Mpzl2,Map7,Efs,Lamc2,Spint2,Dusp7,Stap2,Klf4,Lama3,Srd5a1,Lamb3,Dsc2,Pkp1,Esrp2,Tacstd2,Ehf,Slpi,Cwh43,Cxadr,Cda,Evpl,Per2,Abhd2,Irf6,S100a14,Elmo3	49	0.308176	Abcc3,Abhd2,Ablim1,Ahnak,Akr1b10,Akr1b8,Aldh2,Aldh3b2,Ank3,Ap1g2,Aqp3,Arap2,Areg,Arhgap32,Arhgef4,Aspa,Ass1,Bcl11a,Bcl11b,Bicd2,Btg1,Calml3,Cda,Cdh1,Cdh3,Cds1,Cltb,Cobl,Col17a1,Col4a6,Ctnnbip1,Ctnnd1,Cwh43,Cxadr,Cxcl14,Cyp26b1,Dgka,Dio2,Dnase1l3,Dsc2,Dsc3,Dsg3,Dsp,Dst,Dusp7,Echdc2,Efs,Egfr,Ehf,Elmo3,Enpp2,Ephb6,Eppk1,Esrp2,Ets2,Evpl,Exph5,F2rl1,Fat2,Fermt1,Fgfr2,Fgfr3,Fhod3,Fst,Fxyd3,Fzd10,Gata3,…	Mouse
T121_p53-control	_tstat	over all collections	C2: curated gene sets	CHIARADONNA_NEOPLASTIC_TRANSFORMATION_KRAS_DN	0.00103573	0.0073457	-0.416508	-1.67059	3	126	Eno3,Fhl1,Slc1a5,Lpl,Ccdc80,Papss2,Coq9,Gstm2,Phyh,Klf2,Gsn,S100a13,Sesn1,Insig1,Tmem159,Inpp5a,Gstm1,Copz2,Grk5,Map1lc3b,Stk10,Akap12,Vamp5,Aldh1a1,Aldh1a7,Rbms2,Ablim1,Ephx1,Aqp1,Pmp22,Tob1,Tnxb,Amotl2,Cd151,St3gal5,Dhrs7,Col4a2,Ctdsp2,Tm2d2,Dhrs3,Pltp,Reck,Socs3,Eln,Lamb2,Prss23,Nrbp2,Il6st,Sri,Pef1,Dusp1,Gas1	52	0.412698	Ablim1,Adm,Akap12,Aldh1a1,Aldh1a7,Amotl2,App,Aqp1,Arl2bp,Asah1,Atf3,Atp11a,Ccdc6,Ccdc80,Cd151,Cd9,Cdkl2,Chfr,Cited2,Col11a1,Col1a1,Col1a2,Col4a2,Col4a5,Col5a1,Col5a2,Copz2,Coq9,Crlf1,Crtap,Ctdsp2,Ddr1,Dgcr2,Dhrs3,Dhrs7,Dusp1,Eln,Emp2,Eno3,Ephx1,Fbn1,Fhl1,Fkbp10,Fos,Foxp1,Fstl1,Fzd2,Gas1,Gm49342,Grb10,Grk5,Gsn,Gstm1,Gstm2,Guk1,Id3,Ifi35,Il6st,Inpp5a,Insig1,Isg15,Itgb5,Jup,Klf2,Lamb2,Lasp1,Llgl2,Lp…	Mouse
T121_p53-control	_tstat	over all collections	C2: curated gene sets	AFFAR_YY1_TARGETS_DN	0.0010582	0.00744113	0.58067	2.83355	0	167	Mcm4,Top2a,Mcm6,Cenpe,Stmn1,Smc2,Mki67,Mcm5,Bub1b,Ccna2,Cenpa,Tacc3,Mcm7,Prc1,Hmmr,Ncapg,Hells,Uhrf1,Ccnb2,Lig1,Kif2c,Hmgb2,Racgap1,Rfc4,Tk1,Aurkb,Kif20a,Plk1,Birc5,Chtf18,Nasp,Kif22,Incenp,Cdt1,Foxm1,Aurka,Shcbp1,Ttk,Hmgb3,Dut,Pola1,Mad2l1,Bub1,Prdx4,Exo1,Cenph,Cdc6,Diaph3,Cdca3,Aspm,Piga,Fen1,Prps1l3,Trip13,Mthfd2,Rad18,Tgfbr1,Suv39h2,Ldlr,Msh2	60	0.359281	Acat2,Adcy7,Aldh18a1,Anp32e,Api5,Apoc1,Aspm,Aurka,Aurkb,Axin2,B3gat3,Birc5,Bub1,Bub1b,Ccl2,Ccl7,Ccna2,Ccnb2,Cdc25c,Cdc6,Cdca3,Cdt1,Cenpa,Cenpe,Cenph,Chst2,Chtf18,Col15a1,Col6a3,Creb1,Crip1,Dhcr24,Diaph3,Dkk2,Dkk3,Dnajc2,Dusp9,Dut,Ednra,Elovl6,Exo1,Fads2,Fars2,Fdft1,Fdps,Fen1,Fmod,Foxm1,Fus,Fzd3,Gjb3,Gnb4,Gpr65,Grem1,Gzma,Has2,Hells,Hmgb2,Hmgb3,Hmmr,Idh1,Idi1,Ift80,Igfbp5,Il1r1,Il1rl1,Incenp,Itga4…	Mouse
T121_p53-control	_tstat	over all collections	C2: curated gene sets	REACTOME_HIV_INFECTION	0.00106044	0.00744113	0.374616	1.84138	0	173	Ap1m2,Nup155,Lig1,Rangap1,Nup205,Xpo1,Psip1,Nup188,Ranbp1,Nup62,Aaas,Nup107,Nup214,Rcc1,Kpnb1,Pom121,Fen1,Nup85,Nup54,Pak2,Vps37b,Taf1,Polr2b,Ran,Lig4,Nup43,Ssrp1,Polr2a,Nup88,Ap2b1,Nup37,Tpr,Taf6,Psmb8,Nup35,Gtf2f1,Nup153,Seh1l,Nup133,Nup50,Taf9,Gtf2f2	42	0.242775	Aaas,Ak6,Ap1b1,Ap1g1,Ap1m1,Ap1m2,Ap1s1,Ap1s2,Ap2a1,Ap2a2,Ap2b1,Ap2m1,Ap2s1,Arf1,Atp6v1h,B2m,Banf1,Btrc,Ccnh,Ccnt1,Ccnt2,Ccr5,Cd4,Cdk7,Cdk9,Ctdp1,Cul5,Cxcr4,Dock2,Ell,Elmo1,Ercc2,Ercc3,Fen1,Fyn,Gm11808,Gtf2a1,Gtf2a2,Gtf2b,Gtf2e1,Gtf2e2,Gtf2f1,Gtf2f2,Gtf2h1,Gtf2h2,Gtf2h3,Gtf2h4,Hck,Hmga1,Kpna1,Kpnb1,Lck,Lig1,Lig4,Mnat1,Ncbp1,Ncbp2,Nmt1,Nmt2,Nup107,Nup133,Nup153,Nup155,Nup188,Nup205,Nup210,Nup214,Nu…	Mouse
T121_p53-control	_tstat	over all collections	C2: curated gene sets	SANSOM_APC_TARGETS_REQUIRE_MYC	0.0010582	0.00744113	0.394893	1.927	0	167	Pole,Bub1b,Mcm7,Dtl,Myef2,Tk1,Timeless,Fanca,Tmpo,Aaas,Shmt1,Pmf1,Cdc42bpa,Rad54l,Vars,Gtse1,Nbeal2,Cenpp,Lmnb2,Nrf1,Hira,Zmynd19,Tnfrsf12a,Gm9833,Cad,Tmem209,Fzd6,Mutyh,Galnt10,Fhod1,Rgs12,Gipc1,Srgap2,Ror2,Mapk7,Nop56,Iffo2,Gas8,Cdk4,Rai14,Flywch2,Atg9b,Sox4,Ska1,Aqr,Wdr62,Siva1,Zbed3,Qtrt1,Zbtb48,Pthlh,Alkbh2,Crebbp,Ddah1,Telo2,Dph2,Dhx58,Wdr48	58	0.347305	Aaas,Acer2,Adat1,Alkbh2,Aqr,Arhgef12,Atg9b,Atmin,Axin2,Bcl11a,Bcl11b,Bid,Bivm,Bub1b,Cad,Ccdc86,Cct7,Cdc42bpa,Cdk4,Cenpp,Cinp,Cited1,Crebbp,Ctbs,D2hgdh,Ddah1,Ddx49,Deptor,Dhx58,Dnmt3b,Dph2,Drg2,Dtl,Dtymk,Dus3l,Ephb2,Ercc1,Ercc4,Ercc5,Exosc1,Exosc4,Fads2,Fads3,Fanca,Farsb,Fbl,Fhod1,Flywch2,Fzd6,Galnt10,Gar1,Gas8,Gipc1,Gm9833,Gnpnat1,Gpsm1,Gtpbp3,Gtpbp6,Gtse1,Haghl,Hes6,Hira,Homer1,Hspbap1,Iffo2,Kat…	Mouse
T121_p53-control	_tstat	over all collections	C2: curated gene sets	WHITFIELD_CELL_CYCLE_G2_M	0.0010582	0.00744113	0.624495	3.04741	0	167	Mcm4,Anln,Cenpe,Mki67,Ect2,Tpx2,Ccna2,Cenpa,Tacc3,Hmmr,Cks2,Ccnb2,Spag5,Kif2c,Tgif1,Cdc20,Plk1,Nusap1,Birc5,Mapk13,Ncapd2,Rangap1,Poc1a,Cit,Hcfc1,Cenpf,Cks1b,Sephs1,Foxm1,Aurka,Shcbp1,Ttk,Hmgb3,Mis18bp1,Dlgap5,Cdc25b,Bub1,Ckap2,Ckap5,Prr11,Vangl1,Nde1,Kif14,Diaph3,Lmna,Nek2,Cdca3,Nuf2,Pom121,Gtse1,Trip13,Ctnnd1,G2e3,Pbk,Ctnna1,Cntrob,Mdc1,Anp32b,Gas2l3,Kif20b,Ywhah,Lpp,Rad51c,Sfpq,Hs2st1,Qrich1,S…	88	0.526946	Ahi1,Akirin2,Ankrd40,Anln,Anp32b,Anp32e,Arhgap19,Arhgdib,Arl6ip1,Asxl1,Atf7ip,Atxn1l,Aurka,B4galt1,Birc2,Birc5,Bub1,Cadm1,Ccdc88a,Ccdc90b,Ccna2,Ccnb2,Cdc20,Cdc25b,Cdc27,Cdc42ep1,Cdca3,Cdkn2d,Cenpa,Cenpe,Cenpf,Cep55,Cflar,Cit,Ckap2,Ckap5,Cks1b,Cks2,Cnn2,Cnot10,Cntrob,Csgalnact1,Ctcf,Ctnna1,Ctnnd1,Depdc1b,Diaph3,Dlgap5,Dnajb1,Dr1,Dusp4,Dzip3,E2f5,Ect2,Foxm1,Fyn,G2e3,Gadd45a,Gas2l3,Gas6,Got1,Grk6,Gt…	Mouse
T121_p53-control	_tstat	over all collections	C2: curated gene sets	YAMAZAKI_TCEB3_TARGETS_DN	0.00106044	0.00744113	0.395585	1.94444	0	173	Top2a,Rfc5,Tuba1c,Dnmt1,Stmn1,Dbf4,Ect2,Bub1b,Kpna2,Cks2,Uhrf1,Tgif1,Kif20a,Nusap1,Cdh1,Epcam,Fgd1,Nasp,Psip1,Dsg2,Msh6,Tuba1b,Hat1,Aurka,Kif11,Kcnk1,Lgals3,Ttc39b,Ube2s,Nek2,Dhfr,Mybl2,Rbm3,Tpd52,G2e3,Wwc1,Slc2a1,Ccne1,Snrpa1,Strbp,Cdca7l,Spint2,Esco2,Ran,Ash2l,Mif,Lbr	47	0.271676	Acly,Adam23,Adh5,Agtrap,Ahsa1,Aktip,Aldh2,Aldh7a1,Aldoa,Anxa1,Apoe,Arl4a,Arl6ip1,Ash2l,Aurka,Bub1b,Cacna1a,Cacna2d1,Cbr3,Cbx7,Ccne1,Cct3,Cdc5l,Cdca7l,Cdh1,Cdh3,Cdkn1c,Cers4,Ckb,Cks2,Cldn4,Cldn7,Clybl,Cmas,Cobl,Col18a1,Ctbp2,Cul2,Cul4b,Cwf19l2,Cyba,Dbf4,Dhcr24,Dhfr,Diaph1,Dnajc21,Dnmt1,Dpy30,Dsg2,Dusp6,Ebna1bp2,Ect2,Eed,Emb,Enah,Eno3,Epcam,Esco2,Fam122b,Fam25c,Fdft1,Fgd1,Fibin,Fkbp3,Fxr1,Fzd5,G2e3…	Mouse
T121_p53-control	_tstat	over all collections	C2: curated gene sets	BOYAULT_LIVER_CANCER_SUBCLASS_G3_UP	0.0010627	0.00744115	0.49911	2.44567	0	171	Topbp1,Stmn1,Ccna2,Tacc3,Hmmr,Ncapg,Nup155,Zwilch,Fnbp1l,Kif2c,Tgif1,Prim1,Rad21,Clic1,Ncapd2,Tipin,Xpo1,Ndc80,Ezh2,Hjurp,Ttk,Nup107,Mad2l1,Slc7a1,Bub1,Cdc6,Kpnb1,Melk,Rfc3,Tpd52,Trip13,Actl6a,Uck2,Tmx1,Mpzl2,Eno1,Dnajc10,Dhx15,Snrpa1,Gnb1,Fanci,Eml4,Smc1a,Tdg,Pgk1,Ndrg1,Hgs,Cep55,Golt1b,Rad51ap1,Kdm3a,Nup37,Smg8,Eif4a3,Nol11,Cenpm,Enoph1,Mapre1,Wdyhv1,Cklf,Papola,Eif2s1,Gla,Pigf,Plekhf2,Lrrc59	66	0.385965	Acaca,Actl6a,Adsl,Aga,Aimp1,Anp32e,Arpc4,Arpp19,Asap1,Atic,Bop1,Brd7,Bub1,Cant1,Casc3,Ccdc86,Ccna2,Cct2,Cct4,Cct5,Cdc6,Cenpm,Cep55,Cklf,Clic1,Coil,Cops5,Csde1,Csnk1d,Cyb5b,Dhx15,Dkc1,Dnajc10,Dr1,Ebna1bp2,Eif2s1,Eif3b,Eif3h,Eif4a3,Eml4,Eno1,Eno1b,Enoph1,Ezh2,Fam50a,Fanci,Fnbp1l,Fxr1,Gla,Gmfb,Gnb1,Gnl3,Golt1b,Gpn1,Gtf3c3,Hgs,Hjurp,Hmmr,Hnrnpr,Ipo5,Ipo7,Itgb1bp1,Kdm3a,Kif1b,Kif2a,Kif2c,Klc1,Kpnb1,La…	Mouse
T121_p53-control	_tstat	over all collections	C2: curated gene sets	CHIANG_LIVER_CANCER_SUBCLASS_UNANNOTATED_DN	0.00106952	0.0074416	0.394911	1.92944	0	169	Rfc5,Tyms,Ect2,Tpx2,Pcna,Ccnb2,H2afz,Rfc4,Cdk1,Nup205,Ppil1,Hat1,Pole3,Lsm2,Mad2l1,Prdx4,Atp1a1,Fuca2,Cenph,Pole2,Nono,Impa2,Gmnn,Rfc3,Fen1,Prps1l3,Pbk,Tmx1,Sec23b,Snrpd1,Msh2,Stt3a,Pgk1,Ran,Ilf2,Slc39a6,Sec61a1,Rad51ap1,Ube2t,Hspa13,Nup37,Cdkn3,E2f5,Manf,Slc44a3,Cdk4,Rpa3,Mapre1,Mad2l2	49	0.289941	Abcb10,Abhd6,Actr6,Adh5,Aldoa,Apoo,Arpc1a,Atf1,Atg3,Atic,Atp1a1,Atp6v0d1,Bag2,Bax,C1galt1c1,C1qbp,Cab39,Capza2,Ccnb2,Ccndbp1,Cct2,Cct4,Cdk1,Cdk4,Cdkn3,Cenph,Chchd2,Cited2,Clns1a,Cmas,Cnn3,Copa,Cops3,Ctnnal1,Dad1,Dbi,Dctn3,Dcun1d5,Dnajb9,Dpm1,E2f5,Ebpl,Ect2,Farsa,Fbxo10,Fcer1g,Fen1,Fkbp11,Fuca2,Fundc1,G3bp2,Gfm2,Gja1,Gm20716,Gmnn,Gnai1,Gpr160,Gtf2i,H2afz,Hat1,Haus1,Hnrnpa0,Hsp90ab1,Hspa13,Hspa8,Il…	Mouse
T121_p53-control	_tstat	over all collections	C2: curated gene sets	COLDREN_GEFITINIB_RESISTANCE_DN	0.00106952	0.0074416	0.518235	2.53771	0	170	Grhl2,Lad1,Wee1,Ap1m2,B3gnt3,Lsr,St14,Cdh1,Mapk13,Rab25,Elf3,Epha1,Galnt3,Mal2,Sh3bgrl2,Ppl,Tmem54,Tbc1d8b,Macc1,Mpzl3,Eppk1,Eps8l2,Mfsd6,Endod1,Gcnt2,Ddr1,Myo1d,Tjp3,Prrg4,Mpzl2,Tmem30b,Spint1,Srcap,Marveld3,Aig1,Tmprss4,Lamc2,Stap2,Mboat1,Bspry,Pde5a,Sh3yl1,Esrp2,Tacstd2,Ocln,Ehf,Sestd1,Rbm47,Tjp2,Ripk4,Cgn,Gramd1c,Ovol1,Irf6,S100a14,Slc44a3,Elmo3,Prkcd,Hsd17b7,Zdhhc21,Plekhf2,Arap2,Epn3,Cldn7,…	75	0.441176	Acpp,Adap1,Adk,Aig1,Aktip,Aldh1a3,Anxa9,Ap1m2,Arap2,Arhgdib,Atp2c2,B3gnt3,Bik,Blnk,Bspry,Cab39,Capn8,Ccdc115,Ccdc149,Ccdc57,Ccng2,Cdc42,Cdh1,Cdh3,Cds1,Cgn,Cldn4,Cldn7,Cnksr1,Cobll1,Comt,Dapp1,Ddr1,Dok7,Dst,Ehf,Elf3,Elmo3,Emb,Endod1,Enpp4,Enpp5,Epha1,Epn3,Eppk1,Eps8l1,Eps8l2,Erbb3,Esrp2,Exph5,Fam110a,Fam3c,Fgd4,Foxa1,Frmd4b,Fxyd3,Gab1,Galnt3,Gca,Gcnt2,Gm42715,Gnas,Gpr160,Gramd1c,Grhl1,Grhl2,Guk1,H…	Mouse
T121_p53-control	_tstat	over all collections	C2: curated gene sets	MARTINEZ_RB1_TARGETS_UP	0.00106519	0.0074416	-0.308161	-1.40184	4	495	Gstz1,Pde4dip,Pnpla2,Cat,Lipe,Mgll,Slc2a4,Acsl1,Uck1,Lpin1,Ephx2,Cldn5,Pcca,Cacna2d1,Lpl,Dram1,Fabp4,Cd36,Fah,Hadh,Sorbs1,Alas1,Art3,Ndufa3,Ccnd2,Pex13,Msra,Chpt1,Pink1,Etfdh,Plin4,Ube2h,Atpaf2,Celf2,Ndufa5,Abcc5,Gpd1,Acaa2,Tcf7,Coa5,Eif4ebp1,Pdk4,Idh3g,Cfl2,Chchd10,Nr4a1,Ap4s1,Pecam1,Wdr45,Ndufa2,Itm2a,Rab12,Dram2,Acox1,Fech,Slc48a1,Txnip,Ghr,Tufm,Nr3c1,Peg3,Immt,Pcyt1a,Aco1,Plcb1,Lum,Uqcrb,Hipk…	103	0.208081	Aatf,Abca2,Abcb8,Abcc5,Abce1,Acaa2,Acbd3,Aco1,Acox1,Acsl1,Acsl5,Actb,Add1,Add3,Agk,Agpat1,Aif1l,Ak3,Alas1,Amd1,Ammecr1l,Angptl2,Ank3,Ap3m1,Ap4s1,Aplp2,App,Aqp1,Arcn1,Arhgap1,Arl16,Arl5a,Arpp19,Art3,Asb7,Asna1,Asph,Atf2,Atm,Atpaf2,Atxn7l3b,Bach1,Bach2,Bad,Bcap31,Bcl2l13,Bhlha15,Bid,Bmp1,Bnip3,Brat1,Brd2,Btc,Bzw1,C1d,C1qb,Cab39l,Cacna2d1,Cald1,Camk2b,Camkk2,Cap1,Caprin1,Capzb,Cars,Casp6,Cat,Cav2,Cc…	Mouse
T121_p53-control	_tstat	over all collections	C2: curated gene sets	ZHANG_TLX_TARGETS_36HR_DN	0.00107759	0.00748198	0.723306	3.5265	0	168	Mcm4,Anln,Top2a,Pole,Cenpe,Tyms,Smc2,Mki67,Tpx2,Ccna2,Mms22l,Prc1,Hmmr,Ncapg,Chaf1b,Usp1,Dtl,Zwilch,Haus6,Spag5,Fignl1,Lig1,Wdhd1,Timeless,Prim1,Nusap1,Ercc6l,Cdc45,Tipin,Mcm10,Mtbp,Xpo1,Gins1,Nasp,Cenpf,Psip1,Fanca,Plk4,Ncapg2,Incenp,Ezh2,Hat1,Rbl1,Tmpo,Shcbp1,Ttk,Mis18bp1,Kif11,Pola1,Bub1,Ckap5,Ska2,Exo1,Brca1,Shmt1,Mastl,Cenph,Blm,Rad54l,Kif18a,Chek1,Smc4,Hmgxb4,Trip13,Nup85,Dis3,Sass6,Rbbp8,T…	96	0.571429	Adamts5,Anln,Apc,Arhgap5,Arpp19,Ash1l,Atm,Atp11c,BC005561,Bclaf1,Blm,Brca1,Bub1,Casp8ap2,Ccdc88a,Ccna2,Cdc45,Cebpz,Cenpe,Cenpf,Cenph,Cenpk,Cenpn,Cenpq,Cep55,Chaf1b,Chd1,Chek1,Ckap5,Cntln,Cops2,Cul4b,Ddx46,Dek,Dis3,Dna2,Dnajc2,Dnttip2,Dtl,Eea1,Egln3,Ercc6l,Eri2,Esf1,Exo1,Ezh2,Fam111a,Fanca,Fanci,Fignl1,Fmr1,Gins1,Hat1,Haus6,Hmgn5,Hmgxb4,Hmmr,Hnrnpu,Ifit2,Ift74,Incenp,Kif11,Kif18a,Kif2a,Kpna3,Kpna4…	Mouse
T121_p53-control	_tstat	over all collections	C2: curated gene sets	PENG_LEUCINE_DEPRIVATION_DN	0.0010917	0.00754828	0.344267	1.68923	0	174	Mcm4,Kpna2,Ccnb1,Ccna2,Tk1,Ptbp1,Aurka,Sf3a1,Rcc1,Ube2s,Emd,Trip13,Dhx9,Cyb561,Ilf3,Psmc3ip,Pik3r3,Snrpa1,Cad,Prpf40a,Fanci,Kdm1a,Ywhah,Alg8,Sf3b4,Spint2,Tdg,Hspa5,Pgk1,Vrk1,Sqle,Nup98,Rbm14,Umps,Rnf126,Hsp90b1,Hsp90aa1,Dynll1,Nop56,Manf,Rrp1b,Wdr1,Ung,Tubb4b,Ncl,Papola,Eif2s1,Api5,Slc29a1,Erh,Ifitm3,Hspa8,Dhcr24,Ppib,Gspt1,Acot7,Brd2	57	0.327586	Acat2,Acot7,Adrm1,Ahsa1,Aldoa,Alg8,Amd1,Api5,Aurka,Bcl2l1,Brd2,Bst2,Bysl,Cad,Calr,Ccna2,Ccnb1,Cct2,Cct4,Cct5,Cdk2ap2,Cebpz,Copb2,Cops2,Cse1l,Ctsc,Cyb561,Cycs,Ddx1,Ddx21,Dhcr24,Dhx30,Dhx9,Dnajb6,Dnajc11,Dynll1,Dyrk1a,Ebp,Ei24,Eif2b4,Eif2s1,Eif4g1,Eif4g2,Eif5,Emd,Emp3,Erh,Etf1,Fam89b,Fam98a,Fanci,Farsa,Fasn,Fcho1,Fdps,Fkbp2,Fkbp4,Gart,Gcdh,Gga2,Glo1,Gm10053,Gm49342,Gspt1,Hsp90aa1,Hsp90ab1,Hsp90b1,H…	Mouse
T121_p53-control	_tstat	over all collections	C2: curated gene sets	SHETH_LIVER_CANCER_VS_TXNIP_LOSS_PAM1	0.0010917	0.00754828	0.370501	1.81795	0	174	Top2a,Stmn1,Dck,Coro1c,Pafah1b3,Cdc20,Iqgap3,Igsf8,Rrm2,Ildr1,Tuba1b,Itpr3,Ddit4,Rell1,Lmna,Ube2s,Nek2,Rrbp1,Rhbdf1,Tpd52,Hnrnpab,F11r,Rbbp7,Fam110c,Hes1,Aig1,Marveld2,Krt18,Mansc1,Cttn,Vasn,Cep55,Cdca5,Cd9,Rp2,Pdzd11,Frrs1,Dynll1,Nedd9,Nol11,Klf6,Apex2,Rai14,Arf6,Tubb4b,Mta3,Cklf,Sox4,Mtap,Ercc3,Bok,Qtrt1,Anxa4,Cstb,Lypd3,Plau,Osgin1	57	0.327586	Abhd5,Abhd8,Acot9,Agfg1,Aig1,Alcam,Ano10,Anxa4,Apex2,Apln,Arf6,Arl2bp,Arntl,As3mt,Atf4,Atp6v0a1,Avpi1,Bcl10,Bicc1,Bicd1,Bok,Casp1,Casp12,Cd151,Cd320,Cd34,Cd9,Cdc20,Cdca5,Cep55,Chchd5,Chka,Cklf,Cldn1,Col4a5,Coro1c,Cstb,Ctps2,Cttn,Cxcr4,Dbndd2,Dck,Ddit4,Dnajc12,Dpp7,Dynll1,E2f3,Enpp2,Entpd2,Epb41l4a,Ercc3,F11r,Fam110c,Fam3c,Fbxo6,Fktn,Frrs1,Fst,Ggct,Gpx4,Gusb,Haus7,Hes1,Hexa,Hip1r,Hipk1,Hnrnpab,Ier…	Mouse
T121_p53-control	_tstat	over all collections	C2: curated gene sets	FUJII_YBX1_TARGETS_DN	0.00111235	0.00767177	0.652723	3.19753	0	175	Mcm4,Top2a,Rfc5,Mcm6,Mcm5,Bub1b,Rrm1,Mcm7,Mcm2,Cdca7,Chaf1a,Dtl,Hells,Mcm3,Uhrf1,Fignl1,Lig1,Lmnb1,Rfc4,Tk1,Timeless,Prim1,Nusap1,Ccnf,Flna,Tipin,Mcm10,Cdc25a,Ttf2,Cks1b,Plk4,Rrm2,Ncapg2,Cdt1,Foxm1,Nup62,Sh3rf1,Shcbp1,Rad54b,Hmgb3,Tiam1,Kif11,Dut,Mad2l1,Exo1,Rad51,Brca1,Mastl,Skp2,Pole2,Ncaph,Cdc6,Calu,Dhfr,Chek1,Mybl2,Aspm,Gins2,Melk,Rfc3,Tbl1x,Fbxo5,Fen1,Trip13,E2f7,Brip1,Cdk2,Tcf19,Cenpn,Prpf4…	106	0.605714	Arih2,Asf1b,Aspm,Bag2,Bpgm,Brca1,Brip1,Bub1b,Calu,Casp2,Cbx1,Ccnf,Cct5,Cd3eap,Cdc23,Cdc25a,Cdc25c,Cdc6,Cdca7,Cdk2,Cdk8,Cdkn3,Cdt1,Cenpk,Cenpn,Chaf1a,Chek1,Cks1b,Clcn3,Cotl1,Cript,Cxcl16,Cxcr4,Dbn1,Depdc1b,Dffa,Dhfr,Dmkn,Dnajc3,Dtl,Dtna,Dtymk,Dut,E2f7,Ei24,Eif4ebp2,Elk3,Enah,Ercc8,Exo1,Fabp5,Fancd2,Fanci,Fbxo5,Fen1,Fignl1,Flna,Foxm1,Gins2,Gpx3,H2afv,H2afx,Hadh,Hdlbp,Hells,Hipk1,Hmgb3,Hnrnpl,Il1rap…	Mouse
T121_p53-control	_tstat	over all collections	C2: curated gene sets	LENAOUR_DENDRITIC_CELL_MATURATION_UP	0.00111421	0.00767177	-0.484923	-1.79846	3	76	Cat,Pfkm,Mgll,Lpl,Fabp4,Cd83,Cebpa,Mmd,Ccnd2,Nr1h3,Itpkb,Acaa2,Cyb5a,Ido1,Gas6,Cd74,Ccdc85b,Prkacb,Scarb1,Dpp4,Oat,Sla,Apoc1,Cd86,Kcnab2,Apoe,Hmgn3,Enpp2,Fabp5	29	0.381579	Abcg1,Acaa2,Acot7,Apoc1,Apoe,Arf4,Atp1b1,Birc3,C1qb,Cat,Cbs,Ccdc85b,Ccnd2,Ccng2,Ccnh,Cd74,Cd83,Cd86,Cdh1,Cebpa,Cited2,Csf1,Ctsc,Cyb5a,Dnase1l3,Dpp4,Dusp1,Dusp5,Ecm1,Enpp2,F13a1,Fabp4,Fabp5,Gas6,Gatm,Hmgn3,Iars,Ido1,Inhba,Itgb5,Itpkb,Kcnab2,Lgals3bp,Lipa,Lpl,Maoa,Mgll,Mmd,Mmp12,Mrc1,Ncaph,Nr1h3,Oat,Pdlim4,Pfkm,Pfkp,Pkd2,Ppic,Prkacb,Qsox1,Rap1gap,Rrp1b,Scarb1,Sema3c,Shb,Sla,Slc11a2,Sox4,Spint2,Spp1…	Mouse
T121_p53-control	_tstat	over all collections	C2: curated gene sets	REACTOME_DNA_REPLICATION	0.00112233	0.00771167	0.703686	3.44731	0	176	Mcm4,Rfc5,Pole,Mcm6,Dbf4,Mcm5,Bub1b,Ccna2,Cenpa,Mcm7,Pcna,Mcm2,Cdca8,Mcm3,Zwilch,Lig1,Kif2c,Cdc20,Rfc4,Pold1,Aurkb,Kif20a,Prim1,Plk1,Birc5,Rad21,Ercc6l,Cdc45,E2f1,Rangap1,Mcm10,Xpo1,Gins1,Ndc80,Incenp,Mis12,Mad1l1,Cdt1,Cenpl,Nup107,Pola1,Mad2l1,Bub1,Pold2,Ckap5,Ska2,Cenpo,Kntc1,Pmf1,Cenph,Pole2,Cdc6,Kif18a,Gmnn,Nsl1,Rpa2,Nuf2,Gins2,Rfc3,Fbxo5,Fen1,Nup85,Cenpi,Cenpp,Rcc2,Rfc2,Cdk2,Stag1,Prim2,Mcm8…	97	0.551136	Ahctf1,Aurkb,B9d2,Birc5,Bub1,Bub1b,Bub3,Ccna2,Cdc20,Cdc45,Cdc6,Cdc7,Cdca8,Cdk2,Cdkn1a,Cdkn1b,Cdt1,Cenpa,Cenph,Cenpi,Cenpk,Cenpl,Cenpm,Cenpn,Cenpo,Cenpp,Cenpq,Cenpt,Ckap5,Clasp1,Clip1,Dbf4,Dna2,Dsn1,E2f1,E2f2,E2f3,Ercc6l,Fbxo5,Fen1,Gins1,Gins2,Gins4,Gm11808,Gmnn,Gorasp1,Incenp,Itgb3bp,Kif18a,Kif20a,Kif2a,Kif2c,Kntc1,Lig1,Mad1l1,Mad2l1,Mapre1,Mcm10,Mcm2,Mcm3,Mcm4,Mcm5,Mcm6,Mcm7,Mcm8,Mis12,Ndc80,Nde…	Mouse
T121_p53-control	_tstat	over all collections	C2: curated gene sets	BIDUS_METASTASIS_UP	0.0011325	0.0077654	0.585975	2.90254	0	185	Rfc5,Tyms,Dbf4,Ect2,Tpx2,Ccnb1,Ccna2,Cenpa,Tfdp1,Rrm1,Ccnb2,H2afz,Lmnb1,Wdhd1,Racgap1,Rfc4,Cdk1,Nusap1,Birc5,Ercc6l,Mcm10,Cenpf,Ttf2,Plk4,Rrm2,Aurka,Dsp,Hmgb3,Kif11,Dlgap5,Mad2l1,Bub1,Ckap5,Ncaph,Nono,Cdc6,Gmnn,Cep57,Dhfr,Rlim,Chek1,Bptf,Smc4,Hmgxb4,Fen1,Rcor1,Pbk,Ube2c,Mns1,Pak2,Hnrnpu,Hnrnpk,Cenpn,Snrpd1,Gas2l3,Fanci,Smc1a,Tardbp,Sfpq,Adnp,Tra2b,Sqle,Srd5a1,Med14,Khdrbs1,Stk24,Ssrp1,Gm49383,Srs…	88	0.475676	Adnp,Agap1,Amd1,Ankrd54,Arpp19,Asf1b,Atf2,Atp6v0a2,Aurka,Azi2,Azin1,Bcl7a,Birc5,Bptf,Bub1,Cand1,Cbfb,Cbll1,Ccdc47,Ccdc57,Ccna2,Ccnb1,Ccnb2,Ccny,Cdc23,Cdc6,Cdk1,Cdk2ap1,Cdyl,Cebpg,Cenpa,Cenpf,Cenpn,Cep57,Chek1,Ckap5,Cops8,Creb5,Crkl,Cry1,Cse1l,Dbf4,Dctn4,Ddx21,Dhfr,Dkc1,Dlgap5,Dsp,Ect2,Eif1,Eif4a3,Eif4e,Elavl1,Ercc6l,Fanci,Fbxo3,Fem1a,Fen1,Fndc5,Fsd1l,G3bp1,Gas2l3,Gm49383,Gmnn,H2afy,H2afz,Hbs1l,Hm…	Mouse
T121_p53-control	_tstat	over all collections	C2: curated gene sets	CHANG_CORE_SERUM_RESPONSE_UP	0.00113636	0.00777016	0.423392	2.07813	0	179	Smc2,Mcm7,Dck,Coro1c,Mcm3,Zwilch,H2afz,Sdc1,Wdhd1,Plk4,Dut,Nup107,Junb,Ska2,Cenpo,Brca2,Pole2,Dhfr,Chek1,Mybl2,Rfc3,Actl6a,Cdca4,Nup85,Pfkp,Itga6,Lmnb2,Lrrc40,Hmgn2,Eno1,Brip1,Cdk2,Dcbld2,Ppih,Cenpj,Snrpa1,Exosc8,Hyls1,Cenpn,Tnfrsf12a,Snrpd1,Cenpw,Gstcd,Pgm2,Marveld2,Tra2b,Cbx1,Rbm14,Umps,Ruvbl1,Tubg1,Emp2,Nup35,Gm10282,Mybl1,Ezr,Rhoc,Mapre1,Lyar,Dclre1b,Rpn1,Cklf,Ska1,Plaur	64	0.357542	Actl6a,Adamts1,Aimp2,Apoo,Bccip,Brca2,Brip1,Cbx1,Cct5,Cdca4,Cdk2,Cenpj,Cenpn,Cenpo,Cenpw,Cep78,Chek1,Cklf,Cops6,Coq2,Coro1c,Cotl1,Cox17,Cpeb4,Dcbld2,Dck,Dclre1b,Dhfr,Dut,Ebna1bp2,Eif2ak1,Eif4ebp1,Eif4g1,Emp2,Eno1,Eno1b,Erlin1,Exosc8,Ezr,F3,Fam167a,Fam89b,Farsa,Farsb,Flnc,Ggh,Glrx3,Gm10282,Gng11,Gpld1,Gstcd,H2afz,Has2,Haus1,Hmgn2,Hnrnpa2b1,Hnrnpr,Hspb11,Hyls1,Id2,Id3,Ifrd2,Il7r,Imp4,Ipo4,Itga6,Jun…	Mouse
T121_p53-control	_tstat	over all collections	C2: curated gene sets	DUTERTRE_ESTRADIOL_RESPONSE_6HR_UP	0.00114025	0.00777016	0.482749	2.39273	0	187	Mcm4,Mcm6,Mcm5,Mms22l,Mcm7,Pcna,Mcm2,Cdca7,Chaf1a,Dtl,Hells,Mcm3,Uhrf1,Wdhd1,Prim1,Cdc45,Flnb,E2f1,Mcm10,Ccne2,Slc25a24,Rbl1,Tiam1,Slc7a1,Rab31,Exo1,Brca1,Slc7a5,Tmem164,Pole2,Cdc6,Chek1,Farp1,Gins2,Rfc3,Fen1,Sec14l2,Endod1,Mthfd1l,Wdr76,Brip1,Rbbp8,Cd44,Smox,Mcm8,Col12a1,Atp11a,Mboat1,Myof,Frk,Tpbg,Dscc1,Ruvbl1,Gins3,Xrcc2,Isg20,Abce1,Usp31,Pola2,Nop56,Seh1l,Abhd2,Mybl1,Rara,Plekhh1,Hif1a,Ung,Ly…	68	0.363636	Abce1,Abhd2,Adcy9,Akap1,Aldh3a2,Amd1,Amz1,Anxa9,Ap1b1,Areg,Arl3,Asb13,Atp11a,B3galnt1,Bcl2,Bcs1l,Blvrb,Brca1,Bri3bp,Brip1,C1qtnf6,Ccne2,Cd44,Cd82,Cdc45,Cdc6,Cdca7,Celsr2,Chaf1a,Chek1,Cnksr3,Col12a1,Cxcl12,Ddx10,Ddx21,Deptor,Dkc1,Dnajc12,Dpm2,Dscc1,Dtl,E2f1,Egr3,Elf1,Endod1,Exo1,Exosc5,Fam102a,Farp1,Fen1,Fkbp4,Fkbp5,Flnb,Frk,Gab2,Gart,Gins2,Gins3,Gla,Hells,Hif1a,Hr,Hspb8,Ifnar2,Igfbp4,Il17rb,Isg20…	Mouse
T121_p53-control	_tstat	over all collections	C2: curated gene sets	GROSS_HYPOXIA_VIA_ELK3_UP	0.00113895	0.00777016	0.341918	1.68856	0	184	Tuba1c,Topbp1,Stmn1,Kpna2,Ccnb1,Ccna2,Cenpa,Coro1c,Hells,Arhgap11a,Ccnb2,Spag5,Racgap1,Kif20a,Birc5,Ncapd2,Cdc25a,Rrm2,Sephs1,Ndc80,Tuba1b,Sf3a1,Exo1,Nde1,Lama5,Cd276,Nsl1,Rpa2,Rbm3,Pbk,Ube2c,Rcc2,Hes1,Brd3,Dusp7,Tardbp,H2afx	37	0.201087	Aacs,Abcg1,Actr1a,Ak1,Akap8,Amd1,Amot,Amotl2,Aox1,Apln,Arhgap11a,Arl4c,Arl6ip1,Arl6ip4,Arpp19,Arrb1,Axl,Bcl6b,Bcl7a,Birc5,Brd3,Casp3,Cav2,Cbfb,Cbx6,Ccna2,Ccnb1,Ccnb2,Ccnd1,Cd276,Cd81,Cdc23,Cdc25a,Cdc42se1,Cdca5,Cdk2ap1,Cdkn2c,Cenpa,Chst12,Col4a2,Coro1c,Cpt1a,Cpt2,Crebl2,Crip2,Cryab,Csf1,Cxcl12,Dbi,Ddit4l,Ddx39b,Dok4,Dpp7,Dtymk,Dusp7,Efna5,Egln1,Ehd4,Ei24,Elovl6,Eng,Exo1,F2r,Fam89b,Fas,Fasn,Fnbp1,…	Mouse
T121_p53-control	_tstat	over all collections	C2: curated gene sets	CHICAS_RB1_TARGETS_GROWING	0.00115075	0.00777755	0.582154	2.86105	0	182	Mcm4,Top2a,Mcm6,Smc2,Bub1b,Tpx2,Ccnb1,Ccna2,Cenpa,Mcm7,Hmmr,Mcm2,Usp1,Cdca7,Cdca8,Hells,Mcm3,Uhrf1,Ccnb2,Fignl1,Cdc20,Rfc4,Timeless,Kif20a,Prim1,Nusap1,Iqgap3,Ccne2,Gins1,Nasp,Cenpf,Psip1,Msh6,Ncapg2,Ezh2,Foxm1,Lsm2,Tmpo,Ttk,Cdc25b,Bub1,Cenph,Pole2,Kif14,Cdc42bpa,Ddit4,Impa2,Nfxl1,Lmna,Nek2,Gmnn,Smarcc1,Cep57,Smc4,Aspm,Gins2,Gtse1,Cbx5,Rbbp8,Exosc8,Gas2l3,Igfbp3,Dek,Cdca7l,Msh2,Cdc7,Anxa3,Rad51ap…	75	0.412088	Adamts2,Adamts6,Aldh1l2,Ankrd13a,Ankrd28,Ano1,Anp32e,Anpep,Anxa3,Arid5b,Arl4a,Asns,Aspm,Atrx,Axl,B3galt2,Bgn,Bub1,Bub1b,Cacybp,Casp6,Cav1,Cbx5,Ccbe1,Ccdc80,Ccna2,Ccnb1,Ccnb2,Ccne2,Cdc20,Cdc25b,Cdc42bpa,Cdc7,Cdca7,Cdca7l,Cdca8,Cdkn3,Cenpa,Cenpf,Cenph,Cenpk,Cep57,Cers6,Chac2,Clu,Col3a1,Ctdspl2,Cxcl12,Dcn,Ddit4,Dek,Dhcr24,Dnajc9,Dock10,Dpysl3,Egr1,Eif4ebp1,Exosc8,Ezh2,Ezr,Fabp5,Fam129a,Fancl,Fap,Fbl…	Mouse
T121_p53-control	_tstat	over all collections	C2: curated gene sets	PAL_PRMT5_TARGETS_UP	0.00115075	0.00777755	0.488336	2.39998	0	182	Mcm4,Rfc5,Topbp1,Stmn1,Mki67,Ect2,Kpna2,Rrm1,Tacc3,Mcm2,Hells,Cks2,Uhrf1,Ccnb2,Haus6,Fignl1,Hmgb2,Racgap1,Cdc20,Aurkb,Kif20a,Prim1,Larp7,Ptprk,Cks1b,Psip1,Incenp,Hat1,Slbp,Lsm2,Rbl1,Tmpo,Ttk,Sart3,Kif11,Nde1,Pole2,Nono,Pdcd6ip,Gmnn,Rpa2,Rbm3,Trip13,Nup85,Ilf3,Anp32b,Prim2,Casp8ap2,Tardbp,Sf3a3,H2afx,Pkp4,Ints8,Nup88,Gas2,Srsf1,Dock7,Nop58,Dnajc13,Prelid1,Cpt1a,Nup35	62	0.340659	Ahcy,Anapc5,Anp32b,Anp32e,Apex1,Arglu1,Arl2bp,Aurkaip1,Aurkb,B9d1,Calm3,Capg,Carm1,Casp8ap2,Ccnb2,Cd34,Cdc20,Cdc25c,Cdk4,Cetn2,Cetn3,Cfdp1,Chrac1,Cks1b,Cks2,Clcn4,Col6a2,Cops3,Cpne1,Cpt1a,Cstf3,Ctbp1,Ctps2,Cuedc2,Cxcl12,Cyp1b1,Dnajc13,Dock7,Dtd1,Ech1,Echs1,Ect2,Ehmt2,Eif4g2,Elof1,Emp3,Evl,Fignl1,Fkbp4,Fmr1,Fstl1,Gas1,Gas2,Gcat,Gja1,Gm49342,Gmnn,Gstz1,Gtf2i,Gusb,H2afv,H2afx,Has2,Hat1,Haus6,Hells,H…	Mouse
T121_p53-control	_tstat	over all collections	C2: curated gene sets	POOLA_INVASIVE_BREAST_CANCER_UP	0.00115075	0.00777755	0.426354	2.09536	0	182	Mcm4,Top2a,Tyms,Stmn1,Bub1b,Tpx2,Ccna2,Cenpa,Prc1,Ncapg,Dtl,Cks2,Ccnb2,Kif2c,Cdc20,Tk1,Cdk1,Kif20a,Nusap1,Birc5,Ccne2,Gins1,Cenpf,Rrm2,Ndc80,Aurka,Gpsm2,Kif11,Dlgap5,Mad2l1,Slc7a5,Eppk1,Blm,Calu,Nek2,Aspm,Gins2,Melk,Trip13,Pbk,Tnc,Kif15,Fanci,Kdelr3,Fn1,Sqle,Cep55,Dsc2,Dscc1,Rad51ap1,Oip5	51	0.28022	Abcc4,Adam12,Adcy7,Ahi1,Aif1,Aim2,Apoc1,Arhgap25,Aspm,Aurka,Bcl2l11,Birc5,Blm,Bub1b,Calcrl,Calu,Ccdc88a,Ccl11,Ccl8,Ccna2,Ccnb2,Ccne2,Ccr1,Cd163,Cd38,Cd40,Cd48,Cd52,Cd53,Cd74,Cd86,Cdc20,Cdh11,Cdk1,Cdkn3,Cenpa,Cenpf,Cep55,Chst11,Cks2,Clec7a,Col11a1,Col3a1,Col5a1,Col5a2,Col6a3,Cotl1,Cpm,Cpped1,Creb3l1,Csf2rb,Csf2rb2,Ctsc,Ctss,Cxcl10,Cxcl9,Cxcr4,Cyld,Cytip,Dlgap5,Dock2,Dsc2,Dscc1,Dtl,Ecm1,Eppk1,Evi2a…	Mouse
T121_p53-control	_tstat	over all collections	C2: curated gene sets	ZHENG_GLIOBLASTOMA_PLASTICITY_UP	0.00114942	0.00777755	0.622511	3.06904	0	183	Mcm4,Anln,Top2a,Pole,Mcm6,Smc2,Dbf4,Mcm5,Ect2,Tpx2,Ccnb1,Rrm1,Prc1,Mcm2,Usp1,Cdca8,Hells,Mcm3,Cks2,Uhrf1,Ccnb2,Spag5,Fignl1,Lig1,Lmnb1,Racgap1,Cdc20,Rfc4,Pold1,Tk1,Aurkb,Plk1,Nusap1,Birc5,Ccnf,Cdc45,Cit,Ier3,Nasp,Cks1b,Kif22,Plk4,Rrm2,Ndc80,Incenp,Cdt1,Aurka,Rbl1,Shcbp1,Il13ra1,Mis18bp1,Dut,Nup107,Pola1,Mad2l1,Bub1,Exo1,Rad51,Myo1b,Rcc1,Rad54l,Kif18a,Cdca3,Aspm,Nuf2,Melk,Fen1,Clspn,Mthfd2,Pfkp,E2…	80	0.437158	Acot7,Acsl3,Aldh1l1,Als2cl,Angpt1,Anln,Aplp1,Asph,Aspm,Ass1,Atp9a,Aurka,Aurkb,Birc5,Bub1,C4b,Cap1,Ccnb1,Ccnb2,Ccnd1,Ccnd2,Ccnf,Cd302,Cd36,Cd38,Cdc20,Cdc45,Cdca3,Cdca8,Cdt1,Cebpa,Cenpn,Cenpq,Chl1,Cit,Cited1,Cks1b,Cks2,Clspn,Clu,Col4a6,Cp,Cpne8,Cpped1,Crlf1,Csf2ra,Ctnnal1,Ctnnbip1,Dbf4,Decr1,Dusp4,Dusp6,Dut,E2f7,Ect2,Ednrb,Efhd2,Ephb2,Etv4,Etv5,Exo1,F3,Fbln2,Fbn2,Fbxo32,Fen1,Fignl1,Flot2,Fzd6,Gcat,…	Mouse
T121_p53-control	_tstat	over all collections	C2: curated gene sets	VANTVEER_BREAST_CANCER_ESR1_DN	0.00115473	0.00778857	0.40804	2.03004	0	190	Anln,Mcm6,Topbp1,Lad1,Mcm5,Cenpa,Coro1c,Cdca8,Ccnb2,Kif2c,Cdc20,St14,Ncapd2,Nasp,Fanca,Hjurp,Ttk,Gpsm2,Bub1,Stil,Myo10,Tbc1d1,Blm,Rad54l,Impa2,Ska3,Mybl2,Btg3,Melk,Uck2,Epha2,Pfkp,Qsox2,Eno1,Mtmr2,Prim2,Cenpw,Eml4,Mpzl1,Fndc3b,Ndrg1,Gatad2a,Ilf2,Cep55,Chic2,Dsc2,Golt1b,Pkp1,Tes	49	0.257895	Adamts7,Adm,Agfg1,Amd1,Anln,Asns,Ass1,Atad3a,Atl3,Atp1b3,Bcl11a,Bin1,Birc2,Blm,Btg3,Bub1,Ccl5,Ccnb2,Ccnc,Cd180,Cdc20,Cdca8,Cdh3,Cdk2ap1,Cebpg,Cenpa,Cenpw,Cep55,Chic2,Chst2,Clcn4,Coro1c,Creb3l2,Csrp2,Cstb,Ctsc,Cx3cl1,Cyba,Cybb,Dapk1,Def8,Dsc2,Dusp9,Dysf,Eml4,Eno1,Eno1b,Epha2,Fam171a1,Fam20a,Fanca,Fdx1,Fndc3b,Foxc1,Fscn1,Gabrp,Gapdh,Gatad2a,Glipr1,Gmps,Golt1b,Gpr180,Gprc5b,Gpsm2,Hdgf,Hebp2,Hif1a,Hj…	Mouse
T121_p53-control	_tstat	over all collections	C2: curated gene sets	BROWNE_HCMV_INFECTION_2HR_DN	0.00115875	0.00779291	0.511785	1.89251	1	39	Cenpe,Cenpa,Tk1,Birc5,Itga3,Cenpf,Anxa2,Itga6,Ube2c,Prim2,Pak2	11	0.282051	Abcc1,Anxa2,Axl,Birc5,Cdkn1b,Cenpa,Cenpe,Cenpf,Dgke,Dst,Dusp6,Ercc6,F3,Gcdh,Hist1h1c,Ifit2,Igfbp5,Itga2,Itga3,Itga6,Krt19,Lpxn,Mmp3,Myc,Pak2,Phlda1,Plaur,Prim2,Rad23a,Serpine1,Sgk1,Snai2,Stip1,Tcp11l1,Tk1,Tpm2,Ttc9,Ube2c,Ylpm1	Mouse
T121_p53-control	_tstat	over all collections	C2: curated gene sets	PID_PS1_PATHWAY	0.00116077	0.00779291	0.513424	1.88735	1	38	Adam10,Ctnnb1,Axin1,Ncstn,Gsk3b,Hdac1,Tle1,Rbpj,Mapk1,Ppp2r5d,Jun,Crebbp,Apc,Map3k7,Ppard,Gm10031,Fos	17	0.447368	Adam10,Apc,Aph1a,Aph1b,Aph1c,Axin1,Ccnd1,Crebbp,Csnk1a1,Csnk2a1,Ctbp1,Ctnnb1,Dkk2,Dll1,Dvl1,Fbxw11,Fos,Fzd1,Gm10031,Gsk3b,Hdac1,Jun,Lrp6,Map3k7,Mapk1,Mapk3,Myc,Ncstn,Nedd4,Nlk,Notch1,Ppard,Ppp2r5d,Psen1,Psenen,Rbpj,Tab1,Tle1	Mouse
T121_p53-control	_tstat	over all collections	C2: curated gene sets	YAO_HOXA10_TARGETS_VIA_PROGESTERONE_UP	0.00116245	0.00779291	-0.508974	-1.78628	3	56	Cldn5,Slc27a1,Ndrg2,Lama2,Use1,Nr4a1,Arl4a,Gas6,Peg3,Akap8l,B3galnt1,Atp1a2,Rarres2,Klf9,Pik3r1,Me1,Dbp,Aqp1,Thbd,Idh2,Tnxb,Pros1,Apoe,Enpp2	24	0.428571	Actb,Adm,Akap8l,Apoe,Aqp1,Arl4a,Atp1a2,B3galnt1,Bcl2,Cdkn1c,Cherp,Cldn5,Crip2,Csf3r,Dbp,Ddx50,Eln,Enpp2,Flt1,Gas6,Hmgcr,Id1,Idh2,Igfbp3,Klf10,Klf9,Krt15,Lama2,Lcn2,Lepr,Ltf,Me1,Meis1,Nbl1,Ncam1,Ndrg2,Nr4a1,Pbx3,Pdpn,Peg3,Pik3r1,Pros1,Prpf39,Rarres2,Rbp1,Rnase4,Senp6,Sertad1,Slc27a1,Tbx3,Thbd,Tnxb,Ttc14,Use1,Wnt4,Xdh	Mouse
T121_p53-control	_tstat	over all collections	C2: curated gene sets	MARKEY_RB1_ACUTE_LOF_UP	0.00116959	0.00782489	0.661734	3.30112	0	197	Mcm4,Anln,Rfc5,Topbp1,Tyms,Stmn1,Smc2,Mki67,Mcm5,Ect2,Kpna2,Ccnb1,Ccna2,Cenpa,Tfdp1,Mcm7,Prc1,Pcna,Chaf1b,Dtl,Mcm3,Cks2,Ccnb2,Fignl1,Kif2c,H2afz,Hmgb2,Racgap1,Rfc4,Tk1,Cdk1,Kif20a,Prim1,Plk1,Nusap1,Birc5,Ccnf,Rad21,Cdc45,Trim59,Iqgap3,E2f1,Tipin,Klf10,Xpo1,Nasp,Cks1b,Kif22,Psip1,Rrm2,Ranbp1,Cdt1,Hat1,Aurka,Rbl1,Tmpo,Ptma,Hmgb3,Mis18bp1,Kif11,Dlgap5,Pola1,Mad2l1,Bub1,Ckap2,Rad51,Brca1,Brca2,Cdc6,U…	100	0.507614	Adsl,Ahcy,Alad,Anapc5,Anln,Anp32b,Arcn1,Asf1b,Aurka,Banf1,Birc5,Brca1,Brca2,Btbd1,Bub1,Casp8ap2,Cav1,Cbx5,Cbx6,Ccna2,Ccnb1,Ccnb2,Ccnf,Cd34,Cdc25c,Cdc45,Cdc6,Cdca3,Cdca5,Cdca7l,Cdk1,Cdk2,Cdkn3,Cdt1,Cebpz,Cenpa,Cenpk,Chaf1b,Ckap2,Cks1b,Cks2,Col6a3,Cpsf2,Crip2,Cse1l,Dctpp1,Dek,Dlgap5,Dnajc9,Dohh,Dstn,Dtl,Dtymk,Dynll2,E2f1,E2f8,Ect2,Ei24,Ephx1,Etfb,Fam13b,Fas,Fbln1,Fignl1,Fubp1,Gas6,Gclc,Gclm,Gmnn,Gs…	Mouse
T121_p53-control	_tstat	over all collections	C2: curated gene sets	BILD_HRAS_ONCOGENIC_SIGNATURE	0.00117786	0.00785073	0.328001	1.62825	0	193	Grhl2,Sdc1,Flnb,Ier3,Mmp14,Cdcp1,Itpr3,Junb,Runx1,Skp2,Kcnk1,Tmtc3,Calm2,Calu,Fermt1,Phactr4,Epha2,Fam110c,Raph1,Vangl2,Kdm6b,Tnfrsf12a,Col12a1,Ldlr,Pdgfa,Elk3,Ndrg1,Fn1,Irx2,Hnrnph1,Casp2,Lama3,Gltp,Mid1,Tgfa,Arntl2,Klf6,S100a6,Ahnak2,Nfkbiz,Smtn,Srrm2,Csnk1e,Sema4c,Nipal1,Lats1,Plaur,Hbegf,Slc9a1,Slc20a1,Gk,Hpse,Timp1,Gtpbp2,Pthlh,Sfn,Dusp4,Acot7,Lif,Tnfrsf23,Lpar2,Ttc8,Sdc4,Klf5,Tbx3,Dennd2c,A…	80	0.414508	Abca1,Acot7,Adam8,Adamts15,Adamts5,Ahnak2,Akap12,Angptl4,Arg2,Arhgap25,Arhgap27,Arhgef9,Arntl2,Atp2b1,B4galt1,Bcl6,Calm2,Calu,Casp1,Casp2,Ccnl1,Cd274,Cd55,Cdcp1,Chst11,Clcf1,Col12a1,Col27a1,Csnk1d,Csnk1e,Cyp1b1,Ddx17,Dennd2c,Dll1,Dlst,Dnajc6,Dusp1,Dusp4,Dusp5,Dusp6,Efnb1,Egr1,Ehd1,Elk3,Elovl7,Epha2,Epha4,Fam110c,Fam83a,Fbxo9,Fermt1,Fgfr2,Flnb,Flrt3,Fn1,Fos,Foxq1,Gas1,Gjb3,Gk,Gltp,Grhl2,Gtpbp2,Hbe…	Mouse
T121_p53-control	_tstat	over all collections	C2: curated gene sets	ELVIDGE_HYPOXIA_BY_DMOG_DN	0.0011782	0.00785073	-0.51904	-1.78477	3	49	Aldh4a1,Cebpa,Dolk,Coro1a,Adora1,Slc24a3,Aox1,Slc25a44,Idh3a,Cxcl12,Lpcat3,Ndufs6,Calm1,Napa,Taf9b,Ccnd3,Esr1	17	0.346939	Acot7,Adat1,Adora1,Aldh4a1,Aox1,Atp2a3,Atp6v0a2,Calm1,Ccnd3,Cebpa,Cenpn,Coro1a,Cxcl12,Dolk,Esr1,Gpatch2,Hspa4,Ide,Idh3a,Jak2,Lpcat3,Napa,Ndufs6,Nup98,Odc1,Pik3r3,Polr3k,Psme3,Pus1,Ret,Rpp40,Sdf2l1,Slc24a3,Slc25a44,Slc29a1,Slc35c1,Slc5a6,Slco3a1,Socs2,Spag1,Spdef,Srm,Srsf1,Taf9b,Tor3a,Urb2,Wdr77,Zgpat,Zmpste24	Mouse
T121_p53-control	_tstat	over all collections	C2: curated gene sets	KAUFFMANN_DNA_REPAIR_GENES	0.00120048	0.00798307	0.573028	2.84664	0	195	Top2a,Rfc5,Pole,Topbp1,Smc2,Rrm1,Pcna,Chaf1b,Chaf1a,Lig1,Hmgb2,Rfc4,Pold1,Rad21,Rad50,Fanca,Msh6,Rrm2,Mad1l1,Pole3,Ube2i,Rad54b,Dut,Pola1,Mad2l1,Polq,Pold2,Chek2,Exo1,Rad51,Brca1,Brca2,Pole2,Blm,Rad54l,Chek1,Smc4,Rpa2,Rfc3,Fen1,Abl1,Rad18,Brip1,Rfc2,Eme1,Rbbp8,Smc1a,Msh2,Rad51c,Mutyh,Fancb,Rad23b,Tdg,H2afx,Lig4,Rpa1,Hus1,Rad51ap1,Polh,Rif1,Ssrp1,Fancm,Recql4,Uba1,Top3a,Xrcc1,Xrcc2,Terf1,Mbd4,Cdkn…	84	0.430769	Abl1,Alkbh1,Alkbh2,Apex1,Apex2,Aptx,Atm,Atr,Atrx,Bivm,Blm,Brca1,Brca2,Brip1,Ccnh,Cdk7,Cdkn1a,Cetn2,Cetn3,Chaf1a,Chaf1b,Chek1,Chek2,Cib1,Cry1,Cry2,Csnk1d,Csnk1e,Dclre1a,Dclre1b,Dclre1c,Ddb1,Ddb2,Dut,Eme1,Endov,Ercc1,Ercc2,Ercc3,Ercc4,Ercc5,Ercc6,Ercc8,Exo1,Fanca,Fancb,Fancc,Fancd2,Fance,Fancg,Fancl,Fancm,Fen1,Gadd45a,Gadd45g,Gtf2h1,Gtf2h2,Gtf2h3,Gtf2h4,Gtf2h5,H2afx,Helq,Hmgb2,Hus1,Lig1,Lig3,Lig4,M…	Mouse
T121_p53-control	_tstat	over all collections	C2: curated gene sets	WONG_ENDMETRIUM_CANCER_DN	0.00120846	0.00802	-0.542317	-1.80014	3	41	Zeb1,Synpo2,Slc24a3,Ogn,Cxcl12,Gas6,Peg3,Ctsw,Ltbp4,Adamts5,Vgll3,Hic1,Ehd2,Efemp1,Pid1,Nid1,Mme,Pdgfra,Parm1,Ednrb,Col14a1,Col3a1,Dcn,Cd248,Ramp1,Sin3b	26	0.634146	Adamts5,Ccbe1,Cd248,Col14a1,Col3a1,Crispld2,Ctsw,Cxcl12,Dcn,Ednrb,Efemp1,Efs,Ehd2,Emilin1,Fbn1,Flrt2,Gas6,Hic1,Kif26a,Ltbp4,Masp1,Mme,Nid1,Ogn,Olfm1,Pak3,Parm1,Pdgfra,Peg3,Pid1,Plekhh2,Ramp1,Scara5,Sin3b,Slc24a3,Synpo2,Tbx3,Vgll3,Wnt4,Xylt1,Zeb1	Mouse
T121_p53-control	_tstat	over all collections	C2: curated gene sets	FISCHER_G2_M_CELL_CYCLE	0.00121803	0.00804734	0.703049	3.51597	0	203	Anln,Top2a,Cenpe,Dbf4,Mki67,Ect2,Bub1b,Kpna2,Wee1,Tpx2,Ccnb1,Ccna2,Cenpa,Tacc3,Prc1,Hmmr,Cdca8,Arhgap11a,Cks2,Ccnb2,Spag5,Kif2c,Hmgb2,Racgap1,Tgif1,Cdc20,Cdk1,Aurkb,Kif20a,Plk1,Espl1,Nusap1,Birc5,Ccnf,Rad21,Trim59,Iqgap3,Cit,Cenpf,Ttf2,Cks1b,Kif22,Plk4,Cdca2,Ndc80,Kifc1,Foxm1,Slc25a24,Cenpl,Aurka,Tmpo,Ckap2l,Shcbp1,Hjurp,Ttk,Hmgb3,Gpsm2,Hmgcr,Kif11,Cdc25b,Dcp2,Mad2l1,Polq,Bub1,Ckap2,Chek2,Ckap5,V…	123	0.605911	Acsl4,Amd1,Anln,Anp32e,Anxa3,Arhgap11a,Arhgap19,Arl4a,Arl6ip1,Aspm,Atf7ip,Aurka,Aurkb,Bag3,Bcar3,Birc3,Birc5,Brd8,Btbd3,Btg1,Bub1,Bub1b,Bub3,Ccna2,Ccnb1,Ccnb2,Ccnf,Cdc20,Cdc25b,Cdc25c,Cdc27,Cdc42ep4,Cdca2,Cdca3,Cdca8,Cdk1,Cdkl5,Cdkn1b,Cdkn2c,Cdkn2d,Cenpa,Cenpe,Cenpf,Cenpl,Cep350,Cep55,Cep70,Cflar,Chek2,Cit,Ckap2,Ckap2l,Ckap5,Cks1b,Cks2,Clk4,Cntrob,Cspg4,Ctnnd1,Dbf4,Dclre1c,Dcp2,Depdc1b,Dnajb1,Dr1…	Mouse
T121_p53-control	_tstat	over all collections	C2: curated gene sets	KEGG_PATHOGENIC_ESCHERICHIA_COLI_INFECTION	0.00121507	0.00804734	0.497201	1.91154	1	46	Tuba1c,Actg1,Tubb6,Cdh1,Ywhaz,Tuba1b,Ctnnb1,Arhgef2,Abl1,Krt18,Cttn,Ocln,Ywhaq,Ezr,Tubb4b,Ncl,Itgb1,Rock2,Arpc1b	19	0.413043	Abl1,Actb,Actg1,Arhgef2,Arpc1a,Arpc1b,Arpc2,Arpc3,Arpc4,Arpc5,Arpc5l,Cd14,Cdc42,Cdh1,Cldn1,Ctnnb1,Cttn,Ezr,Fyn,Hcls1,Itgb1,Krt18,Nck1,Nck2,Ncl,Ocln,Prkca,Rhoa,Rock1,Rock2,Tlr4,Tlr5,Tuba1a,Tuba1b,Tuba1c,Tuba4a,Tuba8,Tubb2a,Tubb2b,Tubb3,Tubb4b,Tubb6,Was,Wasl,Ywhaq,Ywhaz	Mouse
T121_p53-control	_tstat	over all collections	C2: curated gene sets	KLEIN_PRIMARY_EFFUSION_LYMPHOMA_DN	0.00121988	0.00804734	-0.556355	-1.81485	3	38	Dbi,Cd22,Mmd,Rassf2,Sh3bp5,Cd52,Gpx7,Traf5,Pou2f2,Irf8,Gstp1,Btg2,Fads3	13	0.342105	Aldh5a1,Bcar3,Bcl11a,Birc3,Blnk,Btg2,Capg,Ccdc6,Cd22,Cd40,Cd52,Cd72,Ctsh,Dbi,Dek,Ets1,Fads3,Gatm,Gpx7,Gstp1,Id3,Irf8,Mapre2,Mmd,Msl3,Ncf4,Pawr,Pkig,Pou2f2,Ptpn6,Rassf2,Sel1l3,Sh3bp5,St6gal1,Stx7,Swap70,Traf5,Zhx2	Mouse
T121_p53-control	_tstat	over all collections	C2: curated gene sets	ACEVEDO_FGFR1_TARGETS_IN_PROSTATE_CANCER_MODEL_UP	0.00123153	0.00810796	0.423806	2.13521	0	216	Mcm4,Mcm6,Smc2,Ect2,Ccna2,Cenpa,Cdca8,Hells,Mcm3,B3gnt3,Cdc20,Birc5,Cdh1,Bcl3,Slc25a24,Prps2,Atp1a1,Rab31,Macc1,Nono,Eppk1,Lgals3,Thbs1,Wiz,Fosl2,Pbk,Lrrc8e,Mpzl2,Dcbld2,Stag1,Basp1,Cd44,Hyls1,Tnfrsf12a,Mlkl,Cxcl16,Cep55,Anxa3,Sox9,Efhd2,Vill,Tex10,Cdca5,Tacstd2,Rdh10,Mid1,Dusp16,Stim2,Cwh43,Frrs1,Emp2,Cxadr,Klf6,Spp1,Usp18,S100a14,Acer3,Nipal1,S100a11,Plaur,Pard6b,Sphk1,Atp7a,Rtp4,Cdkn2b,Arap2,G…	73	0.337963	Abcc3,Abcg1,Acer3,Afap1l1,Alox5ap,Anxa3,Anxa4,Apobec1,Arap2,Arc,Arg1,Arhgap18,Arhgap6,Arhgef4,Arl4a,Arpc1b,Aspa,Atp10b,Atp1a1,Atp7a,B3gnt3,Bace2,Basp1,Bcl3,Birc5,Bzw2,C1galt1,Camk1d,Camk2b,Capg,Ccl2,Ccm2,Ccna2,Cd38,Cd44,Cdc20,Cdca5,Cdca8,Cdh1,Cdk6,Cdkn2b,Cdo1,Cenpa,Cep55,Chl1,Chrnb1,Cited4,Clmn,Clu,Cmas,Col8a1,Cotl1,Cp,Cpd,Ctse,Cwh43,Cxadr,Cxcl16,Cxcl17,Dcbld2,Ddx60,Dennd2d,Dkk3,Dtx4,Dusp16,Dusp4…	Mouse
T121_p53-control	_tstat	over all collections	C2: curated gene sets	MITSIADES_RESPONSE_TO_APLIDIN_DN	0.00124224	0.00816221	0.603377	3.05655	0	223	Mcm4,Top2a,Topbp1,Tyms,Smc2,Mki67,Mcm5,Ect2,Bub1b,Wee1,Tpx2,Ccnb1,Ccna2,Cenpa,Tfdp1,Rrm1,Tacc3,Ncapg,Mcm2,Cdca8,Chaf1a,Hells,Racgap1,Rfc4,Nusap1,Birc5,Ercc6l,Ncapd2,Tipin,Nup205,Hcfc1,Gins1,Cenpf,Msh6,Rrm2,Nup188,Ncapg2,Cdt1,Foxm1,Aurka,Dsp,Shcbp1,Hjurp,Dlgap5,Dcp2,Dut,Slc7a1,Polq,Bub1,Ckap2,Kif18b,Skp2,Ncaph,Kif14,Blm,Cdc42bpa,Impa2,Nek2,Fermt1,Mybl2,Usp7,Aspm,Melk,Tbl1x,Fbxo5,Trip13,Spen,Cbx5,H…	92	0.412556	Acly,Add3,Agbl5,Agpat5,Ahcy,Akap11,Akt3,Aldh5a1,Ankrd10,Ap3d1,Arhgap19,Aspm,Atp13a3,Atp8a1,Atxn1,Aurka,Avl9,Bicd2,Birc5,Blm,Bub1,Bub1b,Cad,Calm3,Camsap1,Casp6,Cbfb,Cbx5,Ccna2,Ccnb1,Ccne1,Cd9,Cdc42bpa,Cdc7,Cdca8,Cdt1,Cenpa,Cenpf,Cerk,Chaf1a,Chd4,Ckap2,Cltc,Cmpk1,Cnot1,Cpne3,Cse1l,Csnk2a1,Ctnna1,Cul3,Dcp2,Ddah1,Ddx46,Dek,Dennd1b,Deptor,Derl1,Dhcr24,Dlgap5,Drosha,Dsp,Dut,Ect2,Edem3,Eif2ak2,Eif3a,Eif…	Mouse
T121_p53-control	_tstat	over all collections	C2: curated gene sets	KOBAYASHI_EGFR_SIGNALING_24HR_DN	0.00124533	0.0081663	0.775744	3.92229	0	221	Mcm4,Top2a,Rfc5,Mcm6,Tyms,Smc2,Dbf4,Mki67,Mcm5,Ect2,Bub1b,Kpna2,Tpx2,Ccnb1,Ccna2,Cenpa,Tfdp1,Rrm1,Mcm7,Prc1,Pcna,Hmmr,Ncapg,Mcm2,Usp1,Cdca8,Chaf1a,Dtl,Hells,Mcm3,Cks2,Zwilch,Pkmyt1,Spag5,Kif2c,H2afz,Lmnb1,Hmgb2,Racgap1,Cdc20,Rfc4,Tk1,Cdk1,Timeless,Aurkb,Prim1,Plk1,Espl1,Nusap1,Tubb6,Birc5,Ccnf,Ercc6l,Cdc45,E2f1,Tipin,Rangap1,Mcm10,Cdc25a,Ier3,Ccne2,Gins1,Cks1b,Plk4,Msh6,Rrm2,Ndc80,Ncapg2,Tuba1b,R…	144	0.651584	Abce1,Acox2,Areg,Asf1b,Aspm,Aurka,Aurkb,Axl,Bard1,Birc5,Blm,Brca1,Bub1,Bub1b,Card10,Ccna2,Ccnb1,Ccnd1,Ccnd3,Ccne2,Ccnf,Cdc20,Cdc25a,Cdc42ep1,Cdc45,Cdc6,Cdca3,Cdca4,Cdca8,Cdk1,Cdk2,Cdkn3,Cdt1,Cenpa,Cenpm,Cenpn,Cep55,Chaf1a,Cklf,Cks1b,Cks2,Cse1l,Cx3cl1,Dbf4,Dcbld2,Dhfr,Dlgap5,Dnajc9,Donson,Dscc1,Dsn1,Dtl,Dusp4,Dusp5,Dusp6,Dut,E2f1,E2f8,Ect2,Eef1e1,Ell2,Ercc6l,Espl1,Etv1,Etv5,Exo1,Exosc8,Ezh2,Fabp5,…	Mouse
T121_p53-control	_tstat	over all collections	C2: curated gene sets	MCBRYAN_PUBERTAL_BREAST_4_5WK_UP	0.00124844	0.00817048	0.379698	1.91681	0	219	Grhl2,Esrp1,Lad1,Sdc1,Tgif1,St14,Cdh1,Epcam,Ptprk,Rab25,Cdcp1,Kif22,Galnt3,Dsp,Arhgap21,Runx1,Atp1a1,Kcnk1,Thbs1,Errfi1,Fen1,Cyb561,Wwc1,Slc2a1,Ddr1,Tmem30b,Spint1,Tnc,Tnfrsf12a,Slco2a1,Fzd6,Spint2,Krt18,Mboat1,Fn1,Mansc1,Irx2,Vasn,Tpbg,Pawr,Bspry,Slc39a6,Sox9,Esrp2,Cd9,Tacstd2,Ocln,Ehf,Inhbb,Slpi,Nfil3,Ripk4,Dusp16,Cpt1a,Cldn3,Marcksl1,Spp1,Pias3,Ezr,Irf6,Il33,Rnf128,Epb41l4b	63	0.287671	Abcc3,Acta2,Actg2,Adamts5,Aldh1a1,Aldh1a7,Aldoc,Ano1,Apod,Aqp5,Areg,Arg2,Arhgap21,Arhgef3,Atp1a1,Atp1a3,Atp2c1,Atp6v1b1,Bcl6,Boc,Bspry,Cald1,Cap1,Capg,Cd14,Cd9,Cdcp1,Cdh1,Cdh11,Cited1,Cldn10,Cldn3,Cldn4,Cldn7,Cldn8,Cnn1,Cnn3,Col16a1,Cotl1,Cpt1a,Csn3,Ctse,Cxcl14,Cyb561,Ddr1,Dkk3,Dpysl3,Dsp,Dusp16,Dusp6,Egr2,Ehf,Elf5,Emb,Enah,Epb41l4b,Epcam,Erbb3,Errfi1,Esrp1,Esrp2,Ezr,F2r,F3,Fbxo32,Fen1,Fgfr2,Fhdc…	Mouse
T121_p53-control	_tstat	over all collections	C2: curated gene sets	JECHLINGER_EPITHELIAL_TO_MESENCHYMAL_TRANSITION_DN	0.00128123	0.00836851	0.453263	1.81366	1	56	Hmmr,Cdh1,Flna,Epcam,Klf10,Tiam1,Atp1a1,Jup,Thbs1,Ctnnd1,Actn4,Myh9,Pkp1,Polr2a,Atf3,Grb7,Prkcz,Numb,Rara,Irf6	20	0.357143	Actn4,Amd1,Arhgef1,Atf3,Atp1a1,Bcl6,Btg2,Cdh1,Chka,Ciao1,Ctnnd1,Ctsh,Dusp1,Egr1,Egr2,Epcam,F3,Fbp2,Flna,Fos,Fzd8,Grb7,Hmmr,Id1,Id2,Id4,Irf6,Itgb5,Itpr1,Jup,Klf10,Klf2,Krt14,Myh9,Nnt,Nr4a1,Nrp1,Numb,Padi2,Pkp1,Plk2,Polr2a,Prkcz,Rara,Sat1,Serpinb5,Sgk1,Stat5a,Tgfb3,Tgm2,Thbs1,Tiam1,Timp3,Tsc22d1,Vamp8,Zfp36	Mouse
T121_p53-control	_tstat	over all collections	C2: curated gene sets	GENTILE_RESPONSE_CLUSTER_D3	0.00128783	0.0083785	0.455841	1.81341	1	55	Cks2,Lmnb1,Zmiz1,Rfc4,Gins1,Plk4,Slbp,Ttk,Pole2,Cdc6,Pom121,Fen1,Sertad2,Brd8,Tdg,Tubgcp3,Adnp,Elf4	18	0.327273	Acadm,Adnp,Amd1,Blcap,Bmi1,Bnip2,Brd8,C2cd2,Cdc6,Cdv3,Cks2,Cnot2,Coil,Crkl,Dr1,Elf4,Fen1,Foxj3,Gins1,Herpud1,Id3,Lmnb1,Lsm14a,Mbd2,Mcl1,Nr2f6,Plk4,Podxl,Pole2,Pom121,Ppp2r1b,Rfc4,Rhob,Ripk1,Rnf4,Rpp40,Schip1,Sertad2,Siah2,Slbp,Slc25a44,Ssh1,Taf11,Tdg,Tiparp,Tlk1,Tm4sf1,Tnfaip8,Trappc8,Trim13,Ttk,Tubgcp3,Ung,Zfand5,Zmiz1	Mouse
T121_p53-control	_tstat	over all collections	C2: curated gene sets	KEGG_PORPHYRIN_AND_CHLOROPHYLL_METABOLISM	0.001287	0.0083785	-0.665735	-1.88293	3	20	Alas1,Alad,Blvrb,Uros,Fech,Mmab,Hmox2,Urod,Cox10,Cox15	10	0.5	Alad,Alas1,Blvra,Blvrb,Cox10,Cox15,Cp,Cpox,Ears2,Eprs,Fech,Gusb,Hccs,Hmbs,Hmox1,Hmox2,Mmab,Ppox,Urod,Uros	Mouse
T121_p53-control	_tstat	over all collections	C2: curated gene sets	REACTOME_SIGNALING_BY_TGF_BETA_RECEPTOR_COMPLEX	0.00130804	0.00849329	0.437654	1.77141	1	59	Tfdp1,Tgif1,Xpo1,Rbl1,Junb,Ncor2,Skil,F11r,Tgfbr1,Uchl5,Trim33,Cgn,E2f5,Prkcz,Cdk8,Hdac1,Smad7,Serpine1,Pmepa1,Cdkn2b	20	0.338983	Arhgef18,Ccnc,Ccnt1,Ccnt2,Cdk8,Cdk9,Cdkn2b,Cgn,E2f4,E2f5,F11r,Fkbp1a,Furin,Gm11808,Hdac1,Junb,Men1,Mtmr4,Myc,Ncor1,Ncor2,Pard3,Pard6a,Parp1,Pmepa1,Ppm1a,Ppp1ca,Ppp1cb,Ppp1cc,Ppp1r15a,Prkcz,Rbl1,Rhoa,Rps27a,Serpine1,Ski,Skil,Smad2,Smad3,Smad4,Smad7,Smurf1,Smurf2,Sp1,Strap,Stub1,Tfdp1,Tgfbr1,Tgfbr2,Tgif1,Tgif2,Trim33,Ube2d1,Ube2d3,Uchl5,Usp9x,Wwtr1,Xpo1,Zfyve9	Mouse
T121_p53-control	_tstat	over all collections	C2: curated gene sets	NAKAMURA_TUMOR_ZONE_PERIPHERAL_VS_CENTRAL_UP	0.00131579	0.00852683	0.347238	1.7573	0	229	Top2a,Tuba1c,Mcm5,Kpna2,Hmmr,Ncapg,Ccnb2,Racgap1,Rfc4,Tk1,Cdk1,Birc5,Tipin,Ptprk,Rrm2,Tuba1b,Tmpo,Shcbp1,Pole2,Donson,Ccdc85c,Diaph3,Thbs1,Fermt1,Daam1,Gins2,Trip13,Hnrnpab,Pbk,Tuft1,Psmc3ip,Stag1,Cenpw,Pelp1,Myh9,Fblim1,Col12a1,Rad51c,Lamc2,Kras,Fn1,Lama3,Gemin6,Cep55,Anxa3,Tubg1,Emp1,Hsp90aa1,Iffo2,Cenpm,Abhd2,Ezr,Klf7,Neurl1b,Rpa3,Tnpo1,Tubb4b,Sox4,Eif2s1,Pmepa1,Dctpp1	61	0.266376	Aatf,Abca1,Abcc10,Abhd2,Acot7,Acot9,Adamts1,Akap12,Ankrd39,Ano1,Anxa3,Arap3,Arhgef18,Atg3,Aurkaip1,Axl,Bace1,Birc5,Bop1,Cald1,Calm3,Cav1,Cav2,Ccdc58,Ccdc80,Ccdc85c,Ccnb2,Cct2,Cd47,Cdh11,Cdk1,Cenpm,Cenpv,Cenpw,Cep55,Chac2,Cln8,Cmtm3,Cmtm7,Cnn3,Col12a1,Col1a2,Col3a1,Col4a1,Cox17,Crim1,Ctnnal1,Cxxc5,Cygb,Daam1,Dctn5,Dctpp1,Derl1,Diaph3,Dkc1,Dkk3,Donson,Dph3,Dtymk,Ebna1bp2,Efemp1,Eif2s1,Eif5,Emp1,Ets…	Mouse
T121_p53-control	_tstat	over all collections	C2: curated gene sets	BASAKI_YBX1_TARGETS_UP	0.00132275	0.00855517	0.617967	3.14317	0	234	Mcm4,Anln,Rfc5,Tyms,Smc2,Tpm4,Mki67,Mcm5,Bub1b,Kpna2,Tpx2,Ccnb1,Ccna2,Cenpa,Mcm7,Prc1,Mcm2,Cdca8,Chaf1a,Dtl,Mcm3,Zwilch,Uhrf1,Ccnb2,Kif2c,Wdhd1,Hmgb2,Cdc20,Tk1,Cdk1,Aurkb,Kif20a,Plk1,Espl1,Tubb6,Birc5,Flna,Flnb,Mis18a,Ncapd2,Rangap1,Mcm10,Gins1,Bora,Kif22,Ndc80,Hat1,Aurka,Shcbp1,Hjurp,Mad2l1,Bub1,Ska2,Rad51,Cenpo,Slc7a5,Cdc6,Myo19,Diaph3,Thbs1,Nek2,Dhfr,Chek1,Cdca3,Prpf3,Aspm,Nuf2,Gins2,Melk,Rfc3…	120	0.512821	Actr1a,Afap1l1,Ahsa1,Anln,Anxa3,Areg,Arpc5l,Asf1b,Aspm,Atl3,Aurka,Aurkb,Axl,Birc5,Bora,Bub1,Bub1b,Cacybp,Cad,Camta1,Cav1,Ccm2,Ccna2,Ccnb1,Ccnb2,Ccnd3,Cda,Cdc20,Cdc42ep3,Cdc6,Cdca3,Cdca8,Cdk1,Cdk2,Cdk2ap2,Cdkn3,Cenpa,Cenpi,Cenpm,Cenpn,Cenpo,Cenpw,Cep55,Chaf1a,Chek1,Chordc1,Commd4,Cotl1,Crebzf,Crem,Cstf3,Cth,Cyth3,Dazap1,Dcun1d5,Ddb2,Depdc1b,Dhfr,Dhrs11,Dhx9,Diaph3,Dkk3,Dlc1,Dnajc9,Dpysl3,Dr1,Dtl,D…	Mouse
T121_p53-control	_tstat	over all collections	C2: curated gene sets	MARTINEZ_RESPONSE_TO_TRABECTEDIN_DN	0.00132802	0.00857248	0.411871	2.09749	0	235	Anln,Top2a,Wee1,Ccna2,Pcna,Dck,Coro1c,Dtl,Mcm3,Tgif1,Cdk1,Plk1,Ptprk,Aurka,Dlg5,Tmpo,Rad54b,Kif11,Bub1,Phf6,Spin1,Rcc1,Ncoa6,Cdc42bpa,Arhgef2,Ep400,Tcerg1,Rcor1,Uck2,Luzp1,Slc2a1,Ube2c,Srsf4,Gabpb2,Dis3,Prim2,Ddx20,Smarca5,Kdm1a,Eml4,Acsl3,Rad23b,Tdg,Tardbp,Cep55,Bub3,Lbr,Rbm14,Ube2t,Gm49383,Usp22,Foxk2,Txnrd1,Thrap3,Srrm2,Cdc25c,Nmi,Tbk1,Pafah2,Pkn2,Nufip1,Snip1,Med17,Lrrc42,Ywhae,Ercc3,Pold3,Ri…	69	0.293617	Acsl3,Adsl,Anln,Arfgap1,Arfgef2,Arhgef2,Arpc5l,Atf1,Atg5,Aurka,B4galt5,Bag2,Bcl2l1,Birc2,Birc6,Blzf1,Btaf1,Btg1,Bub1,Bub3,Ccna2,Ccnh,Cct4,Cdc23,Cdc25c,Cdc27,Cdc42bpa,Cdc5l,Cdh11,Cdk1,Cdk7,Cep55,Cflar,Clcn7,Cmpk1,Coro1c,Cpsf7,Crk,Crlf3,Csnk2a1,Cxxc5,Cyhr1,Dck,Ddx20,Ddx21,Dis3,Dkc1,Dlg5,Dnaja2,Dtl,Egfr,Eif2a,Eif3a,Eif4b,Elovl6,Eml4,Ep400,Epb41,Eps15,Eps8,Ercc3,Fadd,Faf1,Fbxl3,Fkbp15,Fndc3a,Fnta,Fox…	Mouse
T121_p53-control	_tstat	over all collections	C2: curated gene sets	SENGUPTA_NASOPHARYNGEAL_CARCINOMA_UP	0.00133156	0.00857855	0.55318	2.79846	0	230	Mcm4,Anln,Top2a,Cenpe,Tyms,Dbf4,Ect2,Bub1b,Ccna2,Rrm1,Prc1,Pcna,Ncapg,Cdca7,Dtl,Hells,Uhrf1,Haus6,Fignl1,Wdhd1,Hmgb2,Racgap1,Cdk1,Nusap1,Ccnf,Ascc3,Xpo1,Ccne2,Gins1,Cenpf,Ttf2,Rrm2,Ndc80,Ezh2,Eri1,Tmpo,Ttk,Kif11,Dlgap5,Dut,Mad2l1,Cask,Prr11,Mastl,Kif18b,Nde1,Pole2,Diaph3,Fermt1,Gmnn,Chek1,Smc4,Nuf2,Melk,Rfc3,Arl6ip6,Pbk,Xaf1,Cep135,Brip1,Rbbp8,Kif15,Vangl2,Cenpj,Mcm8,Ckap4,Znrf3,Ssx2ip,Dna2,Fanci…	100	0.434783	Acer3,Acta2,Adam23,Adamts2,Adh5,Akt3,Angpt2,Anln,Apoc1,Arl6ip6,Asap1,Ascc3,Atl2,Atp11c,B4galt6,Brip1,Bst2,Bub1b,Cald1,Caprin1,Cask,Ccl2,Ccna2,Ccne2,Ccnf,Cd14,Cd200,Cd274,Cdc7,Cdca7,Cdh11,Cdk1,Cenpe,Cenpf,Cenpj,Cenpk,Cep135,Cep55,Chek1,Chn1,Ckap4,Clasp1,Col15a1,Col1a1,Col1a2,Col27a1,Col3a1,Col4a1,Col4a2,Col5a1,Col5a2,Col8a1,Ctsc,Cxcl10,Cxcl9,Dbf4,Ddx60,Depdc1b,Diaph3,Dlgap5,Dna2,Dnajc9,Dock4,Dock7…	Mouse
T121_p53-control	_tstat	over all collections	C2: curated gene sets	FERRANDO_T_ALL_WITH_MLL_ENL_FUSION_DN	0.00135685	0.00870757	0.443819	1.85132	1	66	Top2a,Tyms,Mcm5,Rrm1,Pcna,Mcm2,Chaf1a,Pkmyt1,Lmnb1,Hmgb2,Plp2,Ranbp1,Dut,Pold2,Ube2s,Kpnb1,Ube2c,Hmgn2,Cdk2,Khsrp	20	0.30303	Acaa2,Ap3s1,Aplnr,Aplp2,Bard1,Bclaf1,C1qbp,Cdk2,Chaf1a,Cox8a,Cse1l,Dock2,Dut,Eef1d,Eif3b,Eps15,Fkbp5,Gapdh,Glul,Gm10282,Got2,Hadh,Hint1,Hmga1,Hmgb2,Hmgn2,Igfbp2,Khsrp,Kpnb1,Lbr,Lmnb1,Mapkapk3,Mcm2,Mcm5,Myc,Nup93,Pcna,Pgam1,Pkmyt1,Plp2,Pola2,Pold2,Ppp2r2a,Prdx6,Psma2,Psma6,Psmb2,Ptp4a2,Ranbp1,Rftn1,Rrm1,S100a4,Sdha,Slc1a5,Slc29a1,Slc9a1,Sord,Tfdp2,Tmem131,Top2a,Trip12,Tyms,Ube2c,Ube2s,Usp10,Vbp1	Mouse
T121_p53-control	_tstat	over all collections	C2: curated gene sets	SCIBETTA_KDM5B_TARGETS_DN	0.00135593	0.00870757	0.433106	1.79823	1	65	Top2a,Ect2,Bub1b,Ccnb1,Hmmr,Kif2c,Cdk1,Psip1,Ndc80,Aurka,Ttk,Dlgap5,Brca1,Ncaph,Cdca3,Fbxo5,Prps1l3,Pbk,Snrpd1,Bub3,Sox9,Oip5	22	0.338462	Ap4s1,Arl6ip5,Asf1a,Aurka,Brca1,Bub1b,Bub3,Cav1,Ccnb1,Cdca3,Cdk1,Cyb5a,Dhcr24,Dlgap5,Dpy19l1,Ect2,Eif5b,Epb41l1,Fabp5,Fbxo5,Fhl1,Gca,Gm20605,Hmmr,Igfbp2,Insig1,Ipp,Isg15,Itgb1bp1,Ivns1abp,Kdm5b,Kif2c,Lgals3bp,Limch1,Lrch4,Ncaph,Ndc80,Nedd9,Oip5,Pbk,Pde3b,Phf20,Pir,Pls3,Ppox,Prps1,Prps1l3,Psd3,Psip1,Psme3,Rab3gap2,Recql,Reep1,Scnn1a,Serinc5,Smarca2,Smc5,Snrpd1,Sox9,Sptssa,Ss18,Swap70,Top2a,Ttk,Ubr7	Mouse
T121_p53-control	_tstat	over all collections	C2: curated gene sets	FOURNIER_ACINAR_DEVELOPMENT_LATE_2	0.00136986	0.00875705	0.615946	3.15598	0	246	Mcm4,Mcm6,Dbf4,Cenpa,Mcm7,Prc1,Mcm2,Usp1,Chaf1a,Dtl,Mcm3,Cks2,Actg1,Kif2c,H2afz,Racgap1,Cdk1,Timeless,Plk1,Nusap1,Birc5,Ccnf,Flna,Cdc45,Flnb,Itga3,Tipin,Nup205,Cdc25a,Gins1,Nasp,Cks1b,Cdcp1,Msh6,Rrm2,Nup188,Ndc80,Ncapg2,Ranbp1,Foxm1,Hat1,Pole3,Aurka,Tmpo,Hjurp,Ttk,Dut,Nup107,Pola1,Phc2,Polq,Smarca4,Ckap5,Skp2,Calm2,Cdc6,Rcc1,Blm,Actn1,Ddx11,Fermt1,Dhfr,Rfwd3,Cdca3,Smc4,Aspm,Gins2,Melk,Rfc3,Fen1,P…	126	0.512195	Acaca,Acot9,Actb,Actg1,Actn1,Agfg1,Akt1,Alg8,Anapc5,Anp32e,Anxa5,Aqr,Arf4,Arhgdia,Arl4c,Aspm,Aurka,Bard1,Bcar3,Bcs1l,Birc5,Blm,Cad,Calm1,Calm2,Camsap2,Cap1,Ccnf,Cct2,Cdc25a,Cdc45,Cdc6,Cdc7,Cdca3,Cdcp1,Cdk1,Cdk2,Cdkn3,Cenpa,Cenpn,Chaf1a,Ckap5,Cks1b,Cks2,Clpb,Cnot7,Col4a2,Cse1l,Csnk2a1,Cutc,Dbf4,Dcaf15,Ddx11,Ddx39b,Dhfr,Dhx15,Dnajc10,Dnajc9,Dnm1l,Drosha,Dtl,Dusp4,Dusp6,Dut,Dvl1,Eef1e1,Ehd1,Eif5b,El…	Mouse
T121_p53-control	_tstat	over all collections	C2: curated gene sets	ZHANG_TLX_TARGETS_60HR_DN	0.00136799	0.00875705	0.751084	3.84751	0	245	Mcm4,Anln,Top2a,Rfc5,Pole,Mcm6,Topbp1,Dnmt1,Tyms,Smc2,Dbf4,Mki67,Mcm5,Ect2,Bub1b,Wee1,Ccna2,Mms22l,Rrm1,Tacc3,Mcm7,Dck,Hmmr,Ncapg,Mcm2,Chaf1b,Usp1,Cdca7,Dtl,Mcm3,Nup155,Zwilch,Uhrf1,Ccnb2,Haus6,Spag5,Fignl1,Lig1,Kif2c,Lmnb1,Wdhd1,Hmgb2,Racgap1,Rfc4,Pold1,Tk1,Timeless,Aurkb,Prim1,Plk1,Birc5,Ercc6l,Larp7,Cdc45,Ncapd2,Tipin,Mcm10,Cdc25a,Gins1,Nasp,Cenpf,Kif22,Fanca,Plk4,Msh6,Rrm2,Ncapg2,Incenp,Cdt1,…	152	0.620408	Aatf,Ak4,Amd1,Anln,Anp32e,Asf1b,Atm,Aurkb,Birc5,Blm,Brca1,Bub1,Bub1b,Casp8ap2,Cbx5,Ccna2,Ccnb2,Ccne1,Cd93,Cdc25a,Cdc45,Cdc6,Cdca5,Cdca7,Cdca7l,Cdt1,Cdv3,Cenpf,Cenph,Cenpk,Cenpm,Cenpn,Cep55,Chaf1b,Chek1,Dbf4,Dbt,Dck,Dcps,Dctpp1,Ddx20,Ddx21,Dek,Dhfr,Dhodh,Dhx36,Dimt1,Dis3,Dlg4,Dna2,Dnajc2,Dnajc21,Dnmt1,Dtl,Dut,E2f8,Ect2,Eif2s1,Eif4e,Eif4g1,Eme1,Eprs,Ercc6l,Eri1,Etaa1,Exo1,Exosc2,Ezh2,Fam111a,Fanca,…	Mouse
T121_p53-control	_tstat	over all collections	C2: curated gene sets	ACEVEDO_NORMAL_TISSUE_ADJACENT_TO_LIVER_TUMOR_DN	0.00139697	0.00887468	-0.342959	-1.48729	5	260	Myom1,Agpat2,Uck1,Gpt2,Macrod1,Slc25a1,Acadsb,Hadh,Abhd14b,Romo1,Ubac1,Fasn,Retsat,Gpd1,Fem1a,Ndufb8,Cox5b,Fgfrl1,Sfxn1,Slc25a22,Sdhb,Dgat1,Chchd10,Dysf,Sod1,Pgrmc2,Foxo4,Tmem160,Ncoa4,Tst,Acat2,Galm,Glud1,Irf8,Cygb,Tef,Hagh,Mxd4,Prdx5,Slc50a1,Mrpl53,Dgat2,Pam16,Bphl,Igfbp4,Bet1l,Atp6v0e2,Vps28,Tm7sf2,Cbx7,Urod,Evl,Igfals,Clpp,Oat,Ak3,Dhrs1,Eif2ak1,Kpna1,Hsd3b7,Cyb5b,Tshz2,Pdxk,Mrps18a,Dhrs7,Cdk2…	81	0.311538	Aars,Abhd10,Abhd14b,Abhd6,Acadsb,Acat2,Actg1,Adi1,Agpat2,Ahcy,Ak3,Aldh7a1,Alg9,Alpl,Aph1a,Arhgap10,Armc6,Arnt,Atf5,Atp1b1,Atp6v0e2,Bcl2l13,Bet1l,Bok,Bphl,Cadm1,Calml3,Camk1,Capn5,Cbs,Cbx7,Cd99l2,Cda,Cdk2ap2,Cdk9,Cenpv,Cers6,Chchd10,Cldn3,Clpp,Clptm1,Cmas,Cndp2,Cnot2,Coq10b,Cox5b,Cpsf1,Csk,Ctsb,Cyb5b,Cygb,Cyp39a1,Ddx18,Decr2,Dgat1,Dgat2,Dhrs1,Dhrs7,Diaph1,Dnajb11,Dynll2,Dysf,Eef2,Eef2k,Efhd2,Eif2a…	Mouse
T121_p53-control	_tstat	over all collections	C2: curated gene sets	BORCZUK_MALIGNANT_MESOTHELIOMA_UP	0.00141243	0.00887468	0.393693	2.04899	0	266	Top2a,Mcm6,Bub1b,Kpna2,Wee1,Tpx2,Ccnb1,Tfdp1,Pcna,Dck,Cks2,H2afz,Rfc4,Tk1,Ccnf,Rad21,Flna,Ywhaz,Ccne2,Gins1,Morf4l2,Cks1b,Msh6,Prps2,Kif11,Atp2a2,Prrc2c,Mad2l1,Prdx4,Anxa2,Cdc42bpa,Ube2s,Calu,Smarcc1,Smc4,Actl6a,Rcor1,Ftsj1,Ube2c,Rfc2,Tusc3,Pak2,Kdm1a,Smc1a,Itgav,Ddost,Fzd6,Dusp7,Mpzl1,Adnp,Pgk1,Ran,Sqle,Srd5a1,Rpa1,Ilf2,Bub3,Rif1,Acbd3,Rp2,Srsf1,G3bp1,Ywhaq,Terf1	64	0.240602	Acap2,Acbd3,Actl6a,Adnp,Ahcy,Anxa2,Ap2s1,Ap3b1,Arl1,Arpc4,Atp2a2,Azin1,Bicd2,Blmh,Blvra,Bphl,Bub1b,Bub3,Cald1,Calu,Capn7,Ccnb1,Ccne2,Ccnf,Ccng1,Cct2,Cct3,Cct5,Cdc27,Cdc42bpa,Cdk4,Cdk7,Cdkn2c,Cgrrf1,Chtop,Cks1b,Cks2,Cnot8,Copa,Cops5,Crebbp,Csnk1d,Dbi,Dbn1,Dck,Ddost,Ddx18,Dennd5a,Dkc1,Dock1,Dusp7,Dynlt3,Eif3h,Eif3i,Emg1,Eprs,Ergic3,F2r,Fads1,Fbl,Fkbp1a,Fkbp4,Flna,Fnta,Fscn1,Ftsj1,Fzd6,G3bp1,Gars,Gd…	Mouse
T121_p53-control	_tstat	over all collections	C2: curated gene sets	DAZARD_RESPONSE_TO_UV_NHEK_DN	0.00141243	0.00887468	0.436333	2.26834	0	262	Top2a,Mki67,Bub1b,Wee1,Ccnb1,Cenpa,Usp1,Ccnb2,Fnbp1l,Lmnb1,Wdhd1,Zmiz1,Larp7,Xpo1,Cenpf,Plk4,Msh6,Slbp,Aurka,Npat,Ttk,Sart3,Kif11,Prrc2c,Phc2,Slc7a1,Fat1,Pole2,Kif14,Ddit4,Bptf,Smc4,Hmgxb4,Spen,Usp6nl,Abl1,Wwc1,Sertad2,Ccne1,Zbed4,Mdc1,Brd8,Orc2,Phlpp1,Chd1,Cbfa2t2,Baz1a,Ldlr,Lpp,Wdfy3,Dusp7,Mnt,Tubgcp3,Adnp,Fem1b,Scaf11,Rif1,Elf2,Vps13b,Med13l,Baz1b,Ctbp2,Pogz,Pum2,Per2,Nup153,Pms1,E2f5,Morc3,Rr…	102	0.389313	Abl1,Adcy9,Adnp,Aff1,Ahdc1,Ahr,Akap10,Akap9,Appbp2,Arhgef7,Arid3a,Arid5b,Asxl1,Atf2,Atp13a3,Atp2b1,Atrx,Aurka,Auts2,Bach1,Baz1a,Baz1b,Baz2b,Bbx,Bcar3,Bcl7a,Birc2,Bptf,Brd8,Btbd3,Bub1b,Casp8,Cbfa2t2,Cblb,Ccdc93,Ccnb1,Ccnb2,Ccne1,Cdyl,Cebpd,Cenpa,Cenpf,Cep170,Cep350,Cers6,Chd1,Chd9,Clasp1,Cnot2,Cnot4,Creb3l2,Crebbp,Ctbp2,Ctcf,Cul1,Cyth1,Ddit4,Dido1,Dmtf1,Dock4,Dock9,Dst,Dtx2,Dusp7,Dyrk1a,Dyrk2,E2f3…	Mouse
T121_p53-control	_tstat	over all collections	C2: curated gene sets	GENTILE_UV_HIGH_DOSE_DN	0.00141044	0.00887468	0.381127	1.97237	0	258	Topbp1,Kpna2,Wee1,Ccnb1,Cenpa,Usp1,Cks2,Lmnb1,Hmgb2,Zmiz1,Rfc4,Rad21,Klf10,Xpo1,Gins1,Nasp,Plk4,Slbp,Lsm2,Aurka,Ttk,Atp2a2,Phc2,Runx1,Pole2,Cdc6,Ddit4,Thbs1,Hmgxb4,Tbl1x,Pom121,Fen1,Spen,Fosl2,Sertad2,Zbed4,Itga6,Brd8,Lrba,Hnrnpu,Stx3,Pcgf3,Chd1,Dusp7,Tdg,Tardbp,Tubgcp3,Adnp,Exosc2,Elf4,Pkp4,Snrnp40,Lbr,Nfil3,Clint1,Mapk6,Atf3,Rbms1,Pogz,Pum2,Nup153,Morc3,Isg15,Cdk8,Crkl,Casp3,Arf6,Prkcd,Maff,Ung…	93	0.360465	Acadm,Adnp,Ahdc1,Amd1,Arf6,Arid5b,Arl4c,Asph,Atf3,Atp13a3,Atp2a2,Atp6v1b2,Aurka,Auts2,Bach1,Bcar3,Bhlhe40,Blcap,Bmi1,Bmpr1a,Bnip2,Brd8,C2cd2,Casp3,Casp8,Ccnb1,Cdc42ep4,Cdc6,Cdk7,Cdk8,Cdv3,Cebpd,Cenpa,Chd1,Chsy1,Chtop,Cks2,Clint1,Cnot2,Coil,Crkl,Cstf3,Ctdsp2,Cul1,Cxcl12,Ddit3,Ddit4,Ddx17,Ddx3x,Dicer1,Dr1,Dusp1,Dusp11,Dusp5,Dusp7,Dyrk1a,E2f3,Eapp,Eef1e1,Eif4e,Elf4,Emg1,Eps8,Exosc2,Fadd,Fbxo46,Fen1,…	Mouse
T121_p53-control	_tstat	over all collections	C2: curated gene sets	GINESTIER_BREAST_CANCER_ZNF217_AMPLIFIED_DN	0.00141044	0.00887468	0.3188	1.64982	0	258	Suv39h1,Rangap1,Hcfc1,Rbm15b,Fanca,Ptbp1,Nup62,Smarca4,Haus8,Rtkn,Nup214,Rcc1,Arhgef2,Lmna,Ddx11,Vars,Gtse1,Llgl1,Ctnnd1,Prrc2a,Ilf3,Cntrob,Srcap,Hira,Khsrp,Zmynd19,Cic,Depdc5,Rbm10,Tardbp,Xpo5,Gatad2a,Ppm1g,Agrn,Rassf7,Rbm14,Sh3bp2,Klf16,Fbxl19,Tead4,Srrt,Szt2,Baz1b,Sbno2,Arhgef11,Tmem132a,Smg7,Smg5,Dazap1,Tcf3,Srrm2,Larp1,Rnps1,Fbxl18,Myo9b,Ints1,Csnk1e,Pprc1,Sun1,Atn1,Rap1gap2,Sfswap,Cc2d1b,Te…	91	0.352713	Abca7,Abcc10,Abcf3,Acad10,Acad12,Acap1,Acin1,Agrn,Ampd2,Ankrd13d,Ankrd54,Arhgap17,Arhgap30,Arhgef11,Arhgef2,Armc6,Arpc5l,Atat1,Atf5,Atn1,Atxn2l,B4galt1,Baz1b,Bbs1,BC005561,Brd1,Calr,Camk2b,Cc2d1b,Ccdc93,Cdc42ep1,Cdc42se1,Cic,Clasrp,Cnot3,Cntrob,Cops7b,Cpsf7,Csnk1e,Csnk1g2,Csnk2b,Ctnnd1,Cul7,Cul9,Cyba,Daglb,Dazap1,Dcaf8,Dclre1c,Ddx11,Ddx39b,Dennd4b,Dennd5a,Depdc5,Dhx33,Dmwd,Dot1l,Drg2,Ehmt2,Eif3b,…	Mouse
T121_p53-control	_tstat	over all collections	C2: curated gene sets	GRADE_COLON_AND_RECTAL_CANCER_UP	0.00140252	0.00887468	0.452225	2.33431	0	256	Mcm4,Rfc5,Mcm5,Ccnb1,Rrm1,Mcm7,Pcna,Mcm2,Cdca7,Hells,Mcm3,Cks2,H2afz,Pafah1b3,Hmgb2,Cdk1,Timeless,Plk1,Nusap1,Cdc45,Smpd4,Bora,Rrm2,Sephs1,Pdk3,Aurka,Eri1,Hjurp,Gpsm2,Cdc25b,Polq,Prdx4,Pold2,Kntc1,Rtkn,Nono,Cdc6,Rcc1,Ddit4,Ska3,Fermt1,Ets2,Eif4a1,Rlim,Eftud2,Usp7,Melk,Dhx9,Mthfd2,Rfc2,Mdc1,Cd44,Hnrnpk,Cep57l1,Ptpn12,Camsap1,Zdhhc9,Ran,Gemin6,Sox9,Ubr4,Mbtps2,Ssrp1,Srsf1,Dhx8,Atp6ap2,Nsmce2,Eif6,G…	89	0.347656	Aamp,Aars,Abcb8,Abcf1,Acbd6,Ahcy,Alg1,Ampd3,Anxa5,Atic,Atp6ap2,Aurka,Bace2,Bora,Bphl,Camsap1,Carhsp1,Ccdc85b,Ccdc92,Ccnb1,Cct5,Cct7,Cct8,Cd44,Cdc25b,Cdc45,Cdc6,Cdca7,Cdk1,Cdk7,Cep57l1,Cfb,Chchd2,Cks2,Cnbp,Col4a1,Cops8,Csnk1e,Cstf1,Ctsb,Dap3,Dcaf7,Ddit4,Ddx1,Ddx27,Def8,Dgat2,Dhx8,Dhx9,Dnaja3,Dnajc2,Dnttip1,Dolk,Dpm1,Dpy19l1,Drg1,Dusp18,Ecd,Eef1e1,Eftud2,Eif2s2,Eif3b,Eif3e,Eif4a1,Eif4b,Eif6,Eng,Eno…	Mouse
T121_p53-control	_tstat	over all collections	C2: curated gene sets	HORIUCHI_WTAP_TARGETS_DN	0.00140845	0.00887468	0.521215	2.71291	0	264	Anln,Top2a,Rfc5,Tyms,Mki67,Bub1b,Tpx2,Ccnb1,Ccna2,Cenpa,Rrm1,Mcm7,Prc1,Hmmr,Ncapg,Cdca8,Hells,Cks2,Uhrf1,Ccnb2,Spag5,Kif2c,Lmnb1,Hmgb2,Racgap1,Cdc20,Pold1,Tk1,Cdk1,Aurkb,Kif20a,Plk1,Espl1,Nusap1,Birc5,Flna,Plp2,Ncapd2,Cks1b,Kif22,Rrm2,Sephs1,Cdca2,Ndc80,Foxm1,Aurka,Hnrnpa3,Pi4k2b,Tmpo,Ckap2l,Hjurp,Ttk,Hmgcr,Kif11,Dlgap5,Cdc25b,Pola1,Mad2l1,Bub1,Ckap2,Prr11,Shmt1,Kif18b,Kif14,Ska3,Ube2s,Nek2,Ddx11…	102	0.386364	Abcd3,Acat2,Angpt2,Ankrd46,Anln,Arf6,Arhgap18,Arl5b,Arl6ip6,Arntl2,Arsb,Asf1a,Asf1b,Aspm,Atg9a,Atl3,Atp11c,Atp2c1,Atp8b2,Atxn10,Aurka,Aurkb,B4galt6,Bcap29,Birc5,Bnip2,Btbd6,Bub1,Bub1b,Bub3,C1d,C1qbp,Canx,Cat,Ccdc86,Ccna2,Ccnb1,Ccnb2,Ccnc,Cct7,Cd44,Cdc20,Cdc25b,Cdc27,Cdca2,Cdca3,Cdca8,Cdh5,Cdk1,Cdkn3,Cenpa,Cenpm,Cenpn,Cenpw,Cep55,Cep85,Chst1,Ckap2,Ckap2l,Cks1b,Cks2,Cmpk1,Cnn2,Coq3,Cox7b,Crip2,Csk,…	Mouse
T121_p53-control	_tstat	over all collections	C2: curated gene sets	MANALO_HYPOXIA_DN	0.00139665	0.00887468	0.529121	2.72762	0	254	Mcm4,Rfc5,Mcm6,Dbf4,Mcm5,Tpx2,Ccna2,Rrm1,Prc1,Mcm2,Usp1,Chaf1a,Mcm3,Zwilch,Pkmyt1,Cdk1,Nusap1,Ccnf,Ercc6l,Tipin,Mcm10,Nup205,Ccne2,Gins1,Nasp,Rrm2,Nup188,Ranbp1,Shcbp1,Hjurp,Mad2l1,Pold2,Exo1,Rad51,Brca1,Stil,Skp2,Pole2,Cdc6,Ncapd3,Ube2s,Ddx11,Fermt1,Nup160,Gmnn,Dhfr,Gins2,Melk,Rfc3,Fbxo5,Fen1,Prps1l3,Vars,Trip13,Nup85,Pbk,Ccne1,Ilf3,Lmnb2,Ttll4,Rfc2,Psmc3ip,Mns1,Snrpa1,Hnrnpu,Exosc8,Cenpn,Snrpd1…	102	0.401575	Aasdhppt,Abcf2,Acat2,Aimp2,Akap1,Amdhd2,Armc6,Asf1b,Atic,Atp13a3,Bard1,Bcs1l,Bop1,Brca1,Bysl,C1qbp,Cad,Ccna2,Ccne1,Ccne2,Ccnf,Cd3eap,Cdc6,Cdc7,Cdk1,Cenpn,Chaf1a,Ciao1,Cisd1,Clpb,Coq2,Cse1l,Cutc,Dbf4,Ddx11,Ddx18,Ddx19a,Ddx21,Ddx23,Dhcr24,Dhcr7,Dhfr,Dhx35,Dkc1,Dlat,Dna2,Dnajc9,Ebna1bp2,Eef1e1,Eif2b3,Eif2s1,Elk1,Elovl6,Emg1,Enpp1,Ercc6l,Exo1,Exosc2,Exosc8,Fam136a,Fancg,Fanci,Fasn,Fbxo42,Fbxo5,Fen1,F…	Mouse
T121_p53-control	_tstat	over all collections	C2: curated gene sets	WEST_ADRENOCORTICAL_TUMOR_UP	0.00140252	0.00887468	0.502865	2.60847	0	259	Top2a,Rfc5,Tuba1c,Dnmt1,Bub1b,Tpx2,Ccnb1,Prc1,Mcm2,Cdk5rap2,Chaf1a,Dtl,Zwilch,Kif2c,H2afz,Hmgb2,Racgap1,Cdk1,Kif20a,Espl1,Cdc25a,Xpo1,Cenpf,Rrm2,Tuba1b,Mad1l1,Ezh2,Foxm1,Slc25a24,Pole3,Aurka,Tmpo,Hmgcr,Sart3,Prrc2c,Bub1,Smarca4,Atp1a1,Slc7a5,Kif18b,Skp2,Kif14,Ube2s,Nek2,Gmnn,Rfwd3,Cdca3,Smc4,Aspm,Melk,Mthfd2,Dync1h1,Pbk,Ccne1,Eno1,Snrpa1,Cad,Fanci,Brd3,Rad23b,Tdg,Sqle,Elf4,Bub3,Bard1,Hspa13,Cep76…	104	0.401544	Abcc1,Acat2,Acly,Acot7,Actr2,Ak6,Angpt2,Ankmy2,Anxa4,Arf3,Arpc3,Arpc5l,Aspm,Atp13a1,Atp1a1,Atp6v0b,Atp6v1g1,Aurka,Babam1,Bard1,Bicd2,Brd3,Bub1,Bub1b,Bub3,Bzw2,Cad,Cand1,Ccnb1,Ccne1,Cd164,Cdc123,Cdc23,Cdc25a,Cdc25c,Cdca3,Cdk1,Cdk17,Cdk5rap2,Cdk8,Cebpg,Cenpf,Cenpm,Cep76,Chaf1a,Clint1,Cnot8,Col4a2,Cope,Dap3,Dcaf15,Dctn2,Dda1,Dhcr7,Dicer1,Dnajb1,Dnajb6,Dnajc6,Dnmt1,Dolk,Dpp3,Dtl,Dync1h1,E2f6,Ebp,Eif2…	Mouse
T121_p53-control	_tstat	over all collections	C2: curated gene sets	MUELLER_PLURINET	0.00141643	0.00888293	0.576249	2.99616	0	263	Mcm4,Rfc5,Mcm6,Cenpe,Mcm5,Bub1b,Kpna2,Wee1,Tpx2,Ccnb1,Ccna2,Pcna,Hmmr,Mcm2,Chaf1a,Mcm3,Cks2,Ccnb2,Spag5,Pask,Tgif1,Rfc4,Pold1,Tk1,Cdk1,Aurkb,Birc5,Cdc45,Mcm10,Cks1b,Psip1,Msh6,Sephs1,Cdt1,Aurka,Tmpo,Ptma,Polq,Pold2,Chek2,Exo1,Rad51,Pmf1,Anxa2,Bak1,Traip,Eppk1,Blm,Rad54l,Ddx11,Gmnn,Smarcc1,Dhfr,Chek1,Mybl2,Rpa2,Kpnb1,Rfc3,Fen1,Tcerg1,Trip13,Hnrnpab,Ccne1,Hspa14,Rfc2,Trim28,Exosc8,Hnrnpk,Stx3,Snrpd…	110	0.418251	Aatf,Aimp2,Anapc1,Anp32a,Anxa2,Anxa3,Apex1,Apoe,Arid3b,Arl4a,Armc6,Atic,Aurka,Aurkb,Bag6,Bak1,Bccip,Bcl2,Bik,Birc5,Bivm,Blm,Brix1,Bub1b,Bysl,Casp6,Casp9,Ccna2,Ccnb1,Ccnb2,Ccnd1,Ccne1,Cda,Cdc25c,Cdc45,Cdc7,Cdk1,Cdk7,Cdt1,Cebpz,Cenpe,Chaf1a,Chek1,Chek2,Cks1b,Cks2,Coil,Cops3,Cops6,Ctbp2,Cxadr,Daxx,Dazap1,Dctpp1,Ddx11,Dhcr24,Dhfr,Diaph1,Dnmt3b,Dscc1,Elac2,Eppk1,Erbb3,Ercc5,Ewsr1,Exo1,Exosc3,Exosc7,Ex…	Mouse
T121_p53-control	_tstat	over all collections	C2: curated gene sets	LINDGREN_BLADDER_CANCER_CLUSTER_3_UP	0.00143267	0.00896772	0.523364	2.72843	0	268	Mcm4,Top2a,Mcm6,Cenpe,Tyms,Stmn1,Dbf4,Mcm5,Kpna2,Ccnb1,Cenpa,Tacc3,Prc1,Pcna,Chaf1b,Cdca8,Chaf1a,Cks2,Ccnb2,Fignl1,Lig1,Kif2c,H2afz,Wdhd1,Hmgb2,Racgap1,Rfc4,Tk1,Cdk1,Plk1,Birc5,Cdc45,Mis18a,E2f1,Poc1a,Cdc25a,Cstf2,Nasp,Cenpf,Cks1b,Plk4,Rrm2,Ncapg2,Kifc1,Cdt1,Ezh2,Aurka,Prps2,Rbl1,Tmpo,Kif11,Dlgap5,Mad2l1,Bub1,Prdx4,Ckap2,Ska2,Exo1,Rad51,Brca1,Shmt1,Cdc6,Traip,Ncoa6,Kif14,Rad54l,Impa2,Nek2,Gmnn,My…	104	0.38806	Acadm,Acot1,Acox1,Acsl1,Acsl4,Adam17,Ak2,Akap12,Akr1b10,Akr1b8,Alas1,Aldh9a1,Ankrd27,Anxa4,Ap1s2,Arhgef26,Arrb2,Ass1,Atg5,Atp6v1c1,Aurka,Bcar3,Bcl2l1,Birc5,Blvrb,Brca1,Brix1,Btg3,Bub1,Ccnb1,Ccnb2,Ccne1,Cdc25a,Cdc45,Cdc6,Cdc7,Cdca8,Cdk1,Cdk2,Cdkn2c,Cdt1,Cenpa,Cenpe,Cenpf,Cenpn,Cenpq,Cep55,Cep85,Chaf1a,Chaf1b,Ckap2,Cks1b,Cks2,Clptm1l,Copb2,Cox7b,Cpd,Cript,Cstf2,Cstf3,Cxcl14,Dab2,Dapk1,Dbf4,Dbi,Ddah…	Mouse
T121_p53-control	_tstat	over all collections	C2: curated gene sets	GOLDRATH_ANTIGEN_RESPONSE	0.00147493	0.0092148	0.563605	2.93517	0	274	Mcm4,Anln,Top2a,Rfc5,Topbp1,Stmn1,Tpm4,Mki67,Mcm5,Ect2,Kpna2,Wee1,Ccnb1,Ccna2,Cenpa,Rrm1,Tacc3,Prc1,Pcna,Cdca8,Chaf1a,Dtl,Mcm3,Cks2,Ccnb2,Haus6,Fignl1,Lig1,Kif2c,H2afz,Lmnb1,Hmgb2,Racgap1,Cdc20,Tk1,Cdk1,Aurkb,Kif20a,Prim1,Plk1,Nusap1,Birc5,Ccnf,Rad21,Cdc45,Iqgap3,Plp2,Mcm10,Ier3,Cks1b,Kif22,Plk4,Rrm2,Rnaseh2b,Incenp,Ezh2,Hat1,Aurka,Galnt3,Tmpo,Ttk,Arhgap21,Mis18bp1,Kif11,Dlgap5,Clic4,Pola1,Mad2l1…	121	0.441606	Acot7,Adam8,Ahnak,Ak3,Alad,Alcam,Anln,Anxa1,Anxa2,Anxa4,Arhgap21,Arl5a,Asf1b,Aspm,Aurka,Aurkb,Bag3,Bhlhe40,Birc5,Brca1,Bub1,C3,Capg,Capn2,Carhsp1,Casp1,Casp3,Cbx5,Ccdc50,Ccl5,Ccna2,Ccnb1,Ccnb2,Ccnf,Ccr2,Ccr5,Cd44,Cd48,Cd74,Cdc20,Cdc25c,Cdc45,Cdc6,Cdca3,Cdca5,Cdca8,Cdk1,Cdk2ap1,Cdkn2c,Cdkn3,Cenpa,Chaf1a,Chek1,Cisd1,Cish,Cited2,Ckap2,Cks1b,Cks2,Clic4,Cpox,Cst3,Ctnna1,Ctsd,Cyba,Cyfip1,Dbi,Dennd5a,Dh…	Mouse
T121_p53-control	_tstat	over all collections	C2: curated gene sets	DUTERTRE_ESTRADIOL_RESPONSE_24HR_UP	0.00148368	0.00923458	0.745935	3.88076	0	272	Mcm4,Anln,Top2a,Rfc5,Pole,Mcm6,Dnmt1,Tyms,Stmn1,Smc2,Mki67,Mcm5,Bub1b,Suv39h1,Tpx2,Ccna2,Mms22l,Tfdp1,Rrm1,Tacc3,Mcm7,Prc1,Pcna,Ncapg,Mcm2,Chaf1b,Cdca7,Chaf1a,Dtl,Hells,Mcm3,Arhgap11a,Zwilch,Uhrf1,Ccnb2,Pkmyt1,Spag5,Fignl1,Lig1,Kif2c,Lmnb1,Wdhd1,Racgap1,Rfc4,Pold1,Tk1,Atad5,Cdk1,Timeless,Aurkb,Prim1,Plk1,Espl1,Nusap1,Birc5,Cdc45,Mis18a,Iqgap3,E2f1,Ncapd2,Mcm10,Cit,Ccne2,Gins1,Chtf18,Nasp,Ttf2,Fan…	171	0.628676	Abhd2,Adcy1,Amz1,Anln,Areg,Arhgap11a,Arl3,Asf1b,Aspm,Atad5,Aurka,Aurkb,Bard1,Bcl2,Birc5,Blm,Brca1,Brca2,Bri3bp,Brip1,Bub1,Bub1b,C1qtnf6,Cbx5,Ccdc34,Ccna2,Ccnb2,Ccne2,Cd320,Cdc45,Cdc6,Cdca2,Cdca4,Cdca5,Cdca7,Cdca7l,Cdk1,Cdk2,Cdt1,Celsr2,Cenpi,Cenpj,Cenpl,Cenpm,Cenpn,Cenpo,Cep55,Cep78,Cep85,Chaf1a,Chaf1b,Chek1,Chpt1,Chtf18,Cit,Clspn,Col12a1,Ctsd,Cxcl12,Dars2,Dclre1b,Ddx10,Depdc1b,Deptor,Dhtkd1,Dlga…	Mouse
T121_p53-control	_tstat	over all collections	C2: curated gene sets	LEIN_PONS_MARKERS	0.00148104	0.00923458	-0.520332	-1.77921	4	48	Cat,Cd83,Tmem205,Phospho1,Ndufs1,Ndufb5,Cyp27a1,Tsc22d3,Esyt1,Tns1,Akap12,Fam13a,Coq7,Crot,Hspb8,Pmp22,Ypel5,Kcnab2	18	0.375	Abhd4,Adamts2,Ahnak2,Akap12,Anxa5,Calm3,Capn1,Cat,Cct8,Cd83,Coq7,Crot,Cyp27a1,Dnpep,Dpysl3,Eif5a2,Endod1,Entpd3,Esyt1,Fam13a,Fstl1,Hmga1,Hspb8,Impa2,Kank4,Kcnab2,Kif5b,Lgals8,Ltbp3,Maged2,Mtap,Ndufb5,Ndufs1,Nrg1,Phospho1,Pmp22,Rassf4,Rnd2,Spp1,Steap2,Tmem176a,Tmem205,Tns1,Tsc22d3,Ublcp1,Vdac2,Wrb,Ypel5	Mouse
T121_p53-control	_tstat	over all collections	C2: curated gene sets	BILANGES_SERUM_AND_RAPAMYCIN_SENSITIVE_GENES	0.00148987	0.00925567	-0.523857	-1.77738	4	46	Use1,Rps17,Gm11808,Eef1g,Rps9,Fau,Cox7a2l,Eif3f,Rps5,Rpl13a,Rps13,Rpl27a,Rps3,Rpl36a,Rpl23,Rps16,Eef1b2,Rps14,Rpl13,Exd2,Rpl24,Rps4x,Rps7,Rpl18a,Rps6,Rpl8,Eif3l,Sin3b,Rps27a,Rps23,Rpl21,Rpl15,Rps8,Eif3m,Rpl29	35	0.76087	Cox7a2l,Eef1a1,Eef1b2,Eef1g,Eef2,Eif3f,Eif3h,Eif3l,Eif3m,Eif4b,Exd2,Fau,Gm11808,Lta4h,Nbea,Qars,Rbbp6,Rpl13,Rpl13a,Rpl15,Rpl18a,Rpl21,Rpl23,Rpl24,Rpl27a,Rpl29,Rpl36a,Rpl4,Rpl6,Rpl8,Rps13,Rps14,Rps16,Rps17,Rps23,Rps27a,Rps3,Rps4x,Rps5,Rps6,Rps7,Rps8,Rps9,Sin3b,Spry2,Use1	Mouse
T121_p53-control	_tstat	over all collections	C2: curated gene sets	DOANE_BREAST_CANCER_CLASSES_UP	0.00150921	0.00935821	-0.532147	-1.77533	4	42	Crat,Aldh4a1,Fasn,Pex11a,Cyb5a,Cirbp,Neil1,Ar,Pdcd4,Reep5,Dcxr,Aldh3b2,Gpd1l,Tril,Echdc2,Hmgcs2,Galnt6,Prlr	18	0.428571	Alcam,Aldh3b2,Aldh4a1,Apod,Ar,Cdk12,Cers4,Cirbp,Cpd,Crat,Cyb5a,Dcxr,Echdc2,Fam174b,Fasn,Foxa1,Galnt6,Galnt7,Ggt1,Gpd1l,Hmgcs2,Lasp1,Lrig1,Mlph,Mphosph6,Neil1,Pdcd4,Pex11a,Prlr,Reep5,Rhob,Sidt1,Slc16a2,Spdef,Tbc1d9,Tfap2b,Tmem62,Tnik,Tox3,Tril,Trim3,Xbp1	Mouse
T121_p53-control	_tstat	over all collections	C2: curated gene sets	PEDERSEN_METASTASIS_BY_ERBB2_ISOFORM_7	0.00152439	0.00941703	0.332276	1.73499	0	277	Mcm4,Tyms,Ncapg,Fignl1,Lmnb1,Prim1,Cdc45,Mis18a,Itga3,Gen1,Psip1,Dsg2,Epha1,Ezh2,Sh3rf1,Tmpo,Il13ra1,Kif11,Dut,Pola1,Anxa2,Brca2,Myo10,Rcc1,Actn1,Ska3,Ets2,Dhfr,Tmtc4,Daam1,Aspm,Rbm3,Gins2,Ccdc34,Haus4,Tjp3,E2f7,Myo1e,Hirip3,Srcap,Kif15,Cd44,Mns1,E2f8,Cenpn,Kctd5,Ldlr,Cdc7,Itga5,Aif1l,Fndc3b,Galnt10,Myof,H2afx,Homer3,Cep128,Adam9,Cttn,Dsc2,Rad51ap1,Recql4,Pla2g4c,Isg20,Srsf1,Ap1s3,Tgfa,Arntl2,Cdk…	73	0.263538	Abhd12,Actn1,Adam9,Add3,Aif1l,Akap13,Aldh1a3,Aldh3b2,Aldh5a1,Angptl4,Ankrd11,Anxa2,Anxa9,Ap1s3,Appl1,Arl4a,Arntl2,Arrb1,Aspm,B4galt4,Batf,Bcar3,Bcl2l11,Brca2,Btbd11,Cav2,Ccdc34,Cd44,Cd55,Cdc45,Cdc7,Cdkn1a,Cenpm,Cenpn,Cenpv,Cep128,Cep68,Cflar,Chn1,Cldn1,Clec2d,Cltb,Ctnnal1,Cttn,Cul4a,Cyp4b1,Daam1,Dhfr,Dlgap4,Dnajc22,Dram1,Dsc2,Dsg2,Dtymk,Dut,Dzip3,E2f7,E2f8,Eci1,Edem1,Ehd1,Entpd3,Epha1,Eps8l1,Ercc…	Mouse
T121_p53-control	_tstat	over all collections	C2: curated gene sets	TARTE_PLASMA_CELL_VS_PLASMABLAST_DN	0.00152439	0.00941703	0.435323	2.27305	0	277	Top2a,Cenpe,Topbp1,Tyms,Mki67,Kpna2,Ccnb1,Ccna2,Cenpa,Rrm1,Pcna,Hmmr,Chaf1a,Mcm3,Cks2,Kif2c,Lmnb1,Hmgb2,Cdc20,Rfc4,Cdk1,Prim1,Espl1,Ccnf,Flna,Clic1,Gins1,Nasp,Cks1b,Kif22,Plk4,Rrm2,Bcl3,Kifc1,Ezh2,Foxm1,Prps2,Galnt3,Tmpo,Ttk,Kif11,Dlgap5,Cdc25b,Dut,Mad2l1,Smarca4,Pold2,Slc7a5,Stil,Bak1,Cdc6,Kif14,Ube2s,Nek2,Kifc5b,Rfc3,Trip13,Mthfd2,Uck2,Cbx5,Tax1bp3,Ccne1,Pfkp,Iqgap1,Ube2c,Psmc3ip,Brd8,Pak2,Gnb1…	87	0.314079	Abcd3,Abce1,Acot7,Acta2,Acvr1,Add1,Aff1,Ahcy,Aimp2,Anp32a,Anxa6,Arhgdib,Arid3a,Asna1,Asns,Atic,Atp13a3,Atp1b3,Bag1,Bak1,Bcl3,Blmh,Bop1,Brd8,Bysl,Caprin1,Casp1,Casp6,Cbx5,Ccna2,Ccnb1,Ccnd2,Ccne1,Ccnf,Cct2,Cct4,Cct5,Cct7,Cd180,Cd52,Cdc123,Cdc20,Cdc25b,Cdc27,Cdc6,Cdk1,Cdkn1a,Cdkn3,Cenpa,Cenpe,Chaf1a,Cks1b,Cks2,Clcn3,Clic1,Coasy,Cops5,Coro1a,Cox6c,Cox7b,Cpox,Cradd,Cse1l,Cycs,Cytip,Dbi,Dhcr24,Dlgap5,D…	Mouse
T121_p53-control	_tstat	over all collections	C2: curated gene sets	BENPORATH_ES_1	0.00153846	0.00946856	0.533439	2.78823	0	281	Mcm4,Mcm6,Esrp1,Mcm5,Ect2,Bub1b,Kpna2,Ccnb1,Ccna2,Ap1m2,Mcm7,Hmmr,Mcm2,Chaf1a,Hells,Mcm3,Lsr,Kif2c,Pask,Wdhd1,Cdc20,Rfc4,Cdk1,Aurkb,Prim1,Birc5,Ercc6l,Larp7,Mis18a,Epcam,Mcm10,Cdc25a,Nasp,Psip1,Dsg2,Msh6,Rrm2,Sephs1,Ncapg2,Epha1,Cdt1,Itpr3,Tmpo,Rad54b,Hmgb3,Mis18bp1,Dlgap5,Nup107,Mal2,Bub1,Chek2,Pole2,Ncaph,Cdc6,Myo19,Gmnn,Dhfr,Chek1,Gins2,Rfc3,Fen1,Prps1l3,Mthfd2,Cbx5,Hnrnpab,Ilf3,Pcdh1,Tmx1,Dlg…	99	0.352313	Abce1,Adam23,Aen,Akirin1,Alpl,Amd1,Angel2,Ap1m2,Arl5b,Atp1a2,Aurkb,Auts2,Azin1,Bcl2l12,Birc5,Bmpr1a,Bop1,Brix1,Brwd1,Bub1,Bub1b,Bub3,C1qbp,Cachd1,Caprin2,Casp3,Cbs,Cbx5,Ccar1,Ccna2,Ccnb1,Cdc20,Cdc25a,Cdc6,Cdca5,Cdk1,Cdt1,Cebpz,Chaf1a,Chek1,Chek2,Cobl,Cse1l,Ctsc,Cxadr,Cyp2s1,Dclk1,Ddx18,Ddx21,Dek,Dhfr,Diaph2,Dido1,Dlg3,Dlgap5,Dmkn,Dna2,Dnajb6,Dnmt3a,Dnmt3b,Dscc1,Dsg2,Ect2,Egln3,Elovl6,Epb41l4b,Epc…	Mouse
T121_p53-control	_tstat	over all collections	C2: curated gene sets	SHEDDEN_LUNG_CANCER_GOOD_SURVIVAL_A4	0.00153688	0.00946856	-0.398811	-1.61642	5	137	Nos3,Ak1,Ahcyl2,Dlc1,Fmo5,Fyco1,Smarcd3,S100a13,Naaa,Cyb5a,Atp2b4,Npr1,Rps6ka2,Cacnb1,Zfand5,Adcy7,Nr3c1,Limch1,Lrrc20,Mr1,Pmm1,Vamp5,Hdac5,Sdhd,Cd55,Epb41l1,Fam13a,Sptb,Slc25a16,Ephx1,Hspb8,Zbtb16,Esr1,Ggcx,Pon3,Camta2,Unc93b1,Icam1,Efemp1,Pbxip1,Ppp2r3a,Gpd1l,Zer1,St3gal5,Syne1,Tiparp,Cebpd,Rel,Parm1,Ppp3cc,Apod,Pon2,Rhobtb2,Ttc19,Peli1,Cish,Aldh5a1,Hsd17b11	58	0.423358	Abca3,Adcy7,Ahcyl2,Ak1,Aldh3b1,Aldh5a1,Aplp2,Apod,Aqp3,Arhgef10,Armc9,Arrb1,Atp11a,Atp2b4,Atp8a1,Atxn2,Atxn7,Blvra,Bmp3,Btg3,Cacnb1,Camta2,Capn2,Cd55,Cdc42bpa,Cdkl2,Cds1,Cebpd,Cep112,Chtop,Cish,Cited2,Clock,Cpm,Cyb5a,Dlc1,Dpy19l1,Dusp1,Edem1,Efemp1,Elk3,Epb41l1,Ephx1,Erbb2,Esr1,Evpl,Fam13a,Fhod1,Fmo5,Fyco1,Galnt11,Ggcx,Gls,Gna14,Gon4l,Gpd1l,Haus4,Hdac5,Hopx,Hsd17b11,Hspb8,Icam1,Inppl1,Kcns3,Klhdc…	Mouse
T121_p53-control	_tstat	over all collections	C2: curated gene sets	REACTOME_CELL_CYCLE_MITOTIC	0.00156495	0.00959581	0.649825	3.40436	0	287	Mcm4,Rfc5,Pole,Mcm6,Tyms,Dbf4,Mcm5,Bub1b,Wee1,Ccnb1,Ccna2,Cenpa,Tfdp1,Mcm7,Pcna,Mcm2,Cdk5rap2,Cdca8,Cep250,Mcm3,Zwilch,Ccnb2,Pkmyt1,Lig1,Kif2c,Cdc20,Rfc4,Pold1,Cdk1,Aurkb,Kif20a,Prim1,Plk1,Birc5,Rad21,Ercc6l,Cdc45,E2f1,Rangap1,Mcm10,Cdc25a,Xpo1,Ccne2,Gins1,Cks1b,Lin9,Plk4,Rrm2,Ndc80,Incenp,Mis12,Mad1l1,Cdt1,Cenpl,Aurka,Lin54,Rbl1,Cdc25b,Nup107,Pola1,Mad2l1,Bub1,Pold2,Cep192,Ckap5,Ska2,Cenpo,Kntc1…	151	0.526132	Actr1a,Ahctf1,Akap9,Alms1,Anapc1,Anapc10,Anapc2,Anapc4,Anapc5,Anapc7,Aurka,Aurkb,B9d2,Birc5,Btrc,Bub1,Bub1b,Bub3,Ccna2,Ccnb1,Ccnb2,Ccnd1,Ccnd2,Ccnd3,Ccne1,Ccne2,Ccnh,Cdc14a,Cdc16,Cdc20,Cdc23,Cdc25a,Cdc25b,Cdc25c,Cdc26,Cdc27,Cdc45,Cdc6,Cdc7,Cdca8,Cdk1,Cdk2,Cdk4,Cdk5rap2,Cdk6,Cdk7,Cdkn1a,Cdkn1b,Cdkn2b,Cdkn2c,Cdkn2d,Cdt1,Cenpa,Cenph,Cenpi,Cenpj,Cenpk,Cenpl,Cenpm,Cenpn,Cenpo,Cenpp,Cenpq,Cenpt,Cep135,…	Mouse
T121_p53-control	_tstat	over all collections	C2: curated gene sets	WANG_RESPONSE_TO_GSK3_INHIBITOR_SB216763_DN	0.0015625	0.00959581	0.508701	2.66497	0	289	Mcm4,Mcm6,Tyms,Stmn1,Smc2,Mcm5,Bub1b,Suv39h1,Wee1,Ccna2,Mcm7,Ncapg,Mcm2,Chaf1b,Chaf1a,Dtl,Hells,Mcm3,Uhrf1,Pkmyt1,H2afz,Tk1,Cdc45,Tipin,Mcm10,Mtbp,Cdc25a,Ccne2,Gins1,Nasp,Cks1b,Kif22,Plk4,Msh6,Rrm2,Ranbp1,Shcbp1,Arhgap21,Hmgb3,Pola1,Mad2l1,Bub1,Exo1,Rad51,Brca1,Mastl,Slc7a5,Cenph,Pole2,Cdc6,Blm,Rad54l,Gmeb1,Ncapd3,Diaph3,Gmnn,Dhfr,Rfwd3,Mybl2,Hspa4l,Nuf2,Gins2,Melk,Rfc3,Fen1,Prps1l3,Clspn,Trip13,…	116	0.401384	Acat2,Acsl1,Acsl3,Actl6a,Acy1,Ahsa1,Aldh1a3,Alox12,Ankrd28,Apbb1,Arhgap21,Arl4c,Arrb1,Asf1b,B4galt2,Blm,Brca1,Brip1,Bub1,Bub1b,Bysl,Cables1,Ccdc28a,Ccm2,Ccna2,Ccne1,Ccne2,Ccpg1,Ccr1,Ccr2,Cd151,Cd180,Cd38,Cdc25a,Cdc42ep3,Cdc45,Cdc6,Cdca4,Cdk2,Cenph,Cenpk,Cenpm,Cenpv,Cep76,Chaf1a,Chaf1b,Chst11,Cited2,Cks1b,Clspn,Ctdspl,Cytip,Dars2,Dbn1,Dctpp1,Dcun1d5,Dhcr24,Dhcr7,Dhfr,Diaph3,Dkc1,Dnajc19,Dph2,Dscc1…	Mouse
T121_p53-control	_tstat	over all collections	C2: curated gene sets	COLINA_TARGETS_OF_4EBP1_AND_4EBP2	0.00156986	0.00960812	0.290698	1.52148	0	288	Anln,Top2a,Pole,Dbf4,Ect2,Tpx2,Ccnb1,Ccna2,Tacc3,Hmmr,Hells,Ptprf,Kif2c,Racgap1,Cdc20,Aurkb,Kif20a,Plk1,Espl1,Nusap1,Birc5,Xpo1,Kif22,Ndc80,Tcirg1,Cdt1,Foxm1,Hat1,Ttk,Il13ra1,Dlgap5,Cdc25b,Pola1,Rad51,Cenph,Diaph3,Thbs1,Nek2,Gmnn,Nuf2,Melk,Fbxo5,Pbk,Rcc2,Lrrc40,Parp12,Exosc8,Osbpl3,Snrpd1	49	0.170139	Abcc4,Abhd11,Acadm,Acsl5,Ada,Adamts1,Aggf1,Aig1,Akap12,Aldh2,Aldh7a1,Anln,Aptx,Arfgap2,Armcx2,Asf1b,Asnsd1,Atad3a,Atm,Atp10d,Atp1b1,Aup1,Aurkb,B2m,Bace1,Bag1,Bhlhb9,Bhlhe40,Bicc1,Bid,Birc5,Blvrb,Bmi1,Bst2,C3,C4b,Camk1,Ccl5,Ccna2,Ccnb1,Ccnd1,Cd14,Cd302,Cdc20,Cdc25b,Cdc42se1,Cdh11,Cdk8,Cdo1,Cdt1,Celf2,Cenph,Cenpk,Chrac1,Cltb,Cp,Cpt1c,Creb3l2,Creg1,Cryz,Ctsh,Dbf4,Dbp,Ddah1,Dhrs1,Diaph3,Dlgap5,Dnajc1…	Mouse
T121_p53-control	_tstat	over all collections	C2: curated gene sets	ZHAN_MULTIPLE_MYELOMA_DN	0.0015748	0.00962056	-0.620825	-1.85506	4	25	Pygl,Prkar2b,Tcf7,Smpdl3a,Cxcl12,Aldh1a1,Aldh1a7,Itga2b,Itgb2,Apoc1,Apoe,Cebpd,Cd72,Vcam1,Mrc1,Lipa	16	0.64	Aif1,Aldh1a1,Aldh1a7,Apoc1,Apoe,Cd72,Cebpd,Col1a2,Ctsh,Cxcl12,Dpysl2,Itga2b,Itgb2,Lcn2,Lipa,Mrc1,Msx1,Pla2g7,Prkar2b,Pygl,S100a9,Smpdl3a,Syk,Tcf7,Vcam1	Mouse
T121_p53-control	_tstat	over all collections	C2: curated gene sets	BLUM_RESPONSE_TO_SALIRASIB_DN	0.00157978	0.00963315	0.619127	3.25381	0	292	Top2a,Rfc5,Pole,Mcm6,Topbp1,Dnmt1,Tyms,Stmn1,Smc2,Mki67,Mcm5,Bub1b,Kpna2,Suv39h1,Tpx2,Ccna2,Cenpa,Tfdp1,Rrm1,Tacc3,Prc1,Pcna,Dck,Hmmr,Ncapg,Mcm2,Chaf1b,Usp1,Chaf1a,Mcm3,Cks2,Ccnb2,Spag5,Lig1,Kif2c,H2afz,Sdc1,Pafah1b3,Cdc20,Rfc4,Pold1,Tk1,Cdk1,Timeless,Aurkb,Kif20a,Prim1,Plk1,Espl1,Nusap1,Ccnf,Cdc45,E2f1,Cdc25a,Ccne2,Nasp,Cenpf,Kif22,Fanca,Plk4,Msh6,Rrm2,Ndc80,Incenp,Ranbp1,Ezh2,Aurka,Tmpo,Npat,Pt…	153	0.523973	Abcd3,Acaca,Acly,Adcy9,Anp32a,Apc,Arpp19,Aurka,Aurkb,B4galt5,Bard1,Brca1,Bub1,Bub1b,Carhsp1,Casp8ap2,Cbfb,Cbx1,Ccl2,Ccna2,Ccnb2,Ccnd3,Ccne2,Ccnf,Cd37,Cdc20,Cdc25a,Cdc25b,Cdc25c,Cdc45,Cdc6,Cdc7,Cdk1,Cdk2,Cdk2ap1,Cdkn2c,Cdkn3,Cenpa,Cenpf,Chaf1a,Chaf1b,Chek1,Chn1,Chst12,Ckb,Cks2,Cnn3,Col1a1,Crip2,Cse1l,Cyb5a,Cyp1b1,Dbp,Dbr1,Dck,Ddr2,Ddx23,Dek,Dgcr2,Dhcr24,Dhfr,Dhx15,Dhx9,Dnmt1,Dpysl3,Dtymk,Dut,E2f1,…	Mouse
T121_p53-control	_tstat	over all collections	C2: curated gene sets	REACTOME_MUSCLE_CONTRACTION	0.00158328	0.00963673	-0.615102	-1.86045	4	27	Des,Tnni2,Sorbs1,Tpm1,Mybpc2,Myh11,Tpm2,Vim,Itga1,Calm1,Mylk,Myl9,Acta2,Myl6	14	0.518519	Acta2,Actg2,Cald1,Calm1,Calm2,Calm3,Des,Dmd,Itga1,Itgb5,Mybpc2,Myh11,Myl12b,Myl6,Myl6b,Myl9,Mylk,Sorbs1,Sorbs3,Tln1,Tnni2,Tnnt2,Tpm1,Tpm2,Tpm4,Vcl,Vim	Mouse
T121_p53-control	_tstat	over all collections	C2: curated gene sets	KUMAR_TARGETS_OF_MLL_AF9_FUSION	0.00161887	0.00983524	-0.33865	-1.4755	6	274	Ormdl3,Mef2c,Pccb,Bckdha,Ptp4a3,Il7r,Ebf1,Phtf2,Satb1,Cd83,Tmem205,Dlat,Fasn,Gimap4,Igf1,Abcc5,Tcf7,Tfb2m,Cd8a,Kank3,Acads,Use1,Chchd10,Ube2b,Itm2a,S1pr1,Hint2,Pgm1,Pgrmc2,Plbd1,Fermt3,Cdh5,Ctsw,Gpx3,Thy1,Dmpk,Mbnl1,Ptger4,Mr1,Cd55,Fkbp9,Ighm,Ablim1,Bphl,Ephx1,Rb1,Itsn1,Extl3,Ccl5,Gabbr1,Ltb,Lck,Sh3glb1,Npepl1,Elovl5,Nfix,Angpt1,St6galnac4,Tmem141,Zfp2,Idh1,Rps6kb2,Kcnab2,Hpgd,Fyn,Hk2,Ogfod2,Sema…	75	0.273723	Abcc5,Abhd14a,Abhd8,Ablim1,Acads,Acot9,Adar,Akap8,Akt1,Aldh7a1,Angpt1,Ankrd10,Anxa1,Arg2,Arl6ip4,Armcx2,Arntl,Atg7,Atm,Atp1b1,Atp1b3,Atxn10,B4galnt1,Basp1,Bckdha,Blnk,Bphl,C1qc,Caprin2,Cbx6,Ccl5,Ccng2,Cd55,Cd72,Cd83,Cd8a,Cd9,Cdc42ep4,Cdh5,Cebpz,Chchd10,Cited2,Clcn3,Cldn1,Cln6,Cmpk2,Coro2b,Cpsf4,Csnk1a1,Ctc1,Ctsb,Ctsc,Ctsw,Cxxc5,Cyb561,Cyhr1,Cyp2s1,Dab2ip,Dck,Ddah2,Ddr1,Dlat,Dmpk,Dnajc3,Dsp,Dtd1,D…	Mouse
T121_p53-control	_tstat	over all collections	C2: curated gene sets	FIRESTEIN_CTNNB1_PATHWAY	0.0016269	0.00984047	0.55647	1.87424	2	27	Plk1,Plk4,Pdk3,Chek2,Epha2,Rps6ka1,Dgkh,Fer,Camkk2,Cdk8,Csnk1e,Lats1	12	0.444444	Camkk2,Cdk8,Chek2,Csnk1e,Csnk1g3,Dgkh,Dkc1,Epha2,Fer,Foxo4,Lats1,Ltk,Map2k1,Map3k14,Nras,Pdk3,Peak1,Pkn1,Plk1,Plk4,Ptk2b,Rps6ka1,Slk,Stk25,Syt11,Taok1,Ulk1	Mouse
T121_p53-control	_tstat	over all collections	C2: curated gene sets	PENG_GLUTAMINE_DEPRIVATION_DN	0.00162866	0.00984047	0.301707	1.58842	0	298	Kpna2,Ccnb1,Lmnb1,Clic1,Rangap1,Nup205,Cdc25a,Xpo1,Morf4l2,Erf,Atp2a2,Prdx4,Nup160,Smarcc1,Prps1l3,Vars,Trip13,Dhx9,Uck2,Hnrnpab,Cyb561,Pfkp,Dhx15,Trim28,Pik3r3,Khsrp,Snrpa1,Cad,Prpf40a,Nudc,Baz1a,Alg8,Sf3b4,Prpf4,Rad23b,Tdg,Tardbp,Sfpq,Hspa5,Exosc2,Sqle,Ilf2,Lamb3,Nup98,Rbm14,Umps,Rnf126,Tubg1,Srsf1,Ppp1r10,Srrt,G3bp1,Dnajb1,Hsp90b1,Hsp90aa1,Eif4a3,Nop56,U2surp,Manf,Marcksl1,Rrp1b,Ewsr1,Zc3hav1,…	114	0.38255	Abcf1,Acat2,Acly,Adcy3,Adrm1,Ahsa1,Ak2,Aldoa,Alg3,Alg8,Amd1,Apool,Atp1b3,Atp2a2,Atr,Baz1a,Bcap31,Bms1,Bola2,Bysl,Bzw1,C1qbp,Cad,Calr,Caprin1,Ccdc6,Ccnb1,Ccnd1,Cct2,Cct5,Cdc123,Cdc25a,Cebpz,Celsr2,Chd4,Clic1,Cog2,Cops3,Cse1l,Ctsc,Cyb561,Cycs,Dcaf7,Dctn1,Ddx1,Ddx18,Ddx19b,Ddx21,Dhcr24,Dhcr7,Dhx15,Dhx30,Dhx9,Dimt1,Dkc1,Dnajb1,Dnajb6,Dnttip2,Dph2,Dtymk,Dyrk1a,Ebna1bp2,Ebp,Eef1e1,Eif1ax,Eif2b4,Eif2b5,…	Mouse
T121_p53-control	_tstat	over all collections	C2: curated gene sets	SMID_BREAST_CANCER_RELAPSE_IN_LUNG_DN	0.0016239	0.00984047	-0.676546	-1.89047	4	19	Cldn5,Fabp4,Igf1,Itga7,Prodh,Dpt,Pdcd4,Cilp,Hmgcs2	9	0.473684	Aspn,Cilp,Cldn5,Col14a1,Cxcl14,Dpt,Dusp6,Fabp4,Hmgcs2,Igf1,Itga7,Nat2,Pdcd4,Prodh,Rapgef3,Tbc1d19,Tfap2b,Tox3,Ttc12	Mouse
T121_p53-control	_tstat	over all collections	C2: curated gene sets	BRACHAT_RESPONSE_TO_CISPLATIN	0.00165125	0.00991436	-0.696201	-1.86096	4	16	Ccng1,Lpin1,Ypel3,Asnsd1,Cd53,Txnip,Btg2,Pmm1,Ablim1,Tob1	10	0.625	Ablim1,Asnsd1,Btg2,Ccng1,Cd53,Cdkn1a,Dhrs3,Ei24,Isoc1,Lpin1,Mdm2,Pmm1,Tob1,Txnip,Vmp1,Ypel3	Mouse
T121_p53-control	_tstat	over all collections	C2: curated gene sets	LINDGREN_BLADDER_CANCER_CLUSTER_1_DN	0.00165289	0.00991436	0.427713	2.25348	0	301	Top2a,Pole,Tagln2,Mcm6,Cenpe,Stmn1,Mcm5,Kpna2,Ccnb1,Cenpa,Tacc3,Prc1,Chaf1b,Cdca7,Cdca8,Ccnb2,Kif2c,H2afz,Pafah1b3,Wdhd1,Hmgb2,Racgap1,Rfc4,Tk1,Cdk1,Plk1,Birc5,Cdc45,E2f1,Poc1a,Cdc25a,Cit,Cenpf,Cks1b,Plk4,Rrm2,Cdca2,Ncapg2,Kifc1,Cdt1,Ezh2,Nup62,Aurka,Rbl1,Tmpo,Kif11,Dlgap5,Clic4,Cdc25b,Bub1,Smarca4,Exo1,Rad51,Brca1,Cdc6,Traip,Kif14,Rad54l,Actn1,Rell1,Nek2,Mybl2,Kifc5b,Gins2,Melk,Rfc3,P4hb,Gtse1,T…	83	0.275748	Abcf2,Abi3bp,Acot7,Acox3,Acsf2,Acsl1,Actn1,Adam15,Akap12,Alas1,Amotl2,Ampd2,Anxa6,Ap1b1,Apex2,Apip,Aplnr,Arhgap30,Arrb2,Asap1,Atg9b,Aurka,Bcat2,Bid,Birc3,Birc5,Blvrb,Bpgm,Brca1,Bub1,C2cd2l,Camk1,Camk2g,Capg,Casp6,Ccnb1,Ccnb2,Ccne1,Cdc25a,Cdc25b,Cdc45,Cdc6,Cdc7,Cdca2,Cdca4,Cdca7,Cdca8,Cdk1,Cdk9,Cdkn2c,Cdt1,Cebpa,Cenpa,Cenpe,Cenpf,Cenpn,Cers2,Cgn,Chaf1b,Chdh,Cish,Cit,Cks1b,Cldn4,Clic4,Cln3,Col15a1,…	Mouse
T121_p53-control	_tstat	over all collections	C2: curated gene sets	MIKKELSEN_MCV6_ICP_WITH_H3K27ME3	0.00165125	0.00991436	-0.696058	-1.86058	4	16	Sacs,Arhgap9,Sox6,Coro1a,Pik3cd,Pou2f2	6	0.375	Arhgap9,Cd40,Col11a2,Coro1a,Fam149a,Fgl2,Pak6,Pcdh12,Pik3cd,Pou2f2,Prss16,Sacs,Shank2,Sox6,Tfap2b,Tnf	Mouse
T121_p53-control	_tstat	over all collections	C2: curated gene sets	WENG_POR_TARGETS_GLOBAL_DN	0.0016518	0.00991436	-0.684007	-1.85435	4	17	Mgll,Ehhadh,Hsdl2,Retsat,Slc22a5,Rab30,Acot1,Hsd17b10	8	0.470588	Acot1,Atf5,Egr1,Ehhadh,Elovl5,Fgl1,Grn,Hsd17b10,Hsd17b11,Hsdl2,Hsp90aa1,Hsph1,Mgll,Mtap,Rab30,Retsat,Slc22a5	Mouse
T121_p53-control	_tstat	over all collections	C2: curated gene sets	ZUCCHI_METASTASIS_UP	0.00166389	0.00996226	0.518841	1.79157	2	30	Ccna2,H2afz,Ptma,Dhx9,Srcap,Sae1,Cyfip1,Tgfa,Ppia,Ifitm3,Cap1,Ahcy,Hspa8,Mlh1	14	0.466667	Ahcy,Ankrd10,Cap1,Ccna2,Cct5,Cnbp,Cyfip1,Dgkq,Dhx9,Fscn1,Gm11808,Gm42715,Gng11,H2afz,Hspa8,Ifitm1,Ifitm2,Ifitm3,Igfbp4,Mlh1,Nme1,Ppia,Ptma,Ptpn1,Sae1,Srcap,Srsf6,Tgfa,Tomm6,Ykt6	Mouse
T121_p53-control	_tstat	over all collections	C2: curated gene sets	GRUETZMANN_PANCREATIC_CANCER_UP	0.00168067	0.0100445	0.287024	1.51172	0	303	Top2a,Mcm6,Lad1,Dnmt1,Stmn1,Itgb4,Mki67,Ccna2,Mcm3,Cks2,Adam10,Sdc1,Hmgb2,Rfc4,Ywhaz,Itga3,Clic1,Xpo1,Cenpf,Cks1b,Ralb,Itpr3,Slbp,Rab31,Kcnk1,Arhgef2,Bptf,Melk,Dhx9,Sertad2,Slc2a1,Iqgap1,Mfsd10,Ube2c,Eno1,Tusc3,Eif2ak2,Pak2,Hnrnpu,Cyfip1,Myh9,Ywhah,Ptpn12,Spint2,Klf4,Pgk1,Ndrg1,Fn1,Adam9,Elf4,Lama3,Rin1,Grn,Cd9,Slpi,Isg20,Dhx8,G3bp1,Atf3,Txnrd1,Emp2	61	0.20132	Abcg1,Acot7,Acvr1,Acyp1,Adam10,Adam9,Adss,Afap1,Akap1,Akap12,Alas1,Aldoc,Ampd3,Anxa1,Anxa5,Anxa8,Aplp2,Apoc1,Areg,Arhgap1,Arhgdia,Arhgef2,Arl4a,Arl6ip1,Asna1,Atf3,Atp1b3,Atp6ap1,Birc3,Bptf,Bst1,Bst2,Bzw1,C2,Cald1,Casp1,Cav1,Cav2,Cbfb,Cbr1,Ccna2,Ccng2,Cd47,Cd53,Cd55,Cd86,Cd9,Cdk7,Celf2,Cenpf,Cetn2,Cflar,Chmp1a,Cks1b,Cks2,Clic1,Clock,Cnn1,Col1a1,Col5a2,Cops8,Crip2,Cse1l,Csk,Csnk1a1,Cstb,Ctsc,Ctsk,C…	Mouse
T121_p53-control	_tstat	over all collections	C2: curated gene sets	SIMBULAN_UV_RESPONSE_NORMAL_DN	0.001693	0.0100999	0.528353	1.83562	2	31	Itgb4,Ccnf,Cdh1,Prrc2c,Thbs1,Itga6,Dusp7,Polr2a,Emp1,Rbms1,Grb7,Sf3a2	12	0.387097	Ahnak,Ccnf,Cdh1,Cnbp,Dusp7,Egfr,Emp1,Enc1,Fat2,Gadd45b,Grb7,Has2,Id1,Itga6,Itgb4,Marcks,Mcl1,Mn1,Myc,Phlda1,Pip4k2b,Plec,Polr2a,Prrc2c,Ptp4a1,Rbms1,Rbpms,Sf3a2,Tacc1,Thbs1,Vegfa	Mouse
T121_p53-control	_tstat	over all collections	C2: curated gene sets	WONG_EMBRYONIC_STEM_CELL_CORE	0.00170648	0.010162	0.502377	2.64214	0	304	Mcm4,Top2a,Dnmt1,Smc2,Dbf4,Mcm5,Bub1b,Kpna2,Wee1,Ccna2,Rrm1,Mcm7,Pcna,Mcm2,Cdca7,Cdca8,Chaf1a,Dtl,Hells,Mcm3,Cks2,Ccnb2,Spag5,Lmnb1,Wdhd1,Hmgb2,Racgap1,Tgif1,Cdc20,Pold1,Cdk1,Aurkb,Kif20a,Prim1,Plk1,Nusap1,Birc5,Ccnf,Ercc6l,Mapk13,Ncapd2,Xpo1,Nasp,Cks1b,Kif22,Plk4,Rrm2,Ndc80,Hat1,Lsm2,Aurka,Ttk,Kif11,Dlgap5,Nup107,Mad2l1,Bub1,Ckap2,Chek2,Exo1,Pole2,Ncaph,Nono,Cdc6,Rcc1,Blm,Nek2,Gmnn,Eif4a1,Chek1,…	106	0.348684	Abcb7,Acad8,Adh5,Adsl,Ak4,Aldh7a1,Aldoc,Amotl2,Anp32e,Apex1,Aurka,Aurkb,Banf1,Bax,Birc5,Blm,Brix1,Bub1,Bub1b,Bub3,Ccna2,Ccnb2,Ccnc,Ccnd1,Ccnd2,Ccnf,Cct5,Cdc20,Cdc34,Cdc6,Cdc7,Cdca3,Cdca5,Cdca7,Cdca8,Cdk1,Cdk4,Cdkn1c,Cdkn3,Chaf1a,Chek1,Chek2,Cisd1,Ckap2,Cks1b,Cks2,Clpp,Coq3,Cox5b,Cse1l,Csrp2,Ctnna1,Ctsc,Cycs,Dap3,Dars2,Dbf4,Ddx18,Dek,Dhx9,Dlat,Dlgap5,Dnmt1,Dpp3,Dtl,Dtymk,E2f3,Ebna1bp2,Echs1,Eef1e1…	Mouse
T121_p53-control	_tstat	over all collections	C2: curated gene sets	PENG_GLUCOSE_DEPRIVATION_DN	0.00175131	0.0104102	0.329246	1.5485	1	129	Mki67,Wee1,Myef2,Cdk1,Espl1,E2f1,Bcl3,Aurka,Kif11,Atp2a2,Mad2l1,Rab31,Rrbp1,Smc4,Fosl2,Ctnna1,Dvl3,Gm9833,Fanci,Bmp1,Dek,Baz1a,Msh2,Cdc7,Kras,Fzr1,Adnp,Sf3a3,Pgk1,Nup98,Oip5,Srsf1,G3bp1,Pogz,Rnf6	35	0.271318	Aamp,Adnp,Agl,Anp32e,Arf4,Arhgef6,Arpc5,Asf1a,Atp2a2,Atp6v0b,Aurka,Baz1a,Bcl2,Bcl3,Bmp1,Calm1,Ccng1,Cct4,Cd47,Cd86,Cdc7,Cdk1,Chtop,Clp1,Comt,Cops5,Crem,Ctnna1,Dek,Dnajb6,Dpysl2,Dst,Dvl3,Dyrk1a,E2f1,E2f4,Ehd1,Eif1b,Eif2b4,Eif3h,Eif4h,Ell,Elmo1,Eral1,Espl1,Fabp5,Fam89b,Fanci,Fosl2,Foxj3,Fubp1,Fzr1,G3bp1,Gabarap,Gcdh,Gm9833,Gmpr,Gorasp2,Gtf2a2,H2afv,Hip1r,Hlf,Hnrnpr,Id2,Ilk,Kif11,Kras,Lpar2,Lpcat3,M…	Mouse
T121_p53-control	_tstat	over all collections	C2: curated gene sets	CUI_TCF21_TARGETS_2_UP	0.0017762	0.0105015	0.390247	2.05688	0	318	Stmn1,Mcm5,Suv39h1,Tpx2,Ccna2,Cenpa,Tacc3,Mcm7,Hmmr,Chaf1b,Cdca7,Cdca8,Dtl,Hells,Mcm3,Ccnb2,Lsr,Lmnb1,Pafah1b3,Zmiz1,Pold1,Tk1,Cdk1,Timeless,Prim1,Espl1,Cdc45,Iqgap3,Cks1b,Kif22,Igsf8,Incenp,Ranbp1,Cdt1,Pole3,Hjurp,Hmgb3,Pold2,Ckap5,Rad51,Kntc1,Skp2,Ncaph,Cd276,Blm,Ska3,Nsl1,Cdca3,Aspm,Nuf2,Hmgxb4,Rfc3,Lrfn4,Cbx5,Dcakd,Rad18,Ube2c,Rcc2,Gli3,Spint1,Ppih,Mns1,Hnrnpu,Exosc8,Cad,Gas2l3,Efs,Smc1a,Cdca…	78	0.245283	Abhd11,Abhd14a,Abhd16a,Actb,Adamts2,Add3,Adipor2,Aldh16a1,Aldh18a1,Ankrd54,Antxr1,Apbb1,Apcdd1,Apex1,Aprt,Ar,Arhgap39,Arsb,Aspm,Atad3a,Atic,Atp1a2,Banf1,Baz2b,Bcl7a,Blm,Boc,Bok,Bri3bp,Bzw2,Cad,Cadm1,Cadps2,Camsap3,Cbx5,Ccdc80,Ccdc88c,Ccna2,Ccnb2,Ccnd2,Cd276,Cdc25c,Cdc45,Cdca3,Cdca5,Cdca7,Cdca7l,Cdca8,Cdk1,Cdk2ap1,Cdkn1b,Cdt1,Celf4,Celsr1,Cenpa,Cenpk,Cenpv,Cftr,Chaf1b,Ckap5,Cks1b,Clcn2,Clu,Cndp2,C…	Mouse
T121_p53-control	_tstat	over all collections	C2: curated gene sets	ONDER_CDH1_TARGETS_2_DN	0.0017762	0.0105015	0.413456	2.1793	0	320	Grhl2,Esrp1,Lad1,Itgb4,Plxnb1,Ap1m2,B3gnt3,Lsr,Ptprf,Sdc1,St14,Cdh1,Flnb,Mapk13,Epcam,Ier3,Rab25,Cdcp1,Dsg2,Epha1,Myo5c,Galnt3,Dsp,Pkp3,Slc7a5,Ppl,Kcnk1,Myo1b,Jup,Fermt1,Eps8l2,Nbeal2,Arhgef5,Cyb561,Wwc1,F11r,Itga6,Ddr1,Myo1d,Prrg4,Mpzl2,Tmem30b,Myo1e,Map7,Spint1,Srcap,Hes1,Parp12,Cd44,Tmprss4,Lamc2,Map3k9,Spint2,Stap2,Krt18,Igsf3,Ndrg1,Agrn,Sema3f,Lama3,Lamb3,Anxa3,Sox9,Dsc2,Fgd6,Esrp2,Robo1,Cd9…	149	0.465625	Ablim1,Adam8,Agrn,Akap1,Aldh1a3,Als2cl,Ampd3,Ank3,Ano1,Anxa3,Ap1m2,Apoc1,Aqp3,Arap2,Areg,Arg2,Arhgap25,Arhgdib,Arhgef3,Arhgef4,Arhgef5,Arl4c,Arxes2,Atp2b4,B3gnt3,B4galt4,Bace2,Bhlhe41,Bik,Birc3,C3,Cadm1,Camk2b,Camk2n1,Casp1,Cblc,Ccnd2,Ccng2,Cd44,Cd55,Cd82,Cd83,Cd9,Cdcp1,Cdh1,Cdh3,Cds1,Celsr1,Celsr2,Cldn1,Cldn4,Cldn7,Clip4,Cobll1,Col17a1,Coro1a,Coro2a,Creg1,Ctsc,Ctsh,Cwh43,Cxadr,Cyb561,Cyb5r1,Dapp…	Mouse
[truncated: 251 more rows]

## Sheet: B1_P vs control
contrast	geneScore	fdr_correction_mode	collection	pathway	pval	padj	ES	NES	nMoreExtreme	size	leadingEdge	size_leadingEdge	fraction_leadingEdge	inPathway	species
[truncated: 787 more rows]

## Sheet: B1_P_Rbf vs control
contrast	geneScore	fdr_correction_mode	collection	pathway	pval	padj	ES	NES	nMoreExtreme	size	leadingEdge	size_leadingEdge	fraction_leadingEdge	inPathway	species
[truncated: 857 more rows]

## Sheet: B1_P_Rbf vs P_Rbf
contrast	geneScore	fdr_correction_mode	collection	pathway	pval	padj	ES	NES	nMoreExtreme	size	leadingEdge	size_leadingEdge	fraction_leadingEdge	inPathway	species
[truncated: 309 more rows]

## Sheet: B1_P_Rbf vs B1_P
contrast	geneScore	fdr_correction_mode	collection	pathway	pval	padj	ES	NES	nMoreExtreme	size	leadingEdge	size_leadingEdge	fraction_leadingEdge	inPathway	species
[truncated: 724 more rows]
