# Supplementary material for: Loss of Brca1 and Trp53 in adult mouse mammary ductal epithelium results in development of hormone receptor-positive or hormone receptor-negative tumors, depending on inactivation of Rb family proteins
Source: Breast Cancer Res. 2022 Nov 4;24:75. doi: 10.1186/s13058-022-01566-4 (PMC9636824; doi:10.1186/s13058-022-01566-4)
Supplement: Supplementary file 12 — Additional file 12. Table S4. Additional Gene Set Enrichment Analysis (GSEA) results with KEGG and Biocarta for the comparison of the two luminal models. GSEA against a ranked set of genes (MSigDB v6.2 Human/Mouse/Macaque) was performed for B1/P/Rbfcompared to P/Rbf tumors using BIOCARTA and KEGG curated gene sets. Only significantly enriched gene sets are listed (padj <0.05). Gene sets for which heat maps are shown in figures are highlighted in yellow [file 13058_2022_1566_MOESM12_ESM.xlsx]

## Sheet: BIOCARTA
contrast	geneScore	fdr_correction_mode	collection	pathway	pval	padj	ES	NES	nMoreExtreme	size	leadingEdge	size_leadingEdge	fraction_leadingEdge	inPathway	species
Brca1_T121_p53-T121_p53	_tstat	over all collections	CP:BIOCARTA: BioCarta gene sets	BIOCARTA_MCM_PATHWAY	0.000356506	0.0257491	0.737899	2.14697	0	17	Mcm7,Orc2,Ccne1,Mcm3,Mcm6,Mcm5,Mcm2,Mcm4,Orc6,Cdc6,Cdt1	11	0.647059	Ccne1,Cdc6,Cdk2,Cdkn1b,Cdt1,Mcm2,Mcm3,Mcm4,Mcm5,Mcm6,Mcm7,Orc1,Orc2,Orc3,Orc4,Orc5,Orc6	Mouse
Brca1_T121_p53-T121_p53	_tstat	over all collections	CP:BIOCARTA: BioCarta gene sets	BIOCARTA_NTHI_PATHWAY	0.000468165	0.0257491	-0.632864	-2.08671	0	23	Mapk14,Ikbkb,Dusp1,Nr3c1,Map2k3,Tlr2,Myd88,Chuk,Tnf,Rela,Tgfbr2,Nfkbia,Mapk11,Smad3,Map2k6,Tgfbr1,Crebbp	17	0.73913	Chuk,Crebbp,Dusp1,Ep300,Ikbkb,Il1b,Map2k3,Map2k6,Map3k14,Map3k7,Mapk11,Mapk14,Myd88,Nfkb1,Nfkbia,Nr3c1,Rela,Smad3,Smad4,Tgfbr1,Tgfbr2,Tlr2,Tnf	Mouse

## Sheet: KEGG
contrast	geneScore	fdr_correction_mode	collection	pathway	pval	padj	ES	NES	nMoreExtreme	size	leadingEdge	size_leadingEdge	fraction_leadingEdge	inPathway	species
Brca1_T121_p53-T121_p53	_tstat	over all collections	CP:KEGG: KEGG gene sets	KEGG_CELL_CYCLE	0.000309	0.0101093	0.429704	1.8799	0	113	Hdac2,Mcm7,Tfdp2,Atr,Ccne2,Orc2,Wee1,Ccnd2,Ccne1,Mcm3,Mcm6,Cdc26,Mcm5,Prkdc,Mcm2,Mcm4,Anapc7,Bub3,Cul1,Anapc13,Cdc27,Plk1,Atm,Ttk,Orc6,Stag2,Cdc14a,Hdac1,Cdc25a,Rbl2,Stag1	31	0.274336	Abl1,Anapc1,Anapc10,Anapc13,Anapc2,Anapc4,Anapc5,Anapc7,Atm,Atr,Bub1,Bub1b,Bub3,Ccna2,Ccnb1,Ccnb2,Ccnd1,Ccnd2,Ccnd3,Ccne1,Ccne2,Ccnh,Cdc14a,Cdc16,Cdc20,Cdc23,Cdc25a,Cdc25b,Cdc25c,Cdc26,Cdc27,Cdc45,Cdc6,Cdc7,Cdk1,Cdk2,Cdk4,Cdk6,Cdk7,Cdkn1a,Cdkn1b,Cdkn1c,Cdkn2b,Cdkn2c,Cdkn2d,Chek1,Chek2,Crebbp,Cul1,Dbf4,E2f1,E2f2,E2f3,E2f4,E2f5,Ep300,Espl1,Fzr1,Gadd45a,Gadd45b,Gadd45g,Gsk3b,Hdac1,Hdac2,Mad1l1,Mad2l…	Mouse
Brca1_T121_p53-T121_p53	_tstat	over all collections	CP:KEGG: KEGG gene sets	KEGG_SPLICEOSOME	0.00031	0.0101093	0.44525	1.94966	0	114	Thoc3,Prpf31,Snrpa1,Snrpd2,Prpf4,Cdc40,Sf3b5,U2surp,U2af2,Bud31,Ppie,Snw1,Dhx15,Snrpa,Sf3b1,Cwc15,Ncbp2,Crnkl1,Hnrnpk,Sf3a3,Srsf4,Prpf40a,Snrnp40,Sf3a1,Sf3b3,Dhx8,Ppih,Prpf3,Eif4a3,Puf60,Snrpb2,Lsm3,BC005561,Lsm4,Prpf19,Sf3b4,Rbm8a,Bcas2,Pqbp1,Syf2,Prpf18,Hnrnpu,Phf5a	43	0.377193	Acin1,Aqr,BC005561,Bcas2,Bud31,Ccdc12,Cdc40,Cdc5l,Cherp,Crnkl1,Ctnnbl1,Cwc15,Ddx23,Ddx39b,Ddx42,Ddx46,Ddx5,Dhx15,Dhx16,Dhx38,Dhx8,Eftud2,Eif4a3,Hnrnpa1,Hnrnpa3,Hnrnpc,Hnrnpk,Hnrnpm,Hnrnpu,Hspa1a,Hspa1b,Hspa2,Hspa8,Isy1,Lsm2,Lsm3,Lsm4,Lsm5,Lsm6,Lsm7,Magoh,Magohb,Naa38,Ncbp1,Ncbp2,Pcbp1,Phf5a,Plrg1,Ppie,Ppih,Ppil1,Pqbp1,Prpf18,Prpf19,Prpf3,Prpf31,Prpf38a,Prpf4,Prpf40a,Prpf40b,Prpf6,Prpf8,Puf60,Rbm1…	Mouse
Brca1_T121_p53-T121_p53	_tstat	over all collections	CP:KEGG: KEGG gene sets	KEGG_RIBOSOME	0.00033	0.0101093	0.560537	2.13896	0	53	Rps16,Rps3,Rplp2,Rpl13a,Rps5,Rps17,Rps11,Rps15a,Rpl37a,Rpl21,Rps13,Rpl6,Rps9,Rpl3,Rpl29,Rpl27a,Rpl8,Rpl4,Rpl39,Rps21,Rps4x,Rpl22,Rpl27	23	0.433962	Fau,Gm11808,Gm2000,Mrpl13,Rpl10a,Rpl11,Rpl12,Rpl13,Rpl13a,Rpl15,Rpl18a,Rpl21,Rpl22,Rpl22l1,Rpl23,Rpl24,Rpl27,Rpl27a,Rpl29,Rpl3,Rpl34,Rpl35,Rpl36a,Rpl37,Rpl37a,Rpl38,Rpl39,Rpl4,Rpl6,Rpl8,Rplp1,Rplp2,Rps11,Rps13,Rps15,Rps15a,Rps16,Rps17,Rps18,Rps2,Rps21,Rps23,Rps27a,Rps27l,Rps28,Rps3,Rps4x,Rps5,Rps6,Rps7,Rps8,Rps9,Rsl24d1	Mouse
Brca1_T121_p53-T121_p53	_tstat	over all collections	CP:KEGG: KEGG gene sets	KEGG_NUCLEOTIDE_EXCISION_REPAIR	0.000333	0.0101093	0.534099	1.95234	0	43	Pole3,Ercc2,Rfc4,Pold1,Rad23b,Lig1,Rpa3,Cul4b,Cetn2,Rad23a,Rpa2,Rfc2,Rfc3,Pold3,Gtf2h3,Pole4,Ercc1,Rfc1	18	0.418605	Bivm,Ccnh,Cdk7,Cetn2,Cul4a,Cul4b,Ddb1,Ddb2,Ercc1,Ercc2,Ercc3,Ercc4,Ercc5,Ercc6,Ercc8,Gtf2h1,Gtf2h2,Gtf2h3,Gtf2h4,Gtf2h5,Lig1,Mnat1,Pcna,Pold1,Pold2,Pold3,Pold4,Pole,Pole2,Pole3,Pole4,Rad23a,Rad23b,Rbx1,Rfc1,Rfc2,Rfc3,Rfc4,Rfc5,Rpa1,Rpa2,Rpa3,Xpc	Mouse
Brca1_T121_p53-T121_p53	_tstat	over all collections	CP:KEGG: KEGG gene sets	KEGG_DNA_REPLICATION	0.000342	0.0101093	0.636177	2.20739	0	35	Pole3,Mcm7,Rfc4,Pold1,Mcm3,Mcm6,Mcm5,Lig1,Rpa3,Rnaseh2a,Mcm2,Mcm4,Rpa2,Rfc2,Rfc3,Pold3,Pole4,Pola1,Rfc1	19	0.542857	Dna2,Fen1,Lig1,Mcm2,Mcm3,Mcm4,Mcm5,Mcm6,Mcm7,Pcna,Pola1,Pola2,Pold1,Pold2,Pold3,Pold4,Pole,Pole2,Pole3,Pole4,Prim1,Prim2,Rfc1,Rfc2,Rfc3,Rfc4,Rfc5,Rnaseh1,Rnaseh2a,Rnaseh2b,Rnaseh2c,Rpa1,Rpa2,Rpa3,Ssbp1	Mouse
Brca1_T121_p53-T121_p53	_tstat	over all collections	CP:KEGG: KEGG gene sets	KEGG_EPITHELIAL_CELL_SIGNALING_IN_HELICOBACTER_PYLORI_INFECTION	0.000507	0.011878	-0.501299	-2.05681	0	53	Tcirg1,Mapk14,Atp6v0c,Egfr,Ikbkb,Mapk13,Atp6v1d,Atp6v1b2,Met,F11r,Csk,Atp6v0b,Nod1,Adam17,Hbegf,Jam2,Lyn,Plcg2,Git1,Chuk,Atp6v0a2,Rela	22	0.415094	Adam10,Adam17,Atp6ap1,Atp6v0a1,Atp6v0a2,Atp6v0b,Atp6v0c,Atp6v0d1,Atp6v0e2,Atp6v1a,Atp6v1b1,Atp6v1b2,Atp6v1c1,Atp6v1d,Atp6v1f,Atp6v1g1,Atp6v1h,Casp3,Ccl5,Cdc42,Chuk,Csk,Egfr,F11r,Git1,Hbegf,Ikbkb,Ikbkg,Jam2,Jun,Lyn,Map2k4,Map3k14,Mapk11,Mapk12,Mapk13,Mapk14,Mapk8,Mapk9,Met,Nfkb1,Nfkbia,Nod1,Pak1,Plcg1,Plcg2,Ptpn11,Ptprz1,Rac1,Rela,Src,Tcirg1,Tjp1	Mouse
Brca1_T121_p53-T121_p53	_tstat	over all collections	CP:KEGG: KEGG gene sets	KEGG_LYSOSOME	0.000562	0.011878	-0.395057	-1.85098	0	111	Tcirg1,Gns,Nagpa,Atp6v0c,Cln5,Lamp1,Mcoln1,Acp5,Idua,Gga3,Laptm4a,Ctsb,Ap3m2,Arsa,Npc2,Gnptg,Ppt2,Psap,Man2b1,Acp2,Ap3d1,Mfsd8,Neu1,Gba,Atp6v0b,Ctsa,Ap4e1,Ap3s1,Naga,Cd63,Gla,Npc1,Ctsw,Slc11a1,Asah1,Atp6v0a2,Hexb,Ap1s2,Clta,Entpd4,Slc11a2,Entpd4b,Napsa,Ctsk,Ap3m1,Gnptab,Hexa,Atp6ap1	48	0.432432	Abca2,Abcb9,Acp2,Acp5,Aga,Ap1b1,Ap1g1,Ap1m1,Ap1m2,Ap1s1,Ap1s2,Ap1s3,Ap3b1,Ap3d1,Ap3m1,Ap3m2,Ap3s1,Ap3s2,Ap4b1,Ap4e1,Ap4m1,Ap4s1,Arsa,Arsb,Arsg,Asah1,Atp6ap1,Atp6v0a1,Atp6v0a2,Atp6v0b,Atp6v0c,Atp6v0d1,Atp6v1h,Cd164,Cd63,Cln3,Cln5,Clta,Cltb,Cltc,Ctns,Ctsa,Ctsb,Ctsc,Ctsd,Ctse,Ctsf,Ctsh,Ctsk,Ctso,Ctss,Ctsw,Ctsz,Entpd4,Entpd4b,Fuca1,Gaa,Galc,Galns,Gba,Gga1,Gga2,Gga3,Gla,Glb1,Gm2a,Gnptab,Gnptg,Gns,Gusb…	Mouse
Brca1_T121_p53-T121_p53	_tstat	over all collections	CP:KEGG: KEGG gene sets	KEGG_CYTOKINE_CYTOKINE_RECEPTOR_INTERACTION	0.00166389	0.030782	-0.365695	-1.68303	2	102	Egfr,Flt1,Ifnar2,Ifnar1,Acvrl1,Tnfrsf14,Il10rb,Il15ra,Inhba,Cxcl16,Met,Il7r,Fas,Tnfsf13,Csf1r,Inhbb,Tnfrsf1b,Vegfa,Clcf1,Tnfrsf12a,Ifngr2,Il1rap,Il17rb,Tnf,Pdgfc,Relt,Csf2rb,Acvr1b,Il1r1,Tnfrsf11a,Cx3cl1,Il17ra,Tgfbr2,Cx3cr1,Il18,Csf2rb2,Tnfrsf23,Tnfrsf9,Il21r	39	0.382353	Acvr1,Acvr1b,Acvr2a,Acvr2b,Acvrl1,Bmpr1a,Bmpr2,Ccl11,Ccl2,Ccl5,Ccl7,Ccl8,Ccr1,Ccr2,Ccr5,Cd40,Clcf1,Cntfr,Crlf2,Csf1,Csf1r,Csf2ra,Csf2rb,Csf2rb2,Csf3r,Ctf1,Cx3cl1,Cx3cr1,Cxcl10,Cxcl12,Cxcl14,Cxcl16,Cxcl9,Cxcr4,Egfr,Fas,Flt1,Flt4,Ghr,Ifnar1,Ifnar2,Ifngr1,Ifngr2,Il10ra,Il10rb,Il13ra1,Il15,Il15ra,Il17ra,Il17rb,Il18,Il18r1,Il18rap,Il1b,Il1r1,Il1rap,Il21r,Il23a,Il2rb,Il2rg,Il6st,Il7r,Inhba,Inhbb,Kdr,Ki…	Mouse
