# Supplementary material for: Loss of Brca1 and Trp53 in adult mouse mammary ductal epithelium results in development of hormone receptor-positive or hormone receptor-negative tumors, depending on inactivation of Rb family proteins
Source: Breast Cancer Res. 2022 Nov 4;24:75. doi: 10.1186/s13058-022-01566-4 (PMC9636824; doi:10.1186/s13058-022-01566-4)
Supplement: Supplementary file 14 — Additional file 14. Table S5. List of significantly enriched canonical pathways obtained from GSEA for tumors of all three genotypes when compared to control mammary glands. Listed pathways were used in single-sample GSEA (ssGSEA) on all samples. [file 13058_2022_1566_MOESM14_ESM.xlsx]

## Sheet: Sheet1
contrast	geneScore	fdr_correction_mode	collection	pathway	pval	padj	ES	NES	nMoreExtreme	size	leadingEdge	size_leadingEdge	fraction_leadingEdge	inPathway	species
Brca1_p53-control	_tstat	over all collections	CP: Canonical pathways	NABA_BASEMENT_MEMBRANES	0.00413565	0.0397472	0.542065	1.78995	9	27	Col18a1,Col4a1,Lamb3,Hmcn1,Agrn,Lamc1,Col4a2,Lamc2,Lama3,Lama4,Col6a3,Col6a1,Col4a6,Col4a5,Col6a2	15	0.555556	Agrn,Col15a1,Col18a1,Col4a1,Col4a2,Col4a5,Col4a6,Col6a1,Col6a2,Col6a3,Hmcn1,Hspg2,Lama2,Lama3,Lama4,Lama5,Lamb1,Lamb2,Lamb3,Lamc1,Lamc2,Nid1,Nid2,Npnt,Ntn1,Ntn4,Papln	Mouse
Brca1_p53-control	_tstat	over all collections	CP: Canonical pathways	NABA_COLLAGENS	0.000824402	0.0132618	0.612947	1.98661	1	25	Col16a1,Col11a1,Col18a1,Col4a1,Col12a1,Col8a1,Col4a2,Col5a2,Col17a1,Col6a3,Col25a1,Col1a1,Col6a1,Col4a6,Col4a5,Col8a2,Col6a2,Col1a2	18	0.72	Col11a1,Col11a2,Col12a1,Col14a1,Col15a1,Col16a1,Col17a1,Col18a1,Col1a1,Col1a2,Col25a1,Col27a1,Col3a1,Col4a1,Col4a2,Col4a5,Col4a6,Col5a1,Col5a2,Col5a3,Col6a1,Col6a2,Col6a3,Col8a1,Col8a2	Mouse
Brca1_p53-control	_tstat	over all collections	CP: Canonical pathways	NABA_CORE_MATRISOME	0.00508788	0.0451444	0.321709	1.48173	10	135	Col16a1,Vcan,Igfbp3,Emid1,Col11a1,Col18a1,Tnc,Fbln1,Col4a1,Col12a1,Lamb3,Mgp,Spp1,Igfbp2,Hmcn1,Agrn,Fn1,Col8a1,Esm1,Lamc1,Col4a2,Bgn,Slit2,Lamc2,Thbs1,Lama3,Fbln2,Col5a2,Tinagl1,Matn2,Vwa1,Col17a1,Fbn1,Lama4,Creld2,Col6a3,Col25a1,Col1a1,Col6a1,Fbn2,Crispld2,Col4a6,Col4a5	43	0.318519	Abi3bp,Aebp1,Agrn,Aspn,Bgn,Cilp,Col11a1,Col11a2,Col12a1,Col14a1,Col15a1,Col16a1,Col17a1,Col18a1,Col1a1,Col1a2,Col25a1,Col27a1,Col3a1,Col4a1,Col4a2,Col4a5,Col4a6,Col5a1,Col5a2,Col5a3,Col6a1,Col6a2,Col6a3,Col8a1,Col8a2,Creld1,Creld2,Crim1,Crispld2,Cthrc1,Dcn,Dmbt1,Dpt,Ecm1,Edil3,Efemp1,Efemp2,Egflam,Eln,Emid1,Emilin1,Emilin2,Esm1,Fbln1,Fbln2,Fbln5,Fbn1,Fbn2,Fgb,Fgg,Fgl1,Fgl2,Fmod,Fn1,Fndc1,Gas6,Hmc…	Mouse
Brca1_p53-control	_tstat	over all collections	CP: Canonical pathways	PID_A6B1_A6B4_INTEGRIN_PATHWAY	0.000863558	0.0132618	0.49832	1.79582	1	39	Itgb4,Rac1,Ywhaz,Cd9,Itga6,Lamb3,Lamc1,Lamc2,Akt1,Lama3,Cdh1,Shc1,Erbb2,Col17a1,Lama4,Hras,Egfr,Sfn	18	0.461538	Akt1,Casp7,Cd9,Cdh1,Col17a1,Egfr,Erbb2,Erbb3,Grb2,Hras,Itga6,Itgb1,Itgb4,Lama2,Lama3,Lama4,Lama5,Lamb1,Lamb2,Lamb3,Lamc1,Lamc2,Met,Pik3ca,Pik3r1,Pmp22,Prkca,Rac1,Rps6kb1,Rxra,Rxrb,Sfn,Shc1,Ywhab,Ywhae,Ywhag,Ywhah,Ywhaq,Ywhaz	Mouse
Brca1_p53-control	_tstat	over all collections	CP: Canonical pathways	PID_AJDISS_2PATHWAY	0.000428082	0.00791372	0.544025	1.9808	0	41	Tiam1,Src,Gna12,Iqgap1,Zbtb33,Dsp,Rac1,Abl1,Ctnnb1,Crebbp,Hgs,Robo1,Cdh1,Ctnnd1,Jup,Gfra1,Hras,Casp3,Ctnna1,Egfr	20	0.487805	Abl1,Adam10,Arf6,Cables1,Casp3,Cbll1,Cdc42,Cdh1,Crebbp,Ctnna1,Ctnnb1,Ctnnd1,Dnm2,Dsp,Egfr,Fyn,Gfra1,Gm49394,Gna12,Gna13,Hgs,Hras,Igf1r,Igf2,Iqgap1,Jup,Met,Mmp3,Nme1,Ntrk2,Ptpn1,Ptpn6,Rab5a,Rac1,Ret,Rin2,Robo1,Snx1,Src,Tiam1,Zbtb33	Mouse
Brca1_T121_p53-control	_tstat	over all collections	CP: Canonical pathways	PID_AJDISS_2PATHWAY	0.0012443	0.0222937	0.502425	1.80733	2	41	Cdh1,Iqgap1,Adam10,Ctnnb1,Dsp,Zbtb33,Gna12,Src,Hras,Ctnna1,Igf2,Ptpn1,Rac1,Casp3,Jup,Cbll1,Hgs,Tiam1,Abl1,Robo1,Snx1,Rin2,Dnm2,Ctnnd1,Gna13	25	0.609756	Abl1,Adam10,Arf6,Cables1,Casp3,Cbll1,Cdc42,Cdh1,Crebbp,Ctnna1,Ctnnb1,Ctnnd1,Dnm2,Dsp,Egfr,Fyn,Gfra1,Gm49394,Gna12,Gna13,Hgs,Hras,Igf1r,Igf2,Iqgap1,Jup,Met,Mmp3,Nme1,Ntrk2,Ptpn1,Ptpn6,Rab5a,Rac1,Ret,Rin2,Robo1,Snx1,Src,Tiam1,Zbtb33	Mouse
T121_p53-control	_tstat	over all collections	CP: Canonical pathways	PID_AJDISS_2PATHWAY	0.000588928	0.00881943	0.57441	2.15084	0	41	Adam10,Cdh1,Dsp,Tiam1,Ctnnb1,Jup,Src,Ctnnd1,Abl1,Iqgap1,Ctnna1,Zbtb33,Hgs,Robo1,Casp3,Arf6,Cbll1,Rac1,Crebbp,Gna13	20	0.487805	Abl1,Adam10,Arf6,Cables1,Casp3,Cbll1,Cdc42,Cdh1,Crebbp,Ctnna1,Ctnnb1,Ctnnd1,Dnm2,Dsp,Egfr,Fyn,Gfra1,Gm49394,Gna12,Gna13,Hgs,Hras,Igf1r,Igf2,Iqgap1,Jup,Met,Mmp3,Nme1,Ntrk2,Ptpn1,Ptpn6,Rab5a,Rac1,Ret,Rin2,Robo1,Snx1,Src,Tiam1,Zbtb33	Mouse
T121_p53-control	_tstat	over all collections	CP: Canonical pathways	PID_ARF6_DOWNSTREAM_PATHWAY	0.00297767	0.0304856	0.662183	1.87541	5	15	Tiam1,Pld2,Arf6,Plaur,Rac1,Mapk1,Arf1,Pld1,Pip5k1a,Rhoa	10	0.666667	Arf1,Arf6,Kalrn,Mapk1,Mapk3,Nme1,Pip5k1a,Plaur,Pld1,Pld2,Rab11a,Rab11fip3,Rac1,Rhoa,Tiam1	Mouse
Brca1_p53-control	_tstat	over all collections	CP: Canonical pathways	PID_ATM_PATHWAY	0.000419639	0.00791372	0.58368	1.97802	0	30	Rbbp8,Trim28,Rad50,Blm,Cdc25a,Abl1,Smc3,Chek2,Fancd2,Cdc25c,H2afx,Atm,Smc1a,Brca1,Mdc1,Bid	16	0.533333	Abl1,Atm,Bid,Blm,Brca1,Cdc25a,Cdc25c,Chek2,Ctbp1,Dclre1c,Fancd2,Gm28043,H2afx,Kat5,Mdc1,Mdm2,Nbn,Rad17,Rad50,Rad9a,Rbbp8,Rnf8,Smc1a,Smc3,Terf2,Top3a,Trim28,Uimc1,Xrcc4,Ywhab	Mouse
Brca1_T121_p53-control	_tstat	over all collections	CP: Canonical pathways	PID_ATM_PATHWAY	0.000411523	0.00906408	0.606307	2.03152	0	30	Blm,Trim28,Cdc25a,Rad50,Rbbp8,H2afx,Mdc1,Fancd2,Brca1,Cdc25c,Smc1a,Atm,Chek2	13	0.433333	Abl1,Atm,Bid,Blm,Brca1,Cdc25a,Cdc25c,Chek2,Ctbp1,Dclre1c,Fancd2,Gm28043,H2afx,Kat5,Mdc1,Mdm2,Nbn,Rad17,Rad50,Rad9a,Rbbp8,Rnf8,Smc1a,Smc3,Terf2,Top3a,Trim28,Uimc1,Xrcc4,Ywhab	Mouse
T121_p53-control	_tstat	over all collections	CP: Canonical pathways	PID_ATM_PATHWAY	0.000552792	0.00881943	0.6581	2.27706	0	30	Cdc25a,Rad50,Chek2,Brca1,Blm,Abl1,Mdc1,Rbbp8,Trim28,Smc1a,H2afx,Top3a,Gm28043,Nbn,Cdc25c,Fancd2	16	0.533333	Abl1,Atm,Bid,Blm,Brca1,Cdc25a,Cdc25c,Chek2,Ctbp1,Dclre1c,Fancd2,Gm28043,H2afx,Kat5,Mdc1,Mdm2,Nbn,Rad17,Rad50,Rad9a,Rbbp8,Rnf8,Smc1a,Smc3,Terf2,Top3a,Trim28,Uimc1,Xrcc4,Ywhab	Mouse
Brca1_p53-control	_tstat	over all collections	CP: Canonical pathways	PID_ATR_PATHWAY	0.000426439	0.00791372	0.757725	2.70284	0	37	Rfc5,Mcm7,Topbp1,Brca2,Plk1,Ccna2,Rfc2,Rfc3,Mcm2,Rfc4,Ywhaz,Cdc25a,Hus1,Tipin,Clspn,Rad51,Rpa2,Smarcal1,Cdc6,Fancd2,Timeless,Chek1,Cep164,Cdc25c	24	0.648649	Atr,Atrip,Brca2,Ccna2,Cdc25a,Cdc25c,Cdc6,Cdk2,Cep164,Chek1,Clspn,Fancd2,Fbxw11,Hus1,Mcm2,Mcm7,Mdm2,Nbn,Plk1,Ppp2ca,Ppp2r1a,Rad1,Rad17,Rad51,Rad9a,Rfc2,Rfc3,Rfc4,Rfc5,Rpa1,Rpa2,Smarcal1,Timeless,Tipin,Topbp1,Ywhab,Ywhaz	Mouse
Brca1_T121_p53-control	_tstat	over all collections	CP: Canonical pathways	PID_ATR_PATHWAY	0.000417014	0.00906408	0.769669	2.70737	0	37	Rfc5,Topbp1,Mcm7,Mcm2,Rfc4,Plk1,Ccna2,Brca2,Tipin,Cdc25a,Cdc6,Rpa2,Rfc3,Rfc2,Atr,Clspn,Timeless,Rad51,Chek1,Ywhaz,Fancd2	21	0.567568	Atr,Atrip,Brca2,Ccna2,Cdc25a,Cdc25c,Cdc6,Cdk2,Cep164,Chek1,Clspn,Fancd2,Fbxw11,Hus1,Mcm2,Mcm7,Mdm2,Nbn,Plk1,Ppp2ca,Ppp2r1a,Rad1,Rad17,Rad51,Rad9a,Rfc2,Rfc3,Rfc4,Rfc5,Rpa1,Rpa2,Smarcal1,Timeless,Tipin,Topbp1,Ywhab,Ywhaz	Mouse
T121_p53-control	_tstat	over all collections	CP: Canonical pathways	PID_ATR_PATHWAY	0.000580046	0.00881943	0.790502	2.88818	0	37	Rfc5,Topbp1,Ccna2,Mcm7,Mcm2,Rfc4,Timeless,Plk1,Ywhaz,Tipin,Cdc25a,Rad51,Brca2,Cdc6,Chek1,Rpa2,Rfc3,Clspn,Rfc2,Cdk2,Rpa1,Hus1,Nbn,Cep164,Cdc25c,Fancd2	26	0.702703	Atr,Atrip,Brca2,Ccna2,Cdc25a,Cdc25c,Cdc6,Cdk2,Cep164,Chek1,Clspn,Fancd2,Fbxw11,Hus1,Mcm2,Mcm7,Mdm2,Nbn,Plk1,Ppp2ca,Ppp2r1a,Rad1,Rad17,Rad51,Rad9a,Rfc2,Rfc3,Rfc4,Rfc5,Rpa1,Rpa2,Smarcal1,Timeless,Tipin,Topbp1,Ywhab,Ywhaz	Mouse
Brca1_p53-control	_tstat	over all collections	CP: Canonical pathways	PID_AURORA_A_PATHWAY	0.00123916	0.0159259	0.559859	1.86875	2	28	Tpx2,Birc5,Ran,Aurkb,Tacc3,Aurka,Cenpa,Dlgap5,Ckap5,Gsk3b,Akt1	11	0.392857	Akt1,Arhgef7,Aurka,Aurkaip1,Aurkb,Birc5,Brca1,Cdc25b,Cenpa,Ckap5,Dlgap5,Fzr1,Gadd45a,Git1,Gsk3b,Mdm2,Ndel1,Nfkbia,Oaz1,Pak1,Ppp2r5d,Prkaca,Ran,Rasa1,Tacc1,Tacc3,Tdrd7,Tpx2	Mouse
Brca1_T121_p53-control	_tstat	over all collections	CP: Canonical pathways	PID_AURORA_A_PATHWAY	0.000406504	0.00906408	0.624095	2.05817	0	28	Tpx2,Tacc3,Aurkb,Birc5,Cenpa,Aurka,Dlgap5,Ran,Ckap5,Brca1,Cdc25b,Gsk3b,Fzr1	13	0.464286	Akt1,Arhgef7,Aurka,Aurkaip1,Aurkb,Birc5,Brca1,Cdc25b,Cenpa,Ckap5,Dlgap5,Fzr1,Gadd45a,Git1,Gsk3b,Mdm2,Ndel1,Nfkbia,Oaz1,Pak1,Ppp2r5d,Prkaca,Ran,Rasa1,Tacc1,Tacc3,Tdrd7,Tpx2	Mouse
T121_p53-control	_tstat	over all collections	CP: Canonical pathways	PID_AURORA_A_PATHWAY	0.000540249	0.00881943	0.690857	2.36146	0	28	Tpx2,Cenpa,Tacc3,Aurkb,Birc5,Aurka,Dlgap5,Cdc25b,Ckap5,Brca1,Akt1,Fzr1,Ran,Gsk3b,Git1	15	0.535714	Akt1,Arhgef7,Aurka,Aurkaip1,Aurkb,Birc5,Brca1,Cdc25b,Cenpa,Ckap5,Dlgap5,Fzr1,Gadd45a,Git1,Gsk3b,Mdm2,Ndel1,Nfkbia,Oaz1,Pak1,Ppp2r5d,Prkaca,Ran,Rasa1,Tacc1,Tacc3,Tdrd7,Tpx2	Mouse
Brca1_p53-control	_tstat	over all collections	CP: Canonical pathways	PID_AURORA_B_PATHWAY	0.000426803	0.00791372	0.702987	2.43476	0	33	Smc2,Stmn1,Ncapg,Kif20a,Ncapd2,Racgap1,Cdca8,Birc5,Kif2c,Aurkb,Incenp,Aurka,Ndc80,Cenpa,Bub1,Cbx5,Ncl,Ncaph	18	0.545455	Aurka,Aurkb,Birc5,Bub1,Cbx5,Cdca8,Cenpa,Cul3,Des,Evi5,Incenp,Kif20a,Kif2c,Klhl13,Klhl9,Mylk,Ncapd2,Ncapg,Ncaph,Ncl,Ndc80,Nsun2,Ppp1cc,Ppp2r5d,Psma3,Racgap1,Rasa1,Rhoa,Smc2,Smc4,Stmn1,Tacc1,Vim	Mouse
Brca1_T121_p53-control	_tstat	over all collections	CP: Canonical pathways	PID_AURORA_B_PATHWAY	0.000418235	0.00906408	0.677908	2.31741	0	33	Smc2,Stmn1,Ncapg,Cdca8,Kif2c,Kif20a,Aurkb,Ncapd2,Racgap1,Birc5,Ndc80,Cenpa,Aurka,Bub1,Incenp,Ncaph,Smc4,Ncl,Cbx5	19	0.575758	Aurka,Aurkb,Birc5,Bub1,Cbx5,Cdca8,Cenpa,Cul3,Des,Evi5,Incenp,Kif20a,Kif2c,Klhl13,Klhl9,Mylk,Ncapd2,Ncapg,Ncaph,Ncl,Ndc80,Nsun2,Ppp1cc,Ppp2r5d,Psma3,Racgap1,Rasa1,Rhoa,Smc2,Smc4,Stmn1,Tacc1,Vim	Mouse
T121_p53-control	_tstat	over all collections	CP: Canonical pathways	PID_AURORA_B_PATHWAY	0.00057241	0.00881943	0.694755	2.45735	0	33	Stmn1,Smc2,Cenpa,Ncapg,Cdca8,Kif2c,Racgap1,Aurkb,Kif20a,Birc5,Ncapd2,Ndc80,Incenp,Aurka,Bub1,Ncaph,Smc4,Cbx5	18	0.545455	Aurka,Aurkb,Birc5,Bub1,Cbx5,Cdca8,Cenpa,Cul3,Des,Evi5,Incenp,Kif20a,Kif2c,Klhl13,Klhl9,Mylk,Ncapd2,Ncapg,Ncaph,Ncl,Ndc80,Nsun2,Ppp1cc,Ppp2r5d,Psma3,Racgap1,Rasa1,Rhoa,Smc2,Smc4,Stmn1,Tacc1,Vim	Mouse
Brca1_p53-control	_tstat	over all collections	CP: Canonical pathways	PID_AVB3_INTEGRIN_PATHWAY	0.00569177	0.0470665	0.407111	1.64614	12	63	Src,Col16a1,Col11a1,Rac1,Ptpn11,Col4a1,Col12a1,Spp1,Fn1,Col8a1,Sdc1,Akt1,Ptk2,Col5a2,Pik3c2a,Col17a1,Col6a3,Hsp90aa1,Col1a1,Col6a1,Col4a6,Col4a5,Itgav,Col8a2,Col6a2,Rock1,Col1a2,Mapk1,Casp8,Igf1r,Bcar1,F11r,Mapk3,Tln1	34	0.539683	Akt1,Bcar1,Casp8,Cbl,Cdkn1b,Col11a1,Col11a2,Col12a1,Col14a1,Col15a1,Col16a1,Col17a1,Col1a1,Col1a2,Col3a1,Col4a1,Col4a5,Col4a6,Col5a1,Col5a2,Col6a1,Col6a2,Col6a3,Col8a1,Col8a2,Csf1,Csf1r,Edil3,F11r,Fgf2,Fn1,Hsp90aa1,Igf1,Igf1r,Ilk,Irs1,Itgav,Itgb3,Kdr,Mapk1,Mapk3,Mfge8,Pi4ka,Pi4kb,Pik3c2a,Pik3ca,Pik3r1,Ptk2,Ptk2b,Ptpn11,Pxn,Rac1,Rhoa,Rock1,Rps6kb1,Sdc1,Spp1,Src,Tgfbr2,Tln1,Vav3,Vcl,Vegfa	Mouse
Brca1_p53-control	_tstat	over all collections	CP: Canonical pathways	PID_BARD1_PATHWAY	0.000412201	0.00791372	0.677957	2.17966	0	24	Topbp1,Rbbp8,Rad50,Ccne1,Pcna,Rad51,Ewsr1,Bard1,Fanca,Fancd2,Atr,Atm,Brca1,Fancc,Cstf1	15	0.625	Atm,Atr,Bard1,Brca1,Ccne1,Cdk2,Cstf1,Ewsr1,Fanca,Fancc,Fancd2,Fance,Fancg,Fancl,Nbn,Pcna,Prkdc,Rad50,Rad51,Rbbp8,Topbp1,Ube2d3,Xrcc5,Xrcc6	Mouse
Brca1_T121_p53-control	_tstat	over all collections	CP: Canonical pathways	PID_BARD1_PATHWAY	0.000408831	0.00906408	0.739501	2.3458	0	24	Topbp1,Pcna,Ccne1,Fanca,Rad50,Atr,Rad51,Rbbp8,Fancd2,Bard1,Brca1,Fancl,Atm,Prkdc,Ewsr1,Cdk2	16	0.666667	Atm,Atr,Bard1,Brca1,Ccne1,Cdk2,Cstf1,Ewsr1,Fanca,Fancc,Fancd2,Fance,Fancg,Fancl,Nbn,Pcna,Prkdc,Rad50,Rad51,Rbbp8,Topbp1,Ube2d3,Xrcc5,Xrcc6	Mouse
T121_p53-control	_tstat	over all collections	CP: Canonical pathways	PID_BARD1_PATHWAY	0.000536481	0.00881943	0.714113	2.32675	0	24	Topbp1,Pcna,Rad50,Fanca,Rad51,Brca1,Ccne1,Cdk2,Rbbp8,Bard1,Nbn,Ewsr1,Fancd2,Fancg	14	0.583333	Atm,Atr,Bard1,Brca1,Ccne1,Cdk2,Cstf1,Ewsr1,Fanca,Fancc,Fancd2,Fance,Fancg,Fancl,Nbn,Pcna,Prkdc,Rad50,Rad51,Rbbp8,Topbp1,Ube2d3,Xrcc5,Xrcc6	Mouse
Brca1_p53-control	_tstat	over all collections	CP: Canonical pathways	PID_BETA_CATENIN_NUC_PATHWAY	0.000439174	0.00791372	0.513899	2.01512	0	55	Trrap,Vcan,Smarca4,Incenp,Ywhaz,Ruvbl2,Hdac2,Ccnd1,Xpo1,Ctnnb1,Tbl1x,Bcl9,Ncoa2,Dvl3,Snai2,Cul1,Cdh1,Myc,Cby1,Ccnd2,Tert,Tle1,Ctnnbip1,Ep300,Sfn,Tcf7l1	26	0.472727	Adcy7,Apc,Ar,Axin2,Bcl9,Cacna1g,Cby1,Ccnd1,Ccnd2,Cdh1,Chd8,Ctbp1,Ctnnb1,Ctnnbip1,Cul1,Dvl3,Ep300,Hbp1,Hdac1,Hdac2,Id2,Incenp,Jun,Klf4,Mdfic,Med12,Mitf,Mmp2,Mmp9,Myc,Ncoa2,Ruvbl2,Sfn,Smarca4,Snai2,Tbl1x,Tbl1xr1,Tcf4,Tcf7,Tcf7l1,Tcf7l2,Tert,Tle1,Tle2,Tle4,Tnik,Trrap,Vcan,Xpo1,Ywhab,Ywhae,Ywhag,Ywhah,Ywhaq,Ywhaz	Mouse
Brca1_T121_p53-control	_tstat	over all collections	CP: Canonical pathways	PID_CD8_TCR_PATHWAY	0.00230592	0.0291631	-0.509945	-1.8162	5	40	Rasgrp2,Pag1,Rassf5,Rasgrp1,Ptprc,Grap2,Cd8a,Lcp2,Vav1,Ikbkb,Cd86,Orai1,Card11,Prkce	14	0.35	Akt1,B2m,Bcl10,Card11,Cbl,Cd86,Cd8a,Chuk,Csk,Fyn,Grap2,Grb2,Hras,Ikbkb,Ikbkg,Kras,Lck,Lcp2,Malt1,Map3k14,Map3k8,Nras,Orai1,Pag1,Pdpk1,Plcg1,Prkca,Prkcb,Prkce,Ptpn6,Ptprc,Rap1a,Rasgrp1,Rasgrp2,Rassf5,Shc1,Sos1,Stim1,Traf6,Vav1	Mouse
T121_p53-control	_tstat	over all collections	CP: Canonical pathways	PID_CD8_TCR_PATHWAY	0.00452625	0.0385849	-0.517482	-1.72046	14	40	Pag1,Grap2,Rasgrp2,Cd8a,Ptprc,Rassf5,Rasgrp1,Stim1,Lcp2,Vav1,Lck,Ptpn6,Card11,Orai1,Cd86,Fyn,Prkce,Prkcb,Rap1a	19	0.475	Akt1,B2m,Bcl10,Card11,Cbl,Cd86,Cd8a,Chuk,Csk,Fyn,Grap2,Grb2,Hras,Ikbkb,Ikbkg,Kras,Lck,Lcp2,Malt1,Map3k14,Map3k8,Nras,Orai1,Pag1,Pdpk1,Plcg1,Prkca,Prkcb,Prkce,Ptpn6,Ptprc,Rap1a,Rasgrp1,Rasgrp2,Rassf5,Shc1,Sos1,Stim1,Traf6,Vav1	Mouse
Brca1_p53-control	_tstat	over all collections	CP: Canonical pathways	PID_CDC42_PATHWAY	0.00132626	0.0159259	0.433458	1.76083	2	65	Tiam1,Src,Iqgap1,Arpc1b,Iqgap3,Limk1,Eps8,Rac1,Ctnnb1,Pak4,Gsk3b,Wasl,Cfl1,Diaph3,Cdh1,Cdc42bpa,Arpc3,Map3k11,Limk2,Arhgdia,Arpc2,Pld1,Hras,Ctnna1,Mapk1,Pak2,Bcar1,Yes1,Prkcz,Mapk3,Arhgef7,Baiap2	32	0.492308	Actr2,Actr3,Apc,Arhgdia,Arhgef6,Arhgef7,Arpc1b,Arpc2,Arpc3,Arpc4,Arpc5,Atf2,Baiap2,Bcar1,Braf,Cbl,Cdc42,Cdc42bpa,Cdh1,Cfl1,Ctnna1,Ctnnb1,Diaph3,Dlg1,Enah,Eps8,Exoc7,Gsk3b,Hras,Iqgap1,Iqgap3,Jun,Limk1,Limk2,Map2k3,Map2k4,Map2k6,Map2k7,Map3k1,Map3k11,Mapk1,Mapk14,Mapk3,Mapk8,Mapk9,Mtor,Pak1,Pak2,Pak4,Pard6a,Pik3ca,Pik3r1,Pld1,Prkce,Prkcz,Rac1,Raf1,Rasgrf1,Rps6kb1,Src,Tiam1,Tnk2,Vav2,Wasl,Yes1	Mouse
Brca1_T121_p53-control	_tstat	over all collections	CP: Canonical pathways	PID_CDC42_PATHWAY	0.00171086	0.0245224	0.434863	1.73942	3	65	Iqgap3,Pak4,Cdh1,Iqgap1,Ctnnb1,Arpc1b,Diaph3,Mapk3,Src,Hras,Limk1,Bcar1,Prkcz,Ctnna1,Yes1,Gsk3b,Rac1,Exoc7,Apc,Vav2,Jun,Pak2,Mapk1	23	0.353846	Actr2,Actr3,Apc,Arhgdia,Arhgef6,Arhgef7,Arpc1b,Arpc2,Arpc3,Arpc4,Arpc5,Atf2,Baiap2,Bcar1,Braf,Cbl,Cdc42,Cdc42bpa,Cdh1,Cfl1,Ctnna1,Ctnnb1,Diaph3,Dlg1,Enah,Eps8,Exoc7,Gsk3b,Hras,Iqgap1,Iqgap3,Jun,Limk1,Limk2,Map2k3,Map2k4,Map2k6,Map2k7,Map3k1,Map3k11,Mapk1,Mapk14,Mapk3,Mapk8,Mapk9,Mtor,Pak1,Pak2,Pak4,Pard6a,Pik3ca,Pik3r1,Pld1,Prkce,Prkcz,Rac1,Raf1,Rasgrf1,Rps6kb1,Src,Tiam1,Tnk2,Vav2,Wasl,Yes1	Mouse
T121_p53-control	_tstat	over all collections	CP: Canonical pathways	PID_CDC42_PATHWAY	0.000691563	0.00881943	0.462271	1.93026	0	65	Cdh1,Iqgap3,Tiam1,Ctnnb1,Cdc42bpa,Diaph3,Src,Iqgap1,Ctnna1,Pak4,Pak2,Gsk3b,Prkcz,Actr2,Rac1,Arpc1b,Dlg1,Mapk1,Yes1,Jun,Bcar1,Baiap2,Pld1,Apc,Arhgdia,Arhgef7,Limk1	27	0.415385	Actr2,Actr3,Apc,Arhgdia,Arhgef6,Arhgef7,Arpc1b,Arpc2,Arpc3,Arpc4,Arpc5,Atf2,Baiap2,Bcar1,Braf,Cbl,Cdc42,Cdc42bpa,Cdh1,Cfl1,Ctnna1,Ctnnb1,Diaph3,Dlg1,Enah,Eps8,Exoc7,Gsk3b,Hras,Iqgap1,Iqgap3,Jun,Limk1,Limk2,Map2k3,Map2k4,Map2k6,Map2k7,Map3k1,Map3k11,Mapk1,Mapk14,Mapk3,Mapk8,Mapk9,Mtor,Pak1,Pak2,Pak4,Pard6a,Pik3ca,Pik3r1,Pld1,Prkce,Prkcz,Rac1,Raf1,Rasgrf1,Rps6kb1,Src,Tiam1,Tnk2,Vav2,Wasl,Yes1	Mouse
Brca1_p53-control	_tstat	over all collections	CP: Canonical pathways	PID_E2F_PATHWAY	0.000441696	0.00791372	0.546048	2.21357	0	64	Trrap,Topbp1,Mcm3,Tfdp1,Rrm1,Ccna2,Rbbp8,Tk1,E2f1,Cdk1,Tyms,Ccne2,Trim28,Pola1,Ranbp1,Rybp,Cdc25a,Ccne1,Cbx5,Mybl2,Rrm2,Xrcc1,Cdc6,Crebbp,Tfe3,E2f7,Rbl1,Dhfr,Sp1,Serpine1,E2f2,E2f3,Apaf1	33	0.515625	Apaf1,Atm,Brca1,Casp7,Cbx5,Ccna2,Ccnd3,Ccne1,Ccne2,Cdc25a,Cdc6,Cdk1,Cdk2,Cdkn1a,Cdkn1b,Cdkn2c,Cebpa,Crebbp,Dhfr,E2f1,E2f2,E2f3,E2f4,E2f5,E2f6,E2f7,Ep300,Hbp1,Hdac1,Hic1,Kat2a,Kat2b,Mcl1,Mcm3,Mybl2,Myc,Orc1,Plau,Pola1,Prmt5,Ranbp1,Rb1,Rbbp8,Rbl1,Rbl2,Rrm1,Rrm2,Rybp,Serpine1,Sirt1,Smarca2,Sp1,Tfdp1,Tfdp2,Tfe3,Tk1,Topbp1,Trim28,Trrap,Tyms,Uxt,Wasf1,Xrcc1,Yy1	Mouse
Brca1_T121_p53-control	_tstat	over all collections	CP: Canonical pathways	PID_E2F_PATHWAY	0.000421585	0.00906408	0.661499	2.6476	0	64	Topbp1,Rrm1,Mcm3,Ccne2,Tyms,Ccna2,Tfdp1,E2f1,Trim28,Cdc25a,Tk1,Ccne1,Cdk1,Pola1,Cdc6,Ranbp1,Xrcc1,Tfdp2,Rbl1,Rrm2,Dhfr,Trrap,Rbbp8,Mybl2,E2f7,Hdac1,Apaf1,Orc1,Brca1,E2f2,Atm,Cbx5	32	0.5	Apaf1,Atm,Brca1,Casp7,Cbx5,Ccna2,Ccnd3,Ccne1,Ccne2,Cdc25a,Cdc6,Cdk1,Cdk2,Cdkn1a,Cdkn1b,Cdkn2c,Cebpa,Crebbp,Dhfr,E2f1,E2f2,E2f3,E2f4,E2f5,E2f6,E2f7,Ep300,Hbp1,Hdac1,Hic1,Kat2a,Kat2b,Mcl1,Mcm3,Mybl2,Myc,Orc1,Plau,Pola1,Prmt5,Ranbp1,Rb1,Rbbp8,Rbl1,Rbl2,Rrm1,Rrm2,Rybp,Serpine1,Sirt1,Smarca2,Sp1,Tfdp1,Tfdp2,Tfe3,Tk1,Topbp1,Trim28,Trrap,Tyms,Uxt,Wasf1,Xrcc1,Yy1	Mouse
T121_p53-control	_tstat	over all collections	CP: Canonical pathways	PID_E2F_PATHWAY	0.000693001	0.00881943	0.582621	2.42114	0	64	Topbp1,Tyms,Ccna2,Tfdp1,Rrm1,Mcm3,Tk1,Cdk1,E2f1,Cdc25a,Ccne2,Rrm2,Ranbp1,Rbl1,Pola1,Brca1,Cdc6,Dhfr,Mybl2,Cbx5,Ccne1,E2f7,Cdk2,Rbbp8,Trim28,Orc1,E2f2,Apaf1,Xrcc1,Cdkn1a,Tfe3,E2f5	32	0.5	Apaf1,Atm,Brca1,Casp7,Cbx5,Ccna2,Ccnd3,Ccne1,Ccne2,Cdc25a,Cdc6,Cdk1,Cdk2,Cdkn1a,Cdkn1b,Cdkn2c,Cebpa,Crebbp,Dhfr,E2f1,E2f2,E2f3,E2f4,E2f5,E2f6,E2f7,Ep300,Hbp1,Hdac1,Hic1,Kat2a,Kat2b,Mcl1,Mcm3,Mybl2,Myc,Orc1,Plau,Pola1,Prmt5,Ranbp1,Rb1,Rbbp8,Rbl1,Rbl2,Rrm1,Rrm2,Rybp,Serpine1,Sirt1,Smarca2,Sp1,Tfdp1,Tfdp2,Tfe3,Tk1,Topbp1,Trim28,Trrap,Tyms,Uxt,Wasf1,Xrcc1,Yy1	Mouse
T121_p53-control	_tstat	over all collections	CP: Canonical pathways	PID_ECADHERIN_NASCENT_AJ_PATHWAY	0.000587889	0.00881943	0.491194	1.80232	0	38	Cdh1,Tiam1,Ctnnb1,Jup,Src,Ctnnd1,Iqgap1,Ctnna1,Pip5k1c,Akt1,Cttn,Tjp1,Wasf2,Arf6,Rac1,Dlg1,Crk,Rhoa,Gm10031,Abi1,Klhl20	21	0.552632	Abi1,Akt1,Ap1m1,Arf6,Ccnd1,Cdc42,Cdh1,Crk,Csnk2a1,Csnk2a2,Csnk2b,Ctnna1,Ctnnb1,Ctnnd1,Cttn,Cyfip2,Dlg1,Enah,Gm10031,Iqgap1,Itgae,Jup,Klhl20,Nckap1,Nme1,Pik3ca,Pik3r1,Pip5k1c,Rac1,Rap1a,Rap1b,Rapgef1,Rhoa,Src,Tiam1,Tjp1,Vav2,Wasf2	Mouse
Brca1_p53-control	_tstat	over all collections	CP: Canonical pathways	PID_FANCONI_PATHWAY	0.000428082	0.00791372	0.650306	2.36777	0	41	Rfc5,Topbp1,Brca2,Rfc2,Rfc3,Rfc4,Rad50,Hes1,Blm,Usp1,Hus1,Fanci,Rpa2,Fanca,Fancd2,Brip1,Chek1,H2afx,Palb2,Fancb,Atr,Atm,Brca1,Fancc,Ube2t,Wdr48,Rad1,Fan1,Top3a,Fancm,Fancl	31	0.756098	Atm,Atr,Atrip,Blm,Brca1,Brca2,Brip1,Chek1,Fan1,Fanca,Fancb,Fancc,Fancd2,Fance,Fancg,Fanci,Fancl,Fancm,Fbxw11,H2afx,Hes1,Hus1,Nbn,Palb2,Rad1,Rad17,Rad50,Rad9a,Rfc2,Rfc3,Rfc4,Rfc5,Rmi1,Rpa1,Rpa2,Top3a,Topbp1,Ube2t,Usp1,Wdr48,Xrcc3	Mouse
Brca1_T121_p53-control	_tstat	over all collections	CP: Canonical pathways	PID_FANCONI_PATHWAY	0.000414766	0.00906408	0.734931	2.64371	0	41	Rfc5,Topbp1,Rfc4,Brca2,Blm,Usp1,Fanca,Fanci,Rpa2,Rfc3,Rfc2,Rad50,Atr,Brip1,Palb2,Chek1,H2afx,Fancb,Fancd2,Hes1,Brca1,Fancm,Fancl,Atm,Wdr48	25	0.609756	Atm,Atr,Atrip,Blm,Brca1,Brca2,Brip1,Chek1,Fan1,Fanca,Fancb,Fancc,Fancd2,Fance,Fancg,Fanci,Fancl,Fancm,Fbxw11,H2afx,Hes1,Hus1,Nbn,Palb2,Rad1,Rad17,Rad50,Rad9a,Rfc2,Rfc3,Rfc4,Rfc5,Rmi1,Rpa1,Rpa2,Top3a,Topbp1,Ube2t,Usp1,Wdr48,Xrcc3	Mouse
T121_p53-control	_tstat	over all collections	CP: Canonical pathways	PID_FANCONI_PATHWAY	0.000588928	0.00881943	0.73424	2.74931	0	41	Rfc5,Topbp1,Usp1,Rfc4,Rad50,Fanca,Brca1,Brca2,Blm,Chek1,Rpa2,Rfc3,Brip1,Rfc2,Hes1,Palb2,Fanci,Fancb,H2afx,Rpa1,Hus1,Ube2t,Fancm,Top3a,Nbn,Fancd2,Fancg	27	0.658537	Atm,Atr,Atrip,Blm,Brca1,Brca2,Brip1,Chek1,Fan1,Fanca,Fancb,Fancc,Fancd2,Fance,Fancg,Fanci,Fancl,Fancm,Fbxw11,H2afx,Hes1,Hus1,Nbn,Palb2,Rad1,Rad17,Rad50,Rad9a,Rfc2,Rfc3,Rfc4,Rfc5,Rmi1,Rpa1,Rpa2,Top3a,Topbp1,Ube2t,Usp1,Wdr48,Xrcc3	Mouse
Brca1_p53-control	_tstat	over all collections	CP: Canonical pathways	PID_FOXM1_PATHWAY	0.000426439	0.00791372	0.726876	2.5928	0	37	Etv5,Ccnb1,Brca2,Plk1,Ccna2,Birc5,Aurkb,Foxm1,Ccnb2,Cdk1,Skp2,Cenpf,Cks1b,Cenpa,Ccne1,Ccnd1,Nek2,Gas1,Tgfa,Cdk4,Xrcc1,Chek2,Crebbp	23	0.621622	Aurkb,Birc5,Brca2,Ccna2,Ccnb1,Ccnb2,Ccnd1,Ccne1,Cdc25b,Cdk1,Cdk2,Cdk4,Cenpa,Cenpb,Cenpf,Chek2,Cks1b,Crebbp,Ep300,Esr1,Etv5,Fos,Foxm1,Gas1,Gsk3a,Lama4,Map2k1,Mmp2,Myc,Nek2,Nfatc3,Plk1,Rb1,Skp2,Sp1,Tgfa,Xrcc1	Mouse
Brca1_T121_p53-control	_tstat	over all collections	CP: Canonical pathways	PID_FOXM1_PATHWAY	0.000417014	0.00906408	0.725008	2.55027	0	37	Ccnb1,Plk1,Ccna2,Brca2,Ccnb2,Aurkb,Cks1b,Cenpf,Foxm1,Ccne1,Cdk1,Birc5,Skp2,Cenpa,Xrcc1,Nek2	16	0.432432	Aurkb,Birc5,Brca2,Ccna2,Ccnb1,Ccnb2,Ccnd1,Ccne1,Cdc25b,Cdk1,Cdk2,Cdk4,Cenpa,Cenpb,Cenpf,Chek2,Cks1b,Crebbp,Ep300,Esr1,Etv5,Fos,Foxm1,Gas1,Gsk3a,Lama4,Map2k1,Mmp2,Myc,Nek2,Nfatc3,Plk1,Rb1,Skp2,Sp1,Tgfa,Xrcc1	Mouse
T121_p53-control	_tstat	over all collections	CP: Canonical pathways	PID_FOXM1_PATHWAY	0.000580046	0.00881943	0.691216	2.52543	0	37	Ccnb1,Ccna2,Cenpa,Ccnb2,Cdk1,Aurkb,Plk1,Birc5,Cenpf,Cks1b,Foxm1,Cdc25b,Chek2,Brca2,Skp2,Nek2,Ccne1,Cdk2	18	0.486486	Aurkb,Birc5,Brca2,Ccna2,Ccnb1,Ccnb2,Ccnd1,Ccne1,Cdc25b,Cdk1,Cdk2,Cdk4,Cenpa,Cenpb,Cenpf,Chek2,Cks1b,Crebbp,Ep300,Esr1,Etv5,Fos,Foxm1,Gas1,Gsk3a,Lama4,Map2k1,Mmp2,Myc,Nek2,Nfatc3,Plk1,Rb1,Skp2,Sp1,Tgfa,Xrcc1	Mouse
Brca1_p53-control	_tstat	over all collections	CP: Canonical pathways	PID_HEDGEHOG_GLI_PATHWAY	0.000426803	0.00791372	0.532955	1.95008	0	42	Smo,Rab23,Kif3a,Hdac2,Gli3,Xpo1,Gnai3,Crebbp,Gsk3b,Gnb1,Sin3a,Rbbp7,Stk36,Akt1,Sap30,Gnai2,Sufu,Csnk1d,Ptch1,Csnk1g1	20	0.47619	Akt1,Arrb2,Crebbp,Csnk1a1,Csnk1d,Csnk1e,Csnk1g1,Csnk1g2,Csnk1g3,Fbxw11,Gli3,Gnai1,Gnai2,Gnai3,Gnao1,Gnaz,Gnb1,Gng2,Gsk3b,Hdac1,Hdac2,Ift172,Ift88,Kif3a,Lgals3,Map2k1,Mtss1,Pias1,Prkaca,Prkcd,Ptch1,Rab23,Rbbp7,Sap18,Sap18b,Sap30,Sin3a,Sin3b,Smo,Stk36,Sufu,Xpo1	Mouse
Brca1_T121_p53-control	_tstat	over all collections	CP: Canonical pathways	PID_HEDGEHOG_GLI_PATHWAY	0.00165289	0.0245224	0.490401	1.77398	3	42	Hdac2,Xpo1,Rab23,Hdac1,Gli3,Gnai2,Gnb1,Rbbp7,Sin3a,Stk36,Gnai3,Mtss1,Map2k1,Csnk1e,Kif3a,Gsk3b,Smo,Csnk1g1,Csnk1g3,Sap30,Akt1	21	0.5	Akt1,Arrb2,Crebbp,Csnk1a1,Csnk1d,Csnk1e,Csnk1g1,Csnk1g2,Csnk1g3,Fbxw11,Gli3,Gnai1,Gnai2,Gnai3,Gnao1,Gnaz,Gnb1,Gng2,Gsk3b,Hdac1,Hdac2,Ift172,Ift88,Kif3a,Lgals3,Map2k1,Mtss1,Pias1,Prkaca,Prkcd,Ptch1,Rab23,Rbbp7,Sap18,Sap18b,Sap30,Sin3a,Sin3b,Smo,Stk36,Sufu,Xpo1	Mouse
T121_p53-control	_tstat	over all collections	CP: Canonical pathways	PID_HEDGEHOG_GLI_PATHWAY	0.000590319	0.00881943	0.52578	1.97828	0	42	Xpo1,Lgals3,Sin3a,Rbbp7,Gli3,Gnb1,Akt1,Gnai3,Csnk1g1,Kif3a,Gsk3b,Rab23,Hdac1,Prkcd,Csnk1e,Sap30,Ift88,Mtss1,Stk36,Crebbp,Csnk1g3,Gnai2	22	0.52381	Akt1,Arrb2,Crebbp,Csnk1a1,Csnk1d,Csnk1e,Csnk1g1,Csnk1g2,Csnk1g3,Fbxw11,Gli3,Gnai1,Gnai2,Gnai3,Gnao1,Gnaz,Gnb1,Gng2,Gsk3b,Hdac1,Hdac2,Ift172,Ift88,Kif3a,Lgals3,Map2k1,Mtss1,Pias1,Prkaca,Prkcd,Ptch1,Rab23,Rbbp7,Sap18,Sap18b,Sap30,Sin3a,Sin3b,Smo,Stk36,Sufu,Xpo1	Mouse
Brca1_p53-control	_tstat	over all collections	CP: Canonical pathways	PID_HNF3B_PATHWAY	0.00425203	0.0397472	-0.592666	-1.813	10	21	Acadvl,Alas1,Acadm,Cebpa,Hadh,Foxa1,Nr3c1	7	0.333333	Abcc8,Acadm,Acadvl,Akt1,Alas1,Bdh1,Cebpa,Cebpb,Cebpd,Cpt1a,Cpt1c,Creb1,Foxa1,Hadh,Hmgcs1,Kcnj11,Nf1,Nr3c1,Sp1,Tfrc,Ucp2	Mouse
Brca1_T121_p53-control	_tstat	over all collections	CP: Canonical pathways	PID_HNF3B_PATHWAY	0.000783392	0.0153118	-0.668988	-2.04347	1	21	Acadvl,Acadm,Alas1,Nr3c1,Hadh,Cebpa	6	0.285714	Abcc8,Acadm,Acadvl,Akt1,Alas1,Bdh1,Cebpa,Cebpb,Cebpd,Cpt1a,Cpt1c,Creb1,Foxa1,Hadh,Hmgcs1,Kcnj11,Nf1,Nr3c1,Sp1,Tfrc,Ucp2	Mouse
T121_p53-control	_tstat	over all collections	CP: Canonical pathways	PID_HNF3B_PATHWAY	0.00419897	0.0376157	-0.616327	-1.78408	12	21	Acadm,Acadvl,Hadh,Alas1,Cebpa	5	0.238095	Abcc8,Acadm,Acadvl,Akt1,Alas1,Bdh1,Cebpa,Cebpb,Cebpd,Cpt1a,Cpt1c,Creb1,Foxa1,Hadh,Hmgcs1,Kcnj11,Nf1,Nr3c1,Sp1,Tfrc,Ucp2	Mouse
Brca1_p53-control	_tstat	over all collections	CP: Canonical pathways	PID_INTEGRIN1_PATHWAY	0.00131637	0.0159259	0.443758	1.75059	2	57	Itga9,Col11a1,Col18a1,Tnc,Col4a1,Itga6,Lamb3,Spp1,Itga3,Fn1,Lamc1,Lamc2,Thbs1,Lama3,Col5a2,Igsf8,Itga5,Fbn1,Lama4,Col6a3,Col1a1,Col6a1,Col4a6,Col4a5,Itgav,Plau,Thbs2,Col6a2,Col1a2	29	0.508772	Cd14,Cd81,Col11a1,Col11a2,Col18a1,Col1a1,Col1a2,Col3a1,Col4a1,Col4a5,Col4a6,Col5a1,Col5a2,Col6a1,Col6a2,Col6a3,Cspg4,F13a1,Fbn1,Fgb,Fgg,Fn1,Igsf8,Itga1,Itga10,Itga11,Itga2,Itga3,Itga4,Itga5,Itga6,Itga7,Itga9,Itgav,Itgb1,Jam2,Lama2,Lama3,Lama4,Lama5,Lamb1,Lamb2,Lamb3,Lamc1,Lamc2,Nid1,Npnt,Plau,Plaur,Spp1,Tgfbi,Tgm2,Thbs1,Thbs2,Tnc,Vcam1,Vegfa	Mouse
Brca1_p53-control	_tstat	over all collections	CP: Canonical pathways	PID_MYC_ACTIV_PATHWAY	0.00133333	0.0159259	0.432088	1.76812	2	68	Trrap,Ccnb1,Cdca7,Tk1,Birc5,Ptma,Ruvbl1,Ruvbl2,Actl6a,Cdc25a,Ncl,Slc2a1,Cdk4,Shmt1,Rcc1,Crebbp,Taf4b,Mta1,Eno1,E2f3,Ddx18,Myc,Huwe1,Ccnd2,Tert,Ubtf,Hsp90aa1,Kat2a,Eif4a1,Ep300,Eno1b,Eif4g1,Gapdh,Tfrc,Hmga1,Id2	36	0.529412	Actl6a,Ak6,Bax,Birc5,Bmi1,Cad,Ccnb1,Ccnd2,Cdc25a,Cdca7,Cdk4,Crebbp,Ddx18,E2f3,Eif2s1,Eif4a1,Eif4e,Eif4g1,Eno1,Eno1b,Ep300,Gapdh,Gpam,Hmga1,Hsp90aa1,Hspa4,Huwe1,Id2,Ireb2,Kat2a,Kat5,Max,Mmp9,Mta1,Mtdh,Myc,Nbn,Ncl,Ndufaf2,Nme1,Nme2,Odc1,Pdcd10,Pfkm,Pim1,Pmaip1,Polr3d,Prdx3,Ptma,Rcc1,Rpl11,Ruvbl1,Ruvbl2,Shmt1,Slc2a1,Smad3,Smad4,Snai1,Supt7l,Taf10,Taf12,Taf4b,Taf9,Tert,Tfrc,Tk1,Trrap,Ubtf	Mouse
Brca1_T121_p53-control	_tstat	over all collections	CP: Canonical pathways	PID_MYC_ACTIV_PATHWAY	0.00170721	0.0245224	0.43832	1.76702	3	68	Ccnb1,Cdca7,Cdc25a,Tk1,Ptma,Birc5,Actl6a,Ruvbl2,Shmt1,Trrap,Rcc1,Ruvbl1,Cad,Slc2a1,Ncl,Cdk4,Eif4a1,Eno1,Hsp90aa1,Mta1,Ubtf,Mmp9,Eif4g1,Taf9,Smad4,Pmaip1,Eno1b,Ak6,Gapdh,E2f3,Tfrc,Bmi1,Eif2s1,Odc1,Kat2a,Ddx18,Eif4e,Huwe1,Nme1,Id2,Nbn,Taf4b,Bax,Ireb2,Myc	45	0.661765	Actl6a,Ak6,Bax,Birc5,Bmi1,Cad,Ccnb1,Ccnd2,Cdc25a,Cdca7,Cdk4,Crebbp,Ddx18,E2f3,Eif2s1,Eif4a1,Eif4e,Eif4g1,Eno1,Eno1b,Ep300,Gapdh,Gpam,Hmga1,Hsp90aa1,Hspa4,Huwe1,Id2,Ireb2,Kat2a,Kat5,Max,Mmp9,Mta1,Mtdh,Myc,Nbn,Ncl,Ndufaf2,Nme1,Nme2,Odc1,Pdcd10,Pfkm,Pim1,Pmaip1,Polr3d,Prdx3,Ptma,Rcc1,Rpl11,Ruvbl1,Ruvbl2,Shmt1,Slc2a1,Smad3,Smad4,Snai1,Supt7l,Taf10,Taf12,Taf4b,Taf9,Tert,Tfrc,Tk1,Trrap,Ubtf	Mouse
T121_p53-control	_tstat	over all collections	CP: Canonical pathways	PID_MYC_ACTIV_PATHWAY	0.00069735	0.00881943	0.412199	1.73446	0	68	Ccnb1,Cdca7,Tk1,Birc5,Cdc25a,Ptma,Shmt1,Rcc1,Eif4a1,Actl6a,Slc2a1,Eno1,Cad,Ruvbl1,Hsp90aa1,Taf9,Nbn,Huwe1,Cdk4,Ncl,Hmga1,Eif2s1,Ubtf,Eno1b,Crebbp,Smad4,Pmaip1,Trrap,Ruvbl2,Ak6,Pdcd10,Odc1,Tfrc,Taf4b,Mta1,E2f3,Mmp9,Smad3,Snai1,Kat2a,Eif4g1,Ep300	42	0.617647	Actl6a,Ak6,Bax,Birc5,Bmi1,Cad,Ccnb1,Ccnd2,Cdc25a,Cdca7,Cdk4,Crebbp,Ddx18,E2f3,Eif2s1,Eif4a1,Eif4e,Eif4g1,Eno1,Eno1b,Ep300,Gapdh,Gpam,Hmga1,Hsp90aa1,Hspa4,Huwe1,Id2,Ireb2,Kat2a,Kat5,Max,Mmp9,Mta1,Mtdh,Myc,Nbn,Ncl,Ndufaf2,Nme1,Nme2,Odc1,Pdcd10,Pfkm,Pim1,Pmaip1,Polr3d,Prdx3,Ptma,Rcc1,Rpl11,Ruvbl1,Ruvbl2,Shmt1,Slc2a1,Smad3,Smad4,Snai1,Supt7l,Taf10,Taf12,Taf4b,Taf9,Tert,Tfrc,Tk1,Trrap,Ubtf	Mouse
T121_p53-control	_tstat	over all collections	CP: Canonical pathways	PID_NOTCH_PATHWAY	0.00125313	0.0141802	0.448563	1.7557	1	49	Adam10,Ncor2,Skp2,Spen,Eno1,Rbbp8,Kdm1a,Ncstn,Cdkn1a,Numb,Hdac1,Maml1,Rbpj,Eno1b,Yy1	15	0.306122	Adam10,Adam12,Aph1a,Aph1b,Aph1c,Cbl,Ccnd1,Cdkn1a,Ctbp1,Cul1,Dll1,Dll4,Dnm1,Eno1,Eno1b,Ep300,Eps15,Fbxw7,Furin,Gata3,Hdac1,Itch,Jag1,Jag2,Kdm1a,Lnx1,Maml1,Maml2,Mark2,Mfap2,Mfap5,Mib1,Myc,Mycbp,Ncor1,Ncor2,Ncstn,Notch1,Notch2,Notch3,Numb,Psen1,Psenen,Rab11a,Rbbp8,Rbpj,Skp2,Spen,Yy1	Mouse
T121_p53-control	_tstat	over all collections	CP: Canonical pathways	PID_P53_DOWNSTREAM_PATHWAY	0.00328407	0.0320943	0.333659	1.51552	3	108	Ccnb1,Tfdp1,Pcna,Dgcr8,E2f1,Smarca4,Bak1,Ddit4,Epha2,Igfbp3,Msh2,E2f2,Ndrg1,Nfya,Apaf1,Atf3,Tgfa,Cdkn1a,Htt,Spp1,Taf9,Casp6,Pms2,Serpine1,Plk3,Prdm1,Sfn,Foxa1,Mlh1,Lif,Tnfrsf23,Jun,Crebbp,Pmaip1,Trrap,Apc,Drosha,Ak6,Cx3cl1,Bid,Serpinb5,Perp,Vdr,Cse1l	44	0.407407	Aifm2,Ak6,Apaf1,Apc,Arid3a,Atf3,Bak1,Bax,Bcl2,Bcl2l1,Bcl2l14,Bcl2l2,Bcl6,Bid,Bnip3l,Btg2,Carm1,Casp1,Casp6,Cav1,Ccnb1,Ccng1,Ccnk,Cd82,Cdkn1a,Cebpz,Col18a1,Crebbp,Cse1l,Ctsd,Cx3cl1,Ddb2,Ddit4,Ddx5,Dgcr8,Drosha,Dusp1,Dusp5,E2f1,E2f2,E2f3,Egfr,Ep300,Epha2,Fas,Foxa1,Gadd45a,Gpx1,Hdac2,Hic1,Htt,Igfbp3,Irf5,Jmy,Jun,Kat2a,Lif,Map4k4,Mcl1,Mdm2,Met,Mlh1,Mmp2,Msh2,Ndrg1,Nfya,Nfyb,Nfyc,Pcbp4,Pcna,Perp,Plk3,…	Mouse
Brca1_p53-control	_tstat	over all collections	CP: Canonical pathways	PID_PLK1_PATHWAY	0.000431779	0.00791372	0.722207	2.60266	0	39	Cenpe,Ect2,Tpx2,Prc1,Ccnb1,Wee1,Bub1b,Kif20a,Plk1,Cdc20,Cdk1,Ercc6l,Incenp,Aurka,Ndc80,Bub1,Fbxo5,Clspn,Ninl,Spc24,Bora,Odf2,Cdc25c	23	0.589744	Aurka,Bora,Bub1,Bub1b,Ccnb1,Cdc20,Cdc25b,Cdc25c,Cdk1,Cenpe,Clspn,Ect2,Ercc6l,Fbxo5,Fbxw11,Fzr1,Gorasp1,Incenp,Kif20a,Kif2a,Ndc80,Ninl,Nudc,Odf2,Pak1,Plk1,Ppp1cb,Ppp1r12a,Ppp2ca,Ppp2r1a,Prc1,Rab1a,Rhoa,Rock2,Spc24,Stag2,Tpx2,Tubg1,Wee1	Mouse
Brca1_T121_p53-control	_tstat	over all collections	CP: Canonical pathways	PID_PLK1_PATHWAY	0.000418936	0.00906408	0.795661	2.83377	0	39	Ect2,Wee1,Cenpe,Tpx2,Prc1,Ccnb1,Plk1,Cdc20,Bub1b,Kif20a,Ercc6l,Cdk1,Ndc80,Aurka,Clspn,Fbxo5,Bub1,Incenp,Tubg1,Spc24,Nudc,Bora,Odf2,Cdc25c,Cdc25b,Ninl	26	0.666667	Aurka,Bora,Bub1,Bub1b,Ccnb1,Cdc20,Cdc25b,Cdc25c,Cdk1,Cenpe,Clspn,Ect2,Ercc6l,Fbxo5,Fbxw11,Fzr1,Gorasp1,Incenp,Kif20a,Kif2a,Ndc80,Ninl,Nudc,Odf2,Pak1,Plk1,Ppp1cb,Ppp1r12a,Ppp2ca,Ppp2r1a,Prc1,Rab1a,Rhoa,Rock2,Spc24,Stag2,Tpx2,Tubg1,Wee1	Mouse
T121_p53-control	_tstat	over all collections	CP: Canonical pathways	PID_PLK1_PATHWAY	0.000590667	0.00881943	0.791833	2.92619	0	39	Cenpe,Ect2,Bub1b,Wee1,Tpx2,Ccnb1,Prc1,Cdc20,Cdk1,Kif20a,Plk1,Ercc6l,Bora,Ndc80,Incenp,Aurka,Cdc25b,Bub1,Fbxo5,Clspn,Nudc,Fzr1,Spc24,Tubg1,Odf2,Cdc25c,Ninl	27	0.692308	Aurka,Bora,Bub1,Bub1b,Ccnb1,Cdc20,Cdc25b,Cdc25c,Cdk1,Cenpe,Clspn,Ect2,Ercc6l,Fbxo5,Fbxw11,Fzr1,Gorasp1,Incenp,Kif20a,Kif2a,Ndc80,Ninl,Nudc,Odf2,Pak1,Plk1,Ppp1cb,Ppp1r12a,Ppp2ca,Ppp2r1a,Prc1,Rab1a,Rhoa,Rock2,Spc24,Stag2,Tpx2,Tubg1,Wee1	Mouse
T121_p53-control	_tstat	over all collections	CP: Canonical pathways	PID_PS1_PATHWAY	0.000587889	0.00881943	0.513424	1.88389	0	38	Adam10,Ctnnb1,Axin1,Ncstn,Gsk3b,Hdac1,Tle1,Rbpj,Mapk1,Ppp2r5d,Jun,Crebbp,Apc,Map3k7,Ppard,Gm10031,Fos	17	0.447368	Adam10,Apc,Aph1a,Aph1b,Aph1c,Axin1,Ccnd1,Crebbp,Csnk1a1,Csnk2a1,Ctbp1,Ctnnb1,Dkk2,Dll1,Dvl1,Fbxw11,Fos,Fzd1,Gm10031,Gsk3b,Hdac1,Jun,Lrp6,Map3k7,Mapk1,Mapk3,Myc,Ncstn,Nedd4,Nlk,Notch1,Ppard,Ppp2r5d,Psen1,Psenen,Rbpj,Tab1,Tle1	Mouse
T121_p53-control	_tstat	over all collections	CP: Canonical pathways	PID_RAC1_PATHWAY	0.000635728	0.00881943	0.505236	1.99661	0	51	Racgap1,Cdh1,Iqgap3,Ctnnb1,Iqgap1,Ctnna1,Pip5k1c,Pak2,Wasf2,Actr2,Rac1,Arpc1b,Jun,Bcar1,Baiap2,Crk,Pip5k1a,Arhgdia,Stat3,Abi1,Limk1,Pak1,Arpc2,Nckap1,Pip5k1b,Abi2,Noxo1	27	0.529412	Abi1,Abi2,Actr2,Actr3,Arhgap5,Arhgdia,Arpc1b,Arpc2,Arpc3,Arpc4,Arpc5,Atf2,Baiap2,Bcar1,Brk1,Cdh1,Cfl1,Crk,Ctnna1,Ctnnb1,Cyba,Cybb,Cyfip2,Iqgap1,Iqgap3,Jun,Limk1,Map2k3,Map2k4,Map2k6,Map2k7,Map3k1,Map3k11,Mapk14,Mapk8,Mapk9,Ncf1,Ncf2,Nckap1,Noxo1,Pak1,Pak2,Pip5k1a,Pip5k1b,Pip5k1c,Rac1,Racgap1,Stat3,Stat5a,Wasf1,Wasf2	Mouse
Brca1_p53-control	_tstat	over all collections	CP: Canonical pathways	PID_RB_1PATHWAY	0.00351185	0.0359547	0.43142	1.68232	7	54	Suv39h1,Dnmt1,Tfdp1,Ccna2,Smarca4,E2f1,Skp2,Ccne1,Abl1,Ccnd1,Cdk4,Tgfb2,Crebbp,Cdk6,Cebpb,E2f2,E2f3,Aatf,Taf1,Runx2,Ccnd2,Ubtf	22	0.407407	Aatf,Abl1,Atf2,Atf7,Brd2,Cbx4,Ccna2,Ccnd1,Ccnd2,Ccnd3,Ccne1,Cdk2,Cdk4,Cdk6,Cdkn1a,Cdkn1b,Cebpa,Cebpb,Cebpd,Crebbp,Ctbp1,Dnmt1,E2f1,E2f2,E2f3,E2f4,Elf1,Ep300,Hdac1,Hdac3,Jun,Mapk11,Mapk14,Mapk9,Mdm2,Mef2c,Met,Mitf,Ppp2ca,Raf1,Rb1,Runx2,Sftpd,Sirt1,Skp2,Smarca4,Smarcb1,Spi1,Suv39h1,Taf1,Tbp,Tfdp1,Tgfb2,Ubtf	Mouse
T121_p53-control	_tstat	over all collections	CP: Canonical pathways	PID_SHP2_PATHWAY	0.00621302	0.049474	-0.483595	-1.65562	20	46	Nos3,Igf1,Pag1,Gnai1,Tek,Irs1,Ntrk2,Kdr,Pik3r1,Il2rg,Ntrk3,Ifngr1,Lck,Jak1,Angpt1	15	0.326087	Angpt1,Arhgap35,Egfr,Frs2,Gab1,Gab2,Gnai1,Gnai3,Grb2,Hras,Ifngr1,Igf1,Igf1r,Il2rb,Il2rg,Il6st,Irs1,Jak1,Jak2,Jak3,Kdr,Kras,Lck,Lmo4,Map2k1,Map2k2,Ngf,Nos3,Nras,Ntrk2,Ntrk3,Pag1,Pdgfb,Pdgfrb,Pik3ca,Pik3r1,Prkaca,Ptpn11,Raf1,Rhoa,Sdc2,Shc1,Sos1,Stat1,Tek,Vegfa	Mouse
Brca1_p53-control	_tstat	over all collections	CP: Canonical pathways	PID_SMAD2_3NUCLEAR_PATHWAY	0.00266312	0.0286285	0.416076	1.71995	5	71	Tfdp1,Skil,Tgif1,Runx1,Hdac2,Tgif2,Ski,Foxo3,Cdk4,Crebbp,Tfe3,Rbl1,Ncoa2,Lamc1,Sin3a,Sp1,Rbbp7,Med15,Akt1,Cebpb,Serpine1,Sap30,Myc,Cdkn2b,Runx2,Hspa8,Tcf3,Creb1,Kat2a,Itgb5,Vdr,Ep300,Snip1	33	0.464789	Akt1,Ar,Atf2,Atf3,Cbfb,Cdk2,Cdk4,Cdkn1a,Cdkn2b,Cebpb,Cited1,Col1a2,Creb1,Crebbp,Ctbp1,Dcp1a,E2f4,E2f5,Ep300,Esr1,Fos,Foxo1,Foxo3,Foxo4,Gata3,Hdac1,Hdac2,Hspa8,Irf7,Itgb5,Jun,Kat2a,Kat2b,Lamc1,Max,Med15,Mef2c,Myc,Ncoa1,Ncoa2,Ncor1,Nr3c1,Pias3,Pias4,Rbbp7,Rbl1,Runx1,Runx2,Runx3,Sap18,Sap18b,Sap30,Serpine1,Sin3a,Sin3b,Ski,Skil,Smad2,Smad3,Smad4,Smad7,Snip1,Sp1,Sp3,Tcf3,Tfdp1,Tfe3,Tgif1,Tgif2,Vdr,Zbt…	Mouse
T121_p53-control	_tstat	over all collections	CP: Canonical pathways	PID_SMAD2_3NUCLEAR_PATHWAY	0.00143781	0.0154565	0.405258	1.71626	1	71	Tfdp1,Tgif1,Rbl1,Med15,Runx1,Sin3a,Skil,Rbbp7,Cdk2,Akt1,Atf3,Cdkn1a,Tfe3,E2f5,Pias3,Tcf3,Cdk4,Hdac1,Smad7,Serpine1,Snip1,Sap30,Cdkn2b,Hspa8,Jun,Crebbp,Smad4,Smad2,Itgb5,Vdr,Fos,Cbfb,Ski,Runx2,Smad3,Sp3,Kat2a,Ep300,Sp1,Tgif2	40	0.56338	Akt1,Ar,Atf2,Atf3,Cbfb,Cdk2,Cdk4,Cdkn1a,Cdkn2b,Cebpb,Cited1,Col1a2,Creb1,Crebbp,Ctbp1,Dcp1a,E2f4,E2f5,Ep300,Esr1,Fos,Foxo1,Foxo3,Foxo4,Gata3,Hdac1,Hdac2,Hspa8,Irf7,Itgb5,Jun,Kat2a,Kat2b,Lamc1,Max,Med15,Mef2c,Myc,Ncoa1,Ncoa2,Ncor1,Nr3c1,Pias3,Pias4,Rbbp7,Rbl1,Runx1,Runx2,Runx3,Sap18,Sap18b,Sap30,Serpine1,Sin3a,Sin3b,Ski,Skil,Smad2,Smad3,Smad4,Smad7,Snip1,Sp1,Sp3,Tcf3,Tfdp1,Tfe3,Tgif1,Tgif2,Vdr,Zbt…	Mouse
Brca1_p53-control	_tstat	over all collections	CP: Canonical pathways	PID_SYNDECAN_1_PATHWAY	0.000426803	0.00791372	0.567874	1.9668	0	33	Col16a1,Col11a1,Cask,Col4a1,Col12a1,Col8a1,Sdc1,Ppib,Col5a2,Col17a1,Col6a3,Col1a1,Col6a1,Sdcbp,Col4a6,Col4a5,Col8a2,Col6a2,Col1a2,Mapk1,Mmp9,Mapk3	22	0.666667	Bsg,Cask,Ccl5,Col11a1,Col11a2,Col12a1,Col14a1,Col15a1,Col16a1,Col17a1,Col1a1,Col1a2,Col3a1,Col4a1,Col4a5,Col4a6,Col5a1,Col5a2,Col6a1,Col6a2,Col6a3,Col8a1,Col8a2,Hpse,Lama5,Mapk1,Mapk3,Met,Mmp9,Ppib,Prkaca,Sdc1,Sdcbp	Mouse
T121_p53-control	_tstat	over all collections	CP: Canonical pathways	PID_SYNDECAN_2_PATHWAY	0.00374332	0.0349919	0.546093	1.82601	6	26	Cask,Src,Itga5,Fn1,Lama3,Sdcbp,Ezr,Casp3,Prkcd,Itgb1,Mapk1,Rhoa,Itga2,Nf1	14	0.538462	Bax,Cask,Casp3,Cav2,Epb41,Ephb2,Ezr,Fn1,Hras,Itga2,Itga5,Itgb1,Lama3,Mapk1,Mapk3,Mapk8,Mmp2,Nf1,Prkaca,Prkcd,Rasa1,Rhoa,Sdc2,Sdcbp,Src,Trappc4	Mouse
Brca1_T121_p53-control	_tstat	over all collections	CP: Canonical pathways	PID_TCR_PATHWAY	0.00191058	0.0256735	-0.473288	-1.77507	4	51	Rasgrp2,Pag1,Rassf5,Rasgrp1,Ptprc,Grap2,Was,Cd4,Lcp2,Vav1,Ikbkb,Cd86,Inpp5d,Orai1,Card11,Prkce,Map4k1	17	0.333333	Akt1,Bcl10,Card11,Cbl,Cd4,Cd86,Cdc42,Chuk,Csk,Dbnl,Flna,Fyn,Gab2,Grap2,Grb2,Hras,Ikbkb,Ikbkg,Inpp5d,Kras,Lck,Lcp2,Malt1,Map3k14,Map3k8,Map4k1,Nck1,Nras,Orai1,Pag1,Pdpk1,Plcg1,Prkca,Prkcb,Prkce,Pten,Ptpn11,Ptpn6,Ptprc,Rap1a,Rasgrp1,Rasgrp2,Rassf5,Sh3bp2,Shc1,Sos1,Stim1,Stk39,Traf6,Vav1,Was	Mouse
T121_p53-control	_tstat	over all collections	CP: Canonical pathways	PID_TCR_PATHWAY	0.00466608	0.0385849	-0.477105	-1.66561	15	51	Pag1,Grap2,Rasgrp2,Ptprc,Cd4,Was,Map4k1,Rassf5,Rasgrp1,Stim1,Lcp2,Vav1,Lck,Ptpn6,Card11,Nck1,Orai1,Cd86,Inpp5d,Fyn,Prkce,Prkcb,Rap1a,Pten	24	0.470588	Akt1,Bcl10,Card11,Cbl,Cd4,Cd86,Cdc42,Chuk,Csk,Dbnl,Flna,Fyn,Gab2,Grap2,Grb2,Hras,Ikbkb,Ikbkg,Inpp5d,Kras,Lck,Lcp2,Malt1,Map3k14,Map3k8,Map4k1,Nck1,Nras,Orai1,Pag1,Pdpk1,Plcg1,Prkca,Prkcb,Prkce,Pten,Ptpn11,Ptpn6,Ptprc,Rap1a,Rasgrp1,Rasgrp2,Rassf5,Sh3bp2,Shc1,Sos1,Stim1,Stk39,Traf6,Vav1,Was	Mouse
Brca1_p53-control	_tstat	over all collections	CP: Canonical pathways	PID_TELOMERASE_PATHWAY	0.00259965	0.0286285	0.432518	1.73451	5	60	E2f1,Rad50,Blm,Abl1,Hdac2,Tnks,Ccnd1,Hus1,Ncl,Terf1,Dkc1,Sin3a,Pif1,Sp1,Rbbp7,Akt1,Sap30,Myc,Atm,Smg5,Tert,Hsp90aa1,Egfr,Sp3,Mapk1,Rad1,Nfkb1,Mapk3,Ube3a,Hnrnpc	30	0.5	Abl1,Acd,Akt1,Atm,Blm,Ccnd1,Cdkn1b,Dkc1,E2f1,Egfr,Esr1,Fos,Hdac1,Hdac2,Hnrnpc,Hsp90aa1,Hus1,Ifnar2,Irf1,Jun,Mapk1,Mapk3,Max,Mtor,Mxd1,Myc,Nbn,Ncl,Nfkb1,Nr2f2,Parp2,Pif1,Ptges3,Rad1,Rad50,Rad9a,Rbbp7,Rps6kb1,Sap18,Sap18b,Sap30,Sin3a,Sin3b,Smad3,Smg5,Smg6,Sox7,Sp1,Sp3,Terf1,Terf2,Terf2ip,Tert,Tnks,Ube3a,Wrn,Xrcc5,Xrcc6,Ywhae,Znfx1	Mouse
Brca1_T121_p53-control	_tstat	over all collections	CP: Canonical pathways	PID_TELOMERASE_PATHWAY	0.000415628	0.00906408	0.50098	1.98113	0	60	Blm,E2f1,Rad50,Hdac2,Mapk3,Hdac1,Terf1,Pif1,Rbbp7,Ube3a,Sin3a,Tnks,Atm,Ncl,Dkc1,Hsp90aa1,Smg5,Sp3,Jun,Ywhae,Sap30,Hus1,Akt1,Mapk1,Hnrnpc,Esr1,Rad1,Abl1,Cdkn1b,Nr2f2	30	0.5	Abl1,Acd,Akt1,Atm,Blm,Ccnd1,Cdkn1b,Dkc1,E2f1,Egfr,Esr1,Fos,Hdac1,Hdac2,Hnrnpc,Hsp90aa1,Hus1,Ifnar2,Irf1,Jun,Mapk1,Mapk3,Max,Mtor,Mxd1,Myc,Nbn,Ncl,Nfkb1,Nr2f2,Parp2,Pif1,Ptges3,Rad1,Rad50,Rad9a,Rbbp7,Rps6kb1,Sap18,Sap18b,Sap30,Sin3a,Sin3b,Smad3,Smg5,Smg6,Sox7,Sp1,Sp3,Terf1,Terf2,Terf2ip,Tert,Tnks,Ube3a,Wrn,Xrcc5,Xrcc6,Ywhae,Znfx1	Mouse
T121_p53-control	_tstat	over all collections	CP: Canonical pathways	PID_TELOMERASE_PATHWAY	0.000685871	0.00881943	0.490161	2.00533	0	60	E2f1,Rad50,Blm,Sin3a,Abl1,Rbbp7,Akt1,Pif1,Hus1,Irf1,Hsp90aa1,Terf1,Smg5,Nbn,Hdac1,Ncl,Sap30,Tnks,Ywhae,Mapk1,Jun,Parp2,Dkc1,Cdkn1b,Znfx1,Fos,Rad1,Hnrnpc,Ptges3,Smad3,Sp3,Atm	32	0.533333	Abl1,Acd,Akt1,Atm,Blm,Ccnd1,Cdkn1b,Dkc1,E2f1,Egfr,Esr1,Fos,Hdac1,Hdac2,Hnrnpc,Hsp90aa1,Hus1,Ifnar2,Irf1,Jun,Mapk1,Mapk3,Max,Mtor,Mxd1,Myc,Nbn,Ncl,Nfkb1,Nr2f2,Parp2,Pif1,Ptges3,Rad1,Rad50,Rad9a,Rbbp7,Rps6kb1,Sap18,Sap18b,Sap30,Sin3a,Sin3b,Smad3,Smg5,Smg6,Sox7,Sp1,Sp3,Terf1,Terf2,Terf2ip,Tert,Tnks,Ube3a,Wrn,Xrcc5,Xrcc6,Ywhae,Znfx1	Mouse
T121_p53-control	_tstat	over all collections	CP: Canonical pathways	PID_WNT_NONCANONICAL_PATHWAY	0.00108696	0.0129831	0.566304	1.95479	1	29	Flna,Daam1,Dvl3,Fzd6,Ror2,Dvl2,Prkcz,Rac1,Fzd5,Yes1,Map3k7,Rhoa,Fzd2,Wnt5a,Csnk1a1,Fzd7	16	0.551724	Arrb2,Cdc42,Chd7,Csnk1a1,Cthrc1,Daam1,Dvl1,Dvl2,Dvl3,Flna,Fzd2,Fzd5,Fzd6,Fzd7,Map3k7,Mapk8,Mapk9,Nfatc2,Nlk,Prkcz,Rac1,Rhoa,Rock1,Ror2,Setdb1,Tab1,Tab2,Wnt5a,Yes1	Mouse
Brca1_p53-control	_tstat	over all collections	CP: Canonical pathways	WNT_SIGNALING	0.00524934	0.0451444	0.414302	1.67047	11	62	Actb,Fzd7,Lrp6,Ctbp2,Ccnd1,Fzd2,Ctnnb1,Fzd6,Gsk3b,Bcl9,Sfrp1,Lrp5,Myc,Kremen1,Csnk1d,Csnk1g1,Ccnd2,Tle1,Ctnnbip1,Ep300,Fzd3,Fzd1,Gapdh,Tcf7l1,Fzd5,Axin1,Gm10031,Apc,Wnt5b,Porcn,Fzd8,Ppp2ca,Rpl13a	33	0.532258	Actb,Apc,Axin1,B2m,Bcl9,Btrc,Ccnd1,Ccnd2,Ccnd3,Csnk1a1,Csnk1d,Csnk1g1,Csnk2a1,Ctbp1,Ctbp2,Ctnnb1,Ctnnbip1,Cxxc4,Daam1,Dixdc1,Dvl1,Dvl2,Ep300,Fbxw11,Fbxw2,Fbxw4,Fzd1,Fzd2,Fzd3,Fzd4,Fzd5,Fzd6,Fzd7,Fzd8,Gapdh,Gm10031,Gsk3a,Gsk3b,Jun,Kremen1,Lrp5,Lrp6,Myc,Nlk,Porcn,Ppp2ca,Ppp2r1a,Pygo1,Rhou,Rpl13a,Senp2,Sfrp1,Slc9a3r1,Tcf7,Tcf7l1,Tle1,Tle2,Wnt4,Wnt5a,Wnt5b,Wnt7b,Wnt9a	Mouse
