# Supplementary material for: Loss of Brca1 and Trp53 in adult mouse mammary ductal epithelium results in development of hormone receptor-positive or hormone receptor-negative tumors, depending on inactivation of Rb family proteins
Source: Breast Cancer Res. 2022 Nov 4;24:75. doi: 10.1186/s13058-022-01566-4 (PMC9636824; doi:10.1186/s13058-022-01566-4)
Supplement: Supplementary file 15 — Additional file 15. Table S6. Differential expression of genes (DEG) analysis among tumor models. DEG was performed by applying Limma Voom package at p value threshold set to 0.05. Data are ordered by contrast and logFC values. [file 13058_2022_1566_MOESM15_ESM.xlsx]

## Sheet: New Dataset 2 (2)
Gene	Contrast	logFC
Adig	Brca1_p53-control	-10.1627
5430419D17Rik	Brca1_p53-control	-9.21789
Car3	Brca1_p53-control	-9.00385
Sell	Brca1_p53-control	-8.78387
Plin4	Brca1_p53-control	-8.38418
Tnnt3	Brca1_p53-control	-8.2151
Tnni2	Brca1_p53-control	-8.10743
Amy1	Brca1_p53-control	-7.78102
Ephx2	Brca1_p53-control	-7.48303
Eno3	Brca1_p53-control	-7.23864
Gimap3	Brca1_p53-control	-7.21317
Cd36	Brca1_p53-control	-7.18946
Ifi208	Brca1_p53-control	-7.16874
Fmo1	Brca1_p53-control	-7.12849
Slc28a2	Brca1_p53-control	-6.92789
Mybpc2	Brca1_p53-control	-6.86868
Cdo1	Brca1_p53-control	-6.81394
Cd37	Brca1_p53-control	-6.75159
H2-Q10	Brca1_p53-control	-6.65155
Fabp4	Brca1_p53-control	-6.58981
Lpl	Brca1_p53-control	-6.58619
B3galt2	Brca1_p53-control	-6.53841
Myom1	Brca1_p53-control	-6.43957
Mlxipl	Brca1_p53-control	-6.37318
Cd1d1	Brca1_p53-control	-6.34568
Ido1	Brca1_p53-control	-6.30901
Gpd1	Brca1_p53-control	-6.26713
Gpat3	Brca1_p53-control	-6.15799
Synpo2	Brca1_p53-control	-6.09123
Cd8a	Brca1_p53-control	-6.04936
Slc2a4	Brca1_p53-control	-6.03997
Atp1a2	Brca1_p53-control	-5.90868
Glb1l2	Brca1_p53-control	-5.90543
Jph2	Brca1_p53-control	-5.85663
Fhl1	Brca1_p53-control	-5.84835
Ankrd23	Brca1_p53-control	-5.8372
Ms4a4b	Brca1_p53-control	-5.81578
Acsl1	Brca1_p53-control	-5.76125
Des	Brca1_p53-control	-5.71756
Cd22	Brca1_p53-control	-5.56639
Lipe	Brca1_p53-control	-5.56334
Six1	Brca1_p53-control	-5.54925
Tmem38a	Brca1_p53-control	-5.49857
Synm	Brca1_p53-control	-5.44481
Dhdh	Brca1_p53-control	-5.43339
Dpt	Brca1_p53-control	-5.41668
Gm15675	Brca1_p53-control	-5.41625
Cap2	Brca1_p53-control	-5.39913
Scn7a	Brca1_p53-control	-5.38688
H2-K2	Brca1_p53-control	-5.37285
Pde3b	Brca1_p53-control	-5.37201
Mlf1	Brca1_p53-control	-5.2967
Lrg1	Brca1_p53-control	-5.26951
Slc43a1	Brca1_p53-control	-5.22624
Ighm	Brca1_p53-control	-5.19473
Adh1	Brca1_p53-control	-5.11001
Ghr	Brca1_p53-control	-5.09702
Car5b	Brca1_p53-control	-5.08844
Arxes2	Brca1_p53-control	-5.05056
Tuba8	Brca1_p53-control	-5.01732
Il7r	Brca1_p53-control	-5.00533
Zbtb16	Brca1_p53-control	-5.00176
Igfals	Brca1_p53-control	-4.98297
Gpx3	Brca1_p53-control	-4.97102
Slc44a4	Brca1_p53-control	-4.96569
Grap2	Brca1_p53-control	-4.95982
Ogn	Brca1_p53-control	-4.92281
Chst1	Brca1_p53-control	-4.89786
Arl4a	Brca1_p53-control	-4.89522
Pfkfb1	Brca1_p53-control	-4.87978
Ak1	Brca1_p53-control	-4.87509
Ablim3	Brca1_p53-control	-4.86815
Pde4dip	Brca1_p53-control	-4.84364
Lgals12	Brca1_p53-control	-4.83205
Npr3	Brca1_p53-control	-4.82808
Pcx	Brca1_p53-control	-4.79671
Gnai1	Brca1_p53-control	-4.78968
Aldh6a1	Brca1_p53-control	-4.78848
Hspb6	Brca1_p53-control	-4.77825
Rasal3	Brca1_p53-control	-4.76984
Fgf13	Brca1_p53-control	-4.71957
Arhgap45	Brca1_p53-control	-4.71319
Pfkm	Brca1_p53-control	-4.71014
Treml2	Brca1_p53-control	-4.70753
Chchd10	Brca1_p53-control	-4.6983
Gm20683	Brca1_p53-control	-4.69052
Flnc	Brca1_p53-control	-4.68178
Pnpla2	Brca1_p53-control	-4.67697
Ccl5	Brca1_p53-control	-4.6061
Pdk4	Brca1_p53-control	-4.59132
Adora1	Brca1_p53-control	-4.59131
Dmpk	Brca1_p53-control	-4.58863
Phospho1	Brca1_p53-control	-4.58651
Pla2g16	Brca1_p53-control	-4.58436
Mettl7a1	Brca1_p53-control	-4.58416
Aoc3	Brca1_p53-control	-4.56538
Ctsw	Brca1_p53-control	-4.56464
Cd300lg	Brca1_p53-control	-4.54537
Agpat2	Brca1_p53-control	-4.50043
Rasd1	Brca1_p53-control	-4.49264
Prkaa2	Brca1_p53-control	-4.49106
Clec10a	Brca1_p53-control	-4.47136
Igf1	Brca1_p53-control	-4.457
Coq8a	Brca1_p53-control	-4.45025
Il15ra	Brca1_p53-control	-4.44989
C130074G19Rik	Brca1_p53-control	-4.43956
Epsti1	Brca1_p53-control	-4.43087
Scn1b	Brca1_p53-control	-4.42808
Jam2	Brca1_p53-control	-4.4116
Tpm2	Brca1_p53-control	-4.40288
Itm2a	Brca1_p53-control	-4.38594
Tcea3	Brca1_p53-control	-4.36479
Srl	Brca1_p53-control	-4.34397
Gstz1	Brca1_p53-control	-4.32537
Gmpr	Brca1_p53-control	-4.31464
Msra	Brca1_p53-control	-4.31286
Ifi27l2a	Brca1_p53-control	-4.31099
Slc1a5	Brca1_p53-control	-4.30965
Dnaic1	Brca1_p53-control	-4.29793
Ppp1r3c	Brca1_p53-control	-4.29511
Acacb	Brca1_p53-control	-4.27274
Fam13a	Brca1_p53-control	-4.25902
Padi2	Brca1_p53-control	-4.25462
Rbm20	Brca1_p53-control	-4.2499
Prkar2b	Brca1_p53-control	-4.2438
Rragd	Brca1_p53-control	-4.24163
Chpt1	Brca1_p53-control	-4.23514
Adssl1	Brca1_p53-control	-4.23061
Npr1	Brca1_p53-control	-4.22398
Itga7	Brca1_p53-control	-4.20399
Neurl1a	Brca1_p53-control	-4.19127
C3	Brca1_p53-control	-4.189
Myo1g	Brca1_p53-control	-4.18681
Mfng	Brca1_p53-control	-4.16817
Slc24a3	Brca1_p53-control	-4.1592
Phyhd1	Brca1_p53-control	-4.13374
Htra3	Brca1_p53-control	-4.13221
Mpc1	Brca1_p53-control	-4.11093
Selenbp1	Brca1_p53-control	-4.10747
Cacna2d1	Brca1_p53-control	-4.08717
Papss2	Brca1_p53-control	-4.08633
Dgat2	Brca1_p53-control	-4.07801
St3gal6	Brca1_p53-control	-4.07587
2022-09-01	Brca1_p53-control	-4.07106
Galnt15	Brca1_p53-control	-4.06696
Flt3l	Brca1_p53-control	-4.06438
Cd4	Brca1_p53-control	-4.0562
Gm8995	Brca1_p53-control	-4.05325
Mmd	Brca1_p53-control	-4.0531
Klf2	Brca1_p53-control	-4.04785
Cped1	Brca1_p53-control	-4.04302
Crat	Brca1_p53-control	-4.03445
Fam213a	Brca1_p53-control	-4.03053
Il21r	Brca1_p53-control	-4.01435
Phka1	Brca1_p53-control	-4.00739
Ushbp1	Brca1_p53-control	-4.00722
Gata3	Brca1_p53-control	-3.99297
Clmp	Brca1_p53-control	-3.98588
Tek	Brca1_p53-control	-3.98414
Aifm2	Brca1_p53-control	-3.97173
Slc41a3	Brca1_p53-control	-3.96253
Gimap8	Brca1_p53-control	-3.95657
H2-Ke6	Brca1_p53-control	-3.95295
Eepd1	Brca1_p53-control	-3.93705
Cyp27a1	Brca1_p53-control	-3.93531
Eci1	Brca1_p53-control	-3.9342
Pygl	Brca1_p53-control	-3.92382
Dennd1c	Brca1_p53-control	-3.89866
Smarcd3	Brca1_p53-control	-3.89081
Ccdc80	Brca1_p53-control	-3.88798
Sqor	Brca1_p53-control	-3.88527
Acss2	Brca1_p53-control	-3.87046
Nos3	Brca1_p53-control	-3.8604
Rasgrp2	Brca1_p53-control	-3.85399
Arhgap9	Brca1_p53-control	-3.841
Gimap6	Brca1_p53-control	-3.83941
Cebpa	Brca1_p53-control	-3.83214
Sema3g	Brca1_p53-control	-3.82997
Sema6c	Brca1_p53-control	-3.82553
Mgll	Brca1_p53-control	-3.82142
Dgat1	Brca1_p53-control	-3.82066
Mapk12	Brca1_p53-control	-3.81625
Nr1h3	Brca1_p53-control	-3.81541
Il16	Brca1_p53-control	-3.79186
Gimap4	Brca1_p53-control	-3.78204
Cmah	Brca1_p53-control	-3.76568
Pon3	Brca1_p53-control	-3.75618
Podn	Brca1_p53-control	-3.74269
Glul	Brca1_p53-control	-3.74207
Grap	Brca1_p53-control	-3.73924
Lpin1	Brca1_p53-control	-3.72837
Rac2	Brca1_p53-control	-3.72759
Myh11	Brca1_p53-control	-3.71961
Aldh1l1	Brca1_p53-control	-3.70946
Lmcd1	Brca1_p53-control	-3.70628
L3hypdh	Brca1_p53-control	-3.68377
Nudt7	Brca1_p53-control	-3.68005
Btnl9	Brca1_p53-control	-3.67092
Rarres2	Brca1_p53-control	-3.66365
Hvcn1	Brca1_p53-control	-3.65952
Gsn	Brca1_p53-control	-3.65228
Tmem56	Brca1_p53-control	-3.64331
Gm44250	Brca1_p53-control	-3.64157
Cacnb1	Brca1_p53-control	-3.63924
Cyyr1	Brca1_p53-control	-3.63529
Gpt	Brca1_p53-control	-3.62468
Fzd4	Brca1_p53-control	-3.62368
Coq10a	Brca1_p53-control	-3.61053
Apcdd1	Brca1_p53-control	-3.60764
Iffo1	Brca1_p53-control	-3.57883
Rcsd1	Brca1_p53-control	-3.57169
Cavin1	Brca1_p53-control	-3.57139
mt-Rnr1	Brca1_p53-control	-3.55658
Pdlim3	Brca1_p53-control	-3.55566
Fmo5	Brca1_p53-control	-3.54383
Rtn4rl1	Brca1_p53-control	-3.54241
Satb1	Brca1_p53-control	-3.53542
Coro1a	Brca1_p53-control	-3.51877
Pcca	Brca1_p53-control	-3.50644
Ehbp1l1	Brca1_p53-control	-3.5051
Camk2b	Brca1_p53-control	-3.49789
Ifi209	Brca1_p53-control	-3.49192
Pex16	Brca1_p53-control	-3.49134
Gpam	Brca1_p53-control	-3.48745
Trim7	Brca1_p53-control	-3.48498
Foxa1	Brca1_p53-control	-3.48232
Speg	Brca1_p53-control	-3.47471
Bcat2	Brca1_p53-control	-3.47066
Lck	Brca1_p53-control	-3.46663
Itga4	Brca1_p53-control	-3.46521
Ptprc	Brca1_p53-control	-3.46461
Tdrp	Brca1_p53-control	-3.46151
C2	Brca1_p53-control	-3.45653
Sash3	Brca1_p53-control	-3.45622
Med12l	Brca1_p53-control	-3.45185
Dnajc12	Brca1_p53-control	-3.43713
Napsa	Brca1_p53-control	-3.42889
Cpt2	Brca1_p53-control	-3.42211
Bscl2	Brca1_p53-control	-3.41759
Shisa4	Brca1_p53-control	-3.4051
Gipc2	Brca1_p53-control	-3.38984
Epm2a	Brca1_p53-control	-3.38409
Isoc2a	Brca1_p53-control	-3.38386
Clybl	Brca1_p53-control	-3.38154
Mgst3	Brca1_p53-control	-3.37713
Cldn5	Brca1_p53-control	-3.36066
Slc22a4	Brca1_p53-control	-3.35463
Fas	Brca1_p53-control	-3.35437
Parp3	Brca1_p53-control	-3.35371
Rassf2	Brca1_p53-control	-3.34821
Pdk2	Brca1_p53-control	-3.34729
Cyb5a	Brca1_p53-control	-3.33912
P2ry2	Brca1_p53-control	-3.33864
Ndrg2	Brca1_p53-control	-3.33681
Aldh1a7	Brca1_p53-control	-3.31691
Jph1	Brca1_p53-control	-3.31522
Hadhb	Brca1_p53-control	-3.31417
Tns1	Brca1_p53-control	-3.30735
Ebf1	Brca1_p53-control	-3.30063
Ppp1r16b	Brca1_p53-control	-3.29649
Rinl	Brca1_p53-control	-3.2879
Izumo4	Brca1_p53-control	-3.28324
S1pr1	Brca1_p53-control	-3.28039
Hebp1	Brca1_p53-control	-3.28024
Dglucy	Brca1_p53-control	-3.27311
Neat1	Brca1_p53-control	-3.2686
Zfp366	Brca1_p53-control	-3.26485
AI662270	Brca1_p53-control	-3.2643
Tlr1	Brca1_p53-control	-3.26285
AB124611	Brca1_p53-control	-3.25771
Hacl1	Brca1_p53-control	-3.25102
Tppp	Brca1_p53-control	-3.25054
Areg	Brca1_p53-control	-3.24787
Arhgap30	Brca1_p53-control	-3.24701
Efemp1	Brca1_p53-control	-3.24411
Thbd	Brca1_p53-control	-3.23996
Got1	Brca1_p53-control	-3.23965
Cav1	Brca1_p53-control	-3.23764
Ccng1	Brca1_p53-control	-3.23467
Mlycd	Brca1_p53-control	-3.23027
Cryab	Brca1_p53-control	-3.23023
Scd1	Brca1_p53-control	-3.21566
Scp2	Brca1_p53-control	-3.2146
Itgae	Brca1_p53-control	-3.21075
Lum	Brca1_p53-control	-3.20709
Mtln	Brca1_p53-control	-3.19836
Sucla2	Brca1_p53-control	-3.19791
Pced1b	Brca1_p53-control	-3.1944
Abcb1a	Brca1_p53-control	-3.19042
Pfkfb3	Brca1_p53-control	-3.18405
mt-Nd3	Brca1_p53-control	-3.18074
Rasgrp1	Brca1_p53-control	-3.17194
Atp1b2	Brca1_p53-control	-3.16982
Arhgap4	Brca1_p53-control	-3.16283
Tppp3	Brca1_p53-control	-3.14986
Gstt2	Brca1_p53-control	-3.14256
Klf15	Brca1_p53-control	-3.14138
Hcar2	Brca1_p53-control	-3.13945
Naprt	Brca1_p53-control	-3.12011
Fgf2	Brca1_p53-control	-3.11791
Macrod1	Brca1_p53-control	-3.11691
Gstm2	Brca1_p53-control	-3.11491
Ksr1	Brca1_p53-control	-3.10876
Rgs2	Brca1_p53-control	-3.10503
Fitm2	Brca1_p53-control	-3.1032
Trp53	Brca1_p53-control	-3.10143
Slc25a42	Brca1_p53-control	-3.09645
Dpp4	Brca1_p53-control	-3.09489
Kank3	Brca1_p53-control	-3.09402
Ptprb	Brca1_p53-control	-3.09039
Smtnl2	Brca1_p53-control	-3.09022
Gadd45g	Brca1_p53-control	-3.08909
Trim5	Brca1_p53-control	-3.08538
Sh3tc1	Brca1_p53-control	-3.07839
Ankrd33b	Brca1_p53-control	-3.07752
Slc27a1	Brca1_p53-control	-3.07647
Ms4a6b	Brca1_p53-control	-3.07439
Spon2	Brca1_p53-control	-3.06524
Fam69a	Brca1_p53-control	-3.06357
Il2rg	Brca1_p53-control	-3.04926
Cat	Brca1_p53-control	-3.04574
Ggnbp1	Brca1_p53-control	-3.03093
Slco2b1	Brca1_p53-control	-3.02346
Mycl	Brca1_p53-control	-3.0205
Cd52	Brca1_p53-control	-3.01924
Gstm1	Brca1_p53-control	-3.00405
Ddit4l	Brca1_p53-control	-3.00404
Mpc2	Brca1_p53-control	-3.00375
Fli1	Brca1_p53-control	-2.99995
Fhl3	Brca1_p53-control	-2.99921
Esr1	Brca1_p53-control	-2.99809
Kifc2	Brca1_p53-control	-2.98913
Cfl2	Brca1_p53-control	-2.97364
C4b	Brca1_p53-control	-2.9724
Gyg	Brca1_p53-control	-2.96868
Fcgrt	Brca1_p53-control	-2.96745
Plcl2	Brca1_p53-control	-2.9557
Nfatc1	Brca1_p53-control	-2.95156
Dnajc15	Brca1_p53-control	-2.94509
Phyh	Brca1_p53-control	-2.94378
Acadvl	Brca1_p53-control	-2.94016
Snx32	Brca1_p53-control	-2.94
Gbe1	Brca1_p53-control	-2.93941
Depp1	Brca1_p53-control	-2.9217
Tstd3	Brca1_p53-control	-2.91457
Gmfg	Brca1_p53-control	-2.91149
Ptp4a3	Brca1_p53-control	-2.90889
Sik2	Brca1_p53-control	-2.9034
Lsp1	Brca1_p53-control	-2.90297
Cib2	Brca1_p53-control	-2.90025
Sord	Brca1_p53-control	-2.89376
Lrrc20	Brca1_p53-control	-2.89324
Dusp10	Brca1_p53-control	-2.89011
Tmem120b	Brca1_p53-control	-2.88382
Acbd4	Brca1_p53-control	-2.8837
Etfb	Brca1_p53-control	-2.88302
Fgf11	Brca1_p53-control	-2.87596
Ppp2r5a	Brca1_p53-control	-2.87375
Rbpms2	Brca1_p53-control	-2.87265
Hhex	Brca1_p53-control	-2.87197
Pstpip2	Brca1_p53-control	-2.86944
A630001G21Rik	Brca1_p53-control	-2.86905
Acadm	Brca1_p53-control	-2.86856
Slc7a2	Brca1_p53-control	-2.86011
Gpr146	Brca1_p53-control	-2.85839
Gpr157	Brca1_p53-control	-2.85827
Dgka	Brca1_p53-control	-2.85521
Angpt1	Brca1_p53-control	-2.85519
Mief2	Brca1_p53-control	-2.85403
Pgm1	Brca1_p53-control	-2.84954
Acp5	Brca1_p53-control	-2.84538
Dock10	Brca1_p53-control	-2.84364
Suox	Brca1_p53-control	-2.83398
Cd55	Brca1_p53-control	-2.82182
Lgals4	Brca1_p53-control	-2.81882
Klhl6	Brca1_p53-control	-2.81562
Tbc1d4	Brca1_p53-control	-2.81367
Pepd	Brca1_p53-control	-2.8123
Insig1	Brca1_p53-control	-2.80439
Nudt18	Brca1_p53-control	-2.80406
Slfn2	Brca1_p53-control	-2.79965
Decr1	Brca1_p53-control	-2.79847
Art3	Brca1_p53-control	-2.78849
Fasn	Brca1_p53-control	-2.77978
Drp2	Brca1_p53-control	-2.77594
Evi2b	Brca1_p53-control	-2.77301
Acad11	Brca1_p53-control	-2.77119
Angptl4	Brca1_p53-control	-2.76132
Sh3bp5	Brca1_p53-control	-2.76124
Sorbs1	Brca1_p53-control	-2.75743
Selplg	Brca1_p53-control	-2.75472
Slc25a12	Brca1_p53-control	-2.75258
Alas1	Brca1_p53-control	-2.74556
Arrdc2	Brca1_p53-control	-2.73961
Mccc1	Brca1_p53-control	-2.73883
Zbtb46	Brca1_p53-control	-2.73569
Slc38a3	Brca1_p53-control	-2.72817
Arid3b	Brca1_p53-control	-2.72742
Reep1	Brca1_p53-control	-2.72657
Cd48	Brca1_p53-control	-2.72609
Pde2a	Brca1_p53-control	-2.72456
Slc5a6	Brca1_p53-control	-2.71873
Sp100	Brca1_p53-control	-2.71794
Ndufb10	Brca1_p53-control	-2.71158
Dhrs7	Brca1_p53-control	-2.71086
Snta1	Brca1_p53-control	-2.70913
Dennd4b	Brca1_p53-control	-2.70893
Wdfy4	Brca1_p53-control	-2.70446
Jmjd8	Brca1_p53-control	-2.69917
Acaa2	Brca1_p53-control	-2.69526
Ppm1m	Brca1_p53-control	-2.69409
Als2cl	Brca1_p53-control	-2.68747
Aqp1	Brca1_p53-control	-2.68416
S100a1	Brca1_p53-control	-2.6818
Pccb	Brca1_p53-control	-2.67996
Tagap	Brca1_p53-control	-2.6776
Tob1	Brca1_p53-control	-2.67328
Uba7	Brca1_p53-control	-2.67214
Phtf2	Brca1_p53-control	-2.67049
Sod3	Brca1_p53-control	-2.67049
Tmem143	Brca1_p53-control	-2.66884
Fahd2a	Brca1_p53-control	-2.66587
Shpk	Brca1_p53-control	-2.66393
Prodh	Brca1_p53-control	-2.65944
Slfn5	Brca1_p53-control	-2.65912
Fbxo31	Brca1_p53-control	-2.65909
Ehhadh	Brca1_p53-control	-2.65745
D10Jhu81e	Brca1_p53-control	-2.65635
Cdkn2c	Brca1_p53-control	-2.65469
Gm28439	Brca1_p53-control	-2.65102
Itgal	Brca1_p53-control	-2.65003
Slc25a1	Brca1_p53-control	-2.64857
Prlr	Brca1_p53-control	-2.6454
Shank3	Brca1_p53-control	-2.64141
Nxpe3	Brca1_p53-control	-2.63802
Tlcd1	Brca1_p53-control	-2.63541
Hsd3b7	Brca1_p53-control	-2.63503
Mtfp1	Brca1_p53-control	-2.62903
Hagh	Brca1_p53-control	-2.62582
Ntrk2	Brca1_p53-control	-2.62534
Tmc8	Brca1_p53-control	-2.62459
Dnajb5	Brca1_p53-control	-2.62358
Aldh4a1	Brca1_p53-control	-2.61239
Hibch	Brca1_p53-control	-2.60735
Acaca	Brca1_p53-control	-2.60005
Adam11	Brca1_p53-control	-2.59418
Cecr2	Brca1_p53-control	-2.59372
Mfn2	Brca1_p53-control	-2.59303
Me1	Brca1_p53-control	-2.59263
Iah1	Brca1_p53-control	-2.59129
Coq9	Brca1_p53-control	-2.58225
Ivd	Brca1_p53-control	-2.58052
Icosl	Brca1_p53-control	-2.57474
Cyb5d2	Brca1_p53-control	-2.57393
Sdha	Brca1_p53-control	-2.57201
Hfe	Brca1_p53-control	-2.57096
Steap4	Brca1_p53-control	-2.57008
Cisd1	Brca1_p53-control	-2.57002
9330175E14Rik	Brca1_p53-control	-2.56932
Ganc	Brca1_p53-control	-2.56926
Bola3	Brca1_p53-control	-2.56609
Pdhb	Brca1_p53-control	-2.56434
Pmp22	Brca1_p53-control	-2.56328
A530020G20Rik	Brca1_p53-control	-2.56182
Pou2f2	Brca1_p53-control	-2.5569
Gpt2	Brca1_p53-control	-2.5561
Cd53	Brca1_p53-control	-2.55545
Adcy4	Brca1_p53-control	-2.55432
Csad	Brca1_p53-control	-2.54492
Usp2	Brca1_p53-control	-2.54073
Ech1	Brca1_p53-control	-2.53874
Hspa12b	Brca1_p53-control	-2.5387
Cxcl12	Brca1_p53-control	-2.53513
Bin2	Brca1_p53-control	-2.5315
Pik3cd	Brca1_p53-control	-2.53135
Cish	Brca1_p53-control	-2.52606
Akna	Brca1_p53-control	-2.52478
Lynx1	Brca1_p53-control	-2.5223
Ifi27	Brca1_p53-control	-2.52018
Gulp1	Brca1_p53-control	-2.51971
Zeb1	Brca1_p53-control	-2.51963
Ptgr2	Brca1_p53-control	-2.51738
Gm28875	Brca1_p53-control	-2.51525
Dusp1	Brca1_p53-control	-2.51456
Agl	Brca1_p53-control	-2.51038
mt-Rnr2	Brca1_p53-control	-2.50398
Mn1	Brca1_p53-control	-2.50207
Ttll7	Brca1_p53-control	-2.50196
Ankrd9	Brca1_p53-control	-2.49962
Lyplal1	Brca1_p53-control	-2.49912
Plac9b	Brca1_p53-control	-2.4976
Card11	Brca1_p53-control	-2.49751
Epas1	Brca1_p53-control	-2.49574
Dock2	Brca1_p53-control	-2.49556
Cd83	Brca1_p53-control	-2.49239
Prex2	Brca1_p53-control	-2.48755
Dok3	Brca1_p53-control	-2.48702
Csf2rb	Brca1_p53-control	-2.48329
Prkab2	Brca1_p53-control	-2.4826
Vegfb	Brca1_p53-control	-2.48093
Fam213b	Brca1_p53-control	-2.47832
Ppm1l	Brca1_p53-control	-2.47481
Gpsm3	Brca1_p53-control	-2.46978
Dnase1l1	Brca1_p53-control	-2.46955
Spn	Brca1_p53-control	-2.46941
Parvg	Brca1_p53-control	-2.46679
Mmp19	Brca1_p53-control	-2.46666
Ppp1r12b	Brca1_p53-control	-2.46663
Csf2rb2	Brca1_p53-control	-2.46649
Nfia	Brca1_p53-control	-2.46621
Chst3	Brca1_p53-control	-2.46438
Bin1	Brca1_p53-control	-2.45899
Lpxn	Brca1_p53-control	-2.45858
mt-Co3	Brca1_p53-control	-2.45426
Selenop	Brca1_p53-control	-2.4523
Svep1	Brca1_p53-control	-2.45111
Bckdhb	Brca1_p53-control	-2.45069
Tmem150a	Brca1_p53-control	-2.44798
Gm10221	Brca1_p53-control	-2.43811
Tent5a	Brca1_p53-control	-2.43797
Acox1	Brca1_p53-control	-2.43312
Rbm38	Brca1_p53-control	-2.42954
AW112010	Brca1_p53-control	-2.42868
Prob1	Brca1_p53-control	-2.42659
Nfkbid	Brca1_p53-control	-2.42415
Lmo2	Brca1_p53-control	-2.42395
Fyco1	Brca1_p53-control	-2.42377
Cluh	Brca1_p53-control	-2.42128
Entpd2	Brca1_p53-control	-2.42084
Ndufs7	Brca1_p53-control	-2.42033
Pkdcc	Brca1_p53-control	-2.41413
Arl4d	Brca1_p53-control	-2.40427
Ndufs3	Brca1_p53-control	-2.40064
Mut	Brca1_p53-control	-2.39984
Sp110	Brca1_p53-control	-2.39315
Oxtr	Brca1_p53-control	-2.38877
Khk	Brca1_p53-control	-2.38504
Btg2	Brca1_p53-control	-2.38328
Slc25a19	Brca1_p53-control	-2.37958
Itgb1bp1	Brca1_p53-control	-2.37459
Sdhb	Brca1_p53-control	-2.37356
Msrb1	Brca1_p53-control	-2.37327
Camk2d	Brca1_p53-control	-2.37011
Was	Brca1_p53-control	-2.36759
Pacsin3	Brca1_p53-control	-2.36634
Traf5	Brca1_p53-control	-2.36351
C2cd2	Brca1_p53-control	-2.35985
Ciita	Brca1_p53-control	-2.35488
Mccc2	Brca1_p53-control	-2.35477
Epdr1	Brca1_p53-control	-2.34463
Tsc22d3	Brca1_p53-control	-2.34371
Ndufc1	Brca1_p53-control	-2.3429
Ppm1j	Brca1_p53-control	-2.33974
Aamdc	Brca1_p53-control	-2.33835
Slc25a20	Brca1_p53-control	-2.33613
Hsdl2	Brca1_p53-control	-2.33425
Ccdc88b	Brca1_p53-control	-2.33355
Echs1	Brca1_p53-control	-2.3335
Plbd1	Brca1_p53-control	-2.33325
Dld	Brca1_p53-control	-2.33243
Plcd1	Brca1_p53-control	-2.33242
Uck1	Brca1_p53-control	-2.32828
Eml5	Brca1_p53-control	-2.32453
Hadha	Brca1_p53-control	-2.32082
Ddo	Brca1_p53-control	-2.32046
Dbi	Brca1_p53-control	-2.31444
Fahd1	Brca1_p53-control	-2.3144
Rsrp1	Brca1_p53-control	-2.30604
Mir22hg	Brca1_p53-control	-2.30569
AI464131	Brca1_p53-control	-2.30557
Galnt17	Brca1_p53-control	-2.30402
Ddt	Brca1_p53-control	-2.3036
Kbtbd11	Brca1_p53-control	-2.29817
Stat5a	Brca1_p53-control	-2.29595
Gpihbp1	Brca1_p53-control	-2.29489
Prkce	Brca1_p53-control	-2.28639
Clec14a	Brca1_p53-control	-2.28582
Slc25a4	Brca1_p53-control	-2.28541
Dnajc27	Brca1_p53-control	-2.28492
Echdc1	Brca1_p53-control	-2.27823
Fmnl1	Brca1_p53-control	-2.27743
Pink1	Brca1_p53-control	-2.27385
Gucd1	Brca1_p53-control	-2.2696
Gm28438	Brca1_p53-control	-2.2692
Cox5a	Brca1_p53-control	-2.26647
Map4k2	Brca1_p53-control	-2.26644
Tkt	Brca1_p53-control	-2.26517
Lpar6	Brca1_p53-control	-2.26026
Idh3b	Brca1_p53-control	-2.25664
Mfsd8	Brca1_p53-control	-2.25376
Dlat	Brca1_p53-control	-2.25224
mt-Nd4l	Brca1_p53-control	-2.24701
Ralgapa2	Brca1_p53-control	-2.24628
Phf1	Brca1_p53-control	-2.24344
Dlc1	Brca1_p53-control	-2.24182
Taf9b	Brca1_p53-control	-2.23981
Dtna	Brca1_p53-control	-2.23959
Tspan13	Brca1_p53-control	-2.23492
Twf2	Brca1_p53-control	-2.23323
Etfa	Brca1_p53-control	-2.23286
Tmprss2	Brca1_p53-control	-2.23247
Grina	Brca1_p53-control	-2.23232
Slc25a35	Brca1_p53-control	-2.23131
Mef2c	Brca1_p53-control	-2.23092
2022-03-02	Brca1_p53-control	-2.22957
Ormdl3	Brca1_p53-control	-2.22946
Abhd14b	Brca1_p53-control	-2.22535
Prdx3	Brca1_p53-control	-2.2244
Dolk	Brca1_p53-control	-2.22186
Dmtn	Brca1_p53-control	-2.22096
mt-Nd6	Brca1_p53-control	-2.22034
Dnajc28	Brca1_p53-control	-2.21997
Mknk2	Brca1_p53-control	-2.21691
Echdc3	Brca1_p53-control	-2.21584
Adam23	Brca1_p53-control	-2.21326
Hist1h1c	Brca1_p53-control	-2.21016
Slc25a10	Brca1_p53-control	-2.21001
Cry2	Brca1_p53-control	-2.20966
Procr	Brca1_p53-control	-2.20726
Rassf6	Brca1_p53-control	-2.20661
Tmc4	Brca1_p53-control	-2.20009
Calcrl	Brca1_p53-control	-2.19513
Ndufa5	Brca1_p53-control	-2.19363
Isca2	Brca1_p53-control	-2.19339
Pik3r5	Brca1_p53-control	-2.19179
2022-03-02	Brca1_p53-control	-2.18916
Abcc5	Brca1_p53-control	-2.1886
Aldh1a1	Brca1_p53-control	-2.18729
Uqcrfs1	Brca1_p53-control	-2.18676
Sar1b	Brca1_p53-control	-2.18202
Acadsb	Brca1_p53-control	-2.18141
Icam2	Brca1_p53-control	-2.18059
Fam214a	Brca1_p53-control	-2.18007
Tmem135	Brca1_p53-control	-2.17746
Gnb5	Brca1_p53-control	-2.17575
Msrb3	Brca1_p53-control	-2.17444
Arhgef6	Brca1_p53-control	-2.17426
Psen2	Brca1_p53-control	-2.17264
Pex6	Brca1_p53-control	-2.17179
Cd59a	Brca1_p53-control	-2.16956
Esyt1	Brca1_p53-control	-2.16854
Lyrm9	Brca1_p53-control	-2.16806
Ugp2	Brca1_p53-control	-2.1675
Napepld	Brca1_p53-control	-2.16639
Dus2	Brca1_p53-control	-2.16631
S100a13	Brca1_p53-control	-2.16112
Cytip	Brca1_p53-control	-2.15836
Ppip5k1	Brca1_p53-control	-2.1576
Irf8	Brca1_p53-control	-2.15369
Fermt3	Brca1_p53-control	-2.15361
Tnfrsf14	Brca1_p53-control	-2.15098
Adgrl4	Brca1_p53-control	-2.15035
Gpcpd1	Brca1_p53-control	-2.14953
Mcur1	Brca1_p53-control	-2.14813
Slc25a22	Brca1_p53-control	-2.14488
Gm10053	Brca1_p53-control	-2.14308
Plxnc1	Brca1_p53-control	-2.14211
Tap2	Brca1_p53-control	-2.14158
Pecam1	Brca1_p53-control	-2.13964
Dnaja4	Brca1_p53-control	-2.13809
Pts	Brca1_p53-control	-2.13742
Dram2	Brca1_p53-control	-2.13694
Chp1	Brca1_p53-control	-2.13507
Serpinb6b	Brca1_p53-control	-2.13322
Oplah	Brca1_p53-control	-2.13136
Ndufb8	Brca1_p53-control	-2.12497
Vwa8	Brca1_p53-control	-2.12489
Tmem134	Brca1_p53-control	-2.12445
Ptprm	Brca1_p53-control	-2.1228
Ndufb4	Brca1_p53-control	-2.11965
Rasip1	Brca1_p53-control	-2.11897
Parvb	Brca1_p53-control	-2.11765
Ndufb4c	Brca1_p53-control	-2.11647
Wfs1	Brca1_p53-control	-2.11576
Adgrf5	Brca1_p53-control	-2.11561
Egfl7	Brca1_p53-control	-2.11525
Tapt1	Brca1_p53-control	-2.11249
Uqcr11	Brca1_p53-control	-2.11247
Nudt13	Brca1_p53-control	-2.11148
Arhgef15	Brca1_p53-control	-2.11102
Cyp4v3	Brca1_p53-control	-2.11073
Phkb	Brca1_p53-control	-2.11032
Ginm1	Brca1_p53-control	-2.10773
Fastk	Brca1_p53-control	-2.10681
Map4k1	Brca1_p53-control	-2.10646
Gypc	Brca1_p53-control	-2.10581
Tm6sf1	Brca1_p53-control	-2.10546
Ctso	Brca1_p53-control	-2.10495
Rasa4	Brca1_p53-control	-2.1038
Dhrs7b	Brca1_p53-control	-2.10298
Gatb	Brca1_p53-control	-2.10002
Cox16	Brca1_p53-control	-2.09836
Gnpat	Brca1_p53-control	-2.09436
Tnfaip8l2	Brca1_p53-control	-2.09264
Elovl6	Brca1_p53-control	-2.08936
Tpm1	Brca1_p53-control	-2.0889
Tmem140	Brca1_p53-control	-2.08877
Tmem243	Brca1_p53-control	-2.08402
Tcaim	Brca1_p53-control	-2.08242
Ggt5	Brca1_p53-control	-2.08132
Tmem256	Brca1_p53-control	-2.08065
Txnip	Brca1_p53-control	-2.07897
Vamp5	Brca1_p53-control	-2.07851
Idh1	Brca1_p53-control	-2.07206
Kdr	Brca1_p53-control	-2.07083
Fbxo21	Brca1_p53-control	-2.0707
Stat5b	Brca1_p53-control	-2.06883
Ndufs5	Brca1_p53-control	-2.06817
Itga2b	Brca1_p53-control	-2.06504
Prkag2	Brca1_p53-control	-2.06259
Nkiras1	Brca1_p53-control	-2.05828
Cd302	Brca1_p53-control	-2.05556
Cul9	Brca1_p53-control	-2.04763
Hspa12a	Brca1_p53-control	-2.04683
Polr3gl	Brca1_p53-control	-2.04515
Abcb1b	Brca1_p53-control	-2.04296
Neurl3	Brca1_p53-control	-2.04187
Prnp	Brca1_p53-control	-2.03819
B230118H07Rik	Brca1_p53-control	-2.03527
Sox6	Brca1_p53-control	-2.03469
Ypel3	Brca1_p53-control	-2.03333
Dysf	Brca1_p53-control	-2.0304
Vsir	Brca1_p53-control	-2.02245
Mettl22	Brca1_p53-control	-2.02067
Cbfa2t3	Brca1_p53-control	-2.01846
Trp53inp2	Brca1_p53-control	-2.01702
Rps6ka2	Brca1_p53-control	-2.01631
Hint2	Brca1_p53-control	-2.0123
Iscu	Brca1_p53-control	-2.01149
Gm2415	Brca1_p53-control	-2.01107
Ppm1k	Brca1_p53-control	-2.01009
Rorc	Brca1_p53-control	-2.00962
Acox3	Brca1_p53-control	-2.00734
Txnrd2	Brca1_p53-control	-2.00554
Gm20634	Brca1_p53-control	-2.0055
Ar	Brca1_p53-control	-2.00488
Pnpla8	Brca1_p53-control	-2.00464
Snx20	Brca1_p53-control	-1.99709
Abhd5	Brca1_p53-control	-1.99701
Rad51d	Brca1_p53-control	-1.99368
1600014C10Rik	Brca1_p53-control	-1.98821
Thra	Brca1_p53-control	-1.98665
Slc25a45	Brca1_p53-control	-1.98414
Gda	Brca1_p53-control	-1.98289
Uqcrb	Brca1_p53-control	-1.98218
Tacc2	Brca1_p53-control	-1.98004
Nr1d1	Brca1_p53-control	-1.97584
Gys1	Brca1_p53-control	-1.97108
Dbt	Brca1_p53-control	-1.96703
Itih5	Brca1_p53-control	-1.96626
Hemk1	Brca1_p53-control	-1.96354
Ndufv3	Brca1_p53-control	-1.95759
Fh1	Brca1_p53-control	-1.95096
Uqcrq	Brca1_p53-control	-1.95083
Cisd3	Brca1_p53-control	-1.95073
Gmip	Brca1_p53-control	-1.94922
Fech	Brca1_p53-control	-1.94851
Fem1a	Brca1_p53-control	-1.94839
Blvrb	Brca1_p53-control	-1.94783
Gm37090	Brca1_p53-control	-1.94324
Btd	Brca1_p53-control	-1.9426
Uqcr10	Brca1_p53-control	-1.93465
Kcnj2	Brca1_p53-control	-1.93207
Adipor2	Brca1_p53-control	-1.92997
Sh3glb2	Brca1_p53-control	-1.9287
Vamp2	Brca1_p53-control	-1.92804
Tmem120a	Brca1_p53-control	-1.92675
Mtus1	Brca1_p53-control	-1.92625
Emc2	Brca1_p53-control	-1.92372
Etfdh	Brca1_p53-control	-1.92346
Zfp423	Brca1_p53-control	-1.92307
Ap4s1	Brca1_p53-control	-1.92284
Fam173a	Brca1_p53-control	-1.92253
Zeb2	Brca1_p53-control	-1.9217
Dnajb9	Brca1_p53-control	-1.91844
Gpx4	Brca1_p53-control	-1.91593
Cs	Brca1_p53-control	-1.91532
Hsd17b11	Brca1_p53-control	-1.91143
Tatdn3	Brca1_p53-control	-1.90996
Pyurf	Brca1_p53-control	-1.90761
Snhg11	Brca1_p53-control	-1.9066
Ndufv2	Brca1_p53-control	-1.90416
Dusp3	Brca1_p53-control	-1.90375
Slc25a11	Brca1_p53-control	-1.90206
Cgrrf1	Brca1_p53-control	-1.9009
Mecr	Brca1_p53-control	-1.89941
Hadh	Brca1_p53-control	-1.89478
Coa6	Brca1_p53-control	-1.89445
Sacs	Brca1_p53-control	-1.89372
Peg13	Brca1_p53-control	-1.89251
Ngly1	Brca1_p53-control	-1.89239
Nudt16	Brca1_p53-control	-1.89215
Sort1	Brca1_p53-control	-1.89123
Aplnr	Brca1_p53-control	-1.88925
Snx17	Brca1_p53-control	-1.88693
Trpv2	Brca1_p53-control	-1.88574
Tmem205	Brca1_p53-control	-1.88197
Inpp5k	Brca1_p53-control	-1.88072
mt-Nd5	Brca1_p53-control	-1.8736
Akap8l	Brca1_p53-control	-1.87301
Steap3	Brca1_p53-control	-1.87069
Fam49a	Brca1_p53-control	-1.86993
Tns2	Brca1_p53-control	-1.8698
Hmgcl	Brca1_p53-control	-1.86327
Dnajc4	Brca1_p53-control	-1.86247
Fxyd6	Brca1_p53-control	-1.86069
Emc6	Brca1_p53-control	-1.85771
Atraid	Brca1_p53-control	-1.85755
Trappc6b	Brca1_p53-control	-1.85331
Kif5c	Brca1_p53-control	-1.85155
Srr	Brca1_p53-control	-1.84837
Samd4	Brca1_p53-control	-1.84583
Timm21	Brca1_p53-control	-1.84443
Fbxo6	Brca1_p53-control	-1.84305
Ndufa3	Brca1_p53-control	-1.8429
Mocs2	Brca1_p53-control	-1.84181
Bloc1s1	Brca1_p53-control	-1.84088
Gm29216	Brca1_p53-control	-1.84084
Suclg1	Brca1_p53-control	-1.84028
Snapc5	Brca1_p53-control	-1.83813
Scarf1	Brca1_p53-control	-1.83804
C330018D20Rik	Brca1_p53-control	-1.83736
Kat2b	Brca1_p53-control	-1.83624
Tmed3	Brca1_p53-control	-1.83163
Abhd16a	Brca1_p53-control	-1.82995
Ndufb1-ps	Brca1_p53-control	-1.82963
Ndufv1	Brca1_p53-control	-1.82812
Cox4i1	Brca1_p53-control	-1.82735
Gm49396	Brca1_p53-control	-1.8261
Mapk1ip1	Brca1_p53-control	-1.82494
Snrk	Brca1_p53-control	-1.81947
Sfxn1	Brca1_p53-control	-1.818
Ndufb9	Brca1_p53-control	-1.81742
Selenow	Brca1_p53-control	-1.81703
Pid1	Brca1_p53-control	-1.81654
Ppp3cc	Brca1_p53-control	-1.81542
Slc9a3r2	Brca1_p53-control	-1.81253
Cox7c	Brca1_p53-control	-1.81236
Cst3	Brca1_p53-control	-1.81061
Uqcrc1	Brca1_p53-control	-1.81056
Abhd18	Brca1_p53-control	-1.80861
Tst	Brca1_p53-control	-1.80792
Maf	Brca1_p53-control	-1.80755
Hibadh	Brca1_p53-control	-1.80526
Tenm4	Brca1_p53-control	-1.80496
Tcta	Brca1_p53-control	-1.80492
Tspo	Brca1_p53-control	-1.80132
Inpp4b	Brca1_p53-control	-1.80042
Ubr1	Brca1_p53-control	-1.79995
Eif4ebp1	Brca1_p53-control	-1.79986
Naaa	Brca1_p53-control	-1.79759
Ndufa6	Brca1_p53-control	-1.79683
Fmc1	Brca1_p53-control	-1.79555
Fhod1	Brca1_p53-control	-1.79317
Abca3	Brca1_p53-control	-1.79304
1700020I14Rik	Brca1_p53-control	-1.79056
Ramp2	Brca1_p53-control	-1.78966
Dlst	Brca1_p53-control	-1.78792
Bckdha	Brca1_p53-control	-1.78746
Syk	Brca1_p53-control	-1.78684
Cox6c	Brca1_p53-control	-1.78665
Amot	Brca1_p53-control	-1.78498
mt-Atp6	Brca1_p53-control	-1.78449
Tmem126a	Brca1_p53-control	-1.78438
Vav1	Brca1_p53-control	-1.77986
Pdhx	Brca1_p53-control	-1.77865
Klhl2	Brca1_p53-control	-1.7785
Hdac10	Brca1_p53-control	-1.77753
BC004004	Brca1_p53-control	-1.77438
Ndufab1	Brca1_p53-control	-1.77393
Bnip3	Brca1_p53-control	-1.77362
Mrpl55	Brca1_p53-control	-1.77304
Pgd	Brca1_p53-control	-1.77138
Aph1c	Brca1_p53-control	-1.77119
Cdh13	Brca1_p53-control	-1.76943
Sla	Brca1_p53-control	-1.76881
Lmo7	Brca1_p53-control	-1.76848
Gngt2	Brca1_p53-control	-1.76803
Npc2	Brca1_p53-control	-1.76721
Kcnq4	Brca1_p53-control	-1.76678
Glt28d2	Brca1_p53-control	-1.76457
Cystm1	Brca1_p53-control	-1.76418
Ndufs2	Brca1_p53-control	-1.76341
Ndufa2	Brca1_p53-control	-1.76336
mt-Co2	Brca1_p53-control	-1.7628
Srgn	Brca1_p53-control	-1.76265
Camta2	Brca1_p53-control	-1.76216
Tgm2	Brca1_p53-control	-1.76182
Acads	Brca1_p53-control	-1.75974
Inpp5a	Brca1_p53-control	-1.75788
Aco2	Brca1_p53-control	-1.75482
Narfl	Brca1_p53-control	-1.75338
Nrp1	Brca1_p53-control	-1.7531
Acat1	Brca1_p53-control	-1.74944
Svil	Brca1_p53-control	-1.74928
1700037H04Rik	Brca1_p53-control	-1.74923
Rora	Brca1_p53-control	-1.74868
Arhgap29	Brca1_p53-control	-1.7483
Atp5k	Brca1_p53-control	-1.74766
Ndufs4	Brca1_p53-control	-1.74572
Klf9	Brca1_p53-control	-1.74549
Ndufa1	Brca1_p53-control	-1.7452
Ehd2	Brca1_p53-control	-1.74124
Pitpnm1	Brca1_p53-control	-1.73975
Tuba4a	Brca1_p53-control	-1.73931
Apoo	Brca1_p53-control	-1.73794
Kif1c	Brca1_p53-control	-1.7366
Vps13c	Brca1_p53-control	-1.73498
Jak3	Brca1_p53-control	-1.73469
Esrra	Brca1_p53-control	-1.73466
Dcaf6	Brca1_p53-control	-1.73461
Rdh14	Brca1_p53-control	-1.73456
Ndufaf1	Brca1_p53-control	-1.7338
Shisa5	Brca1_p53-control	-1.72974
Slc25a25	Brca1_p53-control	-1.72931
Ankrd44	Brca1_p53-control	-1.72909
Laptm5	Brca1_p53-control	-1.72871
Pxmp4	Brca1_p53-control	-1.72673
Vti1b	Brca1_p53-control	-1.72551
Acyp1	Brca1_p53-control	-1.72535
Stk38	Brca1_p53-control	-1.72377
H6pd	Brca1_p53-control	-1.72361
E2f6	Brca1_p53-control	-1.7227
Pttg1	Brca1_p53-control	-1.72185
Pex11a	Brca1_p53-control	-1.72047
Esam	Brca1_p53-control	-1.71976
Rassf5	Brca1_p53-control	-1.71935
Cycs	Brca1_p53-control	-1.7192
Dennd2d	Brca1_p53-control	-1.71905
Cox8a	Brca1_p53-control	-1.7186
Sox18	Brca1_p53-control	-1.71806
Cuedc1	Brca1_p53-control	-1.71784
Idh3a	Brca1_p53-control	-1.717
Dram1	Brca1_p53-control	-1.71632
Eif4e3	Brca1_p53-control	-1.71396
Ttc7b	Brca1_p53-control	-1.71347
Entpd4	Brca1_p53-control	-1.71082
Comt	Brca1_p53-control	-1.71053
Gpx8	Brca1_p53-control	-1.70918
Mdh1	Brca1_p53-control	-1.70818
Taldo1	Brca1_p53-control	-1.70749
Limd2	Brca1_p53-control	-1.7051
Entpd5	Brca1_p53-control	-1.70504
Tspan15	Brca1_p53-control	-1.70441
Crls1	Brca1_p53-control	-1.70358
Entpd4b	Brca1_p53-control	-1.70324
Tmcc3	Brca1_p53-control	-1.70133
N4bp2l1	Brca1_p53-control	-1.69591
Blcap	Brca1_p53-control	-1.69522
Lin52	Brca1_p53-control	-1.6948
Sigirr	Brca1_p53-control	-1.69245
Rab12	Brca1_p53-control	-1.69055
Comtd1	Brca1_p53-control	-1.69048
Pex19	Brca1_p53-control	-1.69025
Rnf123	Brca1_p53-control	-1.68914
Lcp1	Brca1_p53-control	-1.68913
Atpaf2	Brca1_p53-control	-1.68876
Dcxr	Brca1_p53-control	-1.68839
Mrpl42	Brca1_p53-control	-1.68444
Atp6v0a1	Brca1_p53-control	-1.68387
Ndufa13	Brca1_p53-control	-1.68317
Auh	Brca1_p53-control	-1.68119
Clec2d	Brca1_p53-control	-1.68092
Enpp5	Brca1_p53-control	-1.68063
Nabp1	Brca1_p53-control	-1.67952
Klhdc8b	Brca1_p53-control	-1.67817
Rb1	Brca1_p53-control	-1.67727
Sdhd	Brca1_p53-control	-1.67696
Psmb10	Brca1_p53-control	-1.67666
Cyc1	Brca1_p53-control	-1.67648
Ghitm	Brca1_p53-control	-1.67644
Prps1	Brca1_p53-control	-1.67602
1110032A03Rik	Brca1_p53-control	-1.6752
Mtch2	Brca1_p53-control	-1.66907
Isca1	Brca1_p53-control	-1.66846
Ntrk3	Brca1_p53-control	-1.66817
Trim16	Brca1_p53-control	-1.66781
Tha1	Brca1_p53-control	-1.66377
Tmem109	Brca1_p53-control	-1.66338
H2-T23	Brca1_p53-control	-1.66136
Ino80c	Brca1_p53-control	-1.66001
Ddrgk1	Brca1_p53-control	-1.65961
Retsat	Brca1_p53-control	-1.65906
Sod2	Brca1_p53-control	-1.6572
Ccdc28b	Brca1_p53-control	-1.65637
Mllt3	Brca1_p53-control	-1.65605
9030025P20Rik	Brca1_p53-control	-1.65577
Nrros	Brca1_p53-control	-1.65384
2022-03-01	Brca1_p53-control	-1.65186
Abca7	Brca1_p53-control	-1.65171
Mif4gd	Brca1_p53-control	-1.65033
Stard8	Brca1_p53-control	-1.64842
Mdp1	Brca1_p53-control	-1.64818
Kif21b	Brca1_p53-control	-1.64503
Gse1	Brca1_p53-control	-1.64447
C1rl	Brca1_p53-control	-1.64416
Hcfc1r1	Brca1_p53-control	-1.6441
Atp2b4	Brca1_p53-control	-1.64319
Acaa1a	Brca1_p53-control	-1.64262
Pmpcb	Brca1_p53-control	-1.64213
Ogdh	Brca1_p53-control	-1.64134
Mapre3	Brca1_p53-control	-1.64132
Usmg5	Brca1_p53-control	-1.63782
Mtg1	Brca1_p53-control	-1.63724
Cirbp	Brca1_p53-control	-1.63612
Abhd6	Brca1_p53-control	-1.63582
Cox7b	Brca1_p53-control	-1.63576
Atp5l	Brca1_p53-control	-1.63408
H2-T22	Brca1_p53-control	-1.63273
Tie1	Brca1_p53-control	-1.63156
Ptk2b	Brca1_p53-control	-1.62956
Apip	Brca1_p53-control	-1.62948
Naglu	Brca1_p53-control	-1.62939
Cdh5	Brca1_p53-control	-1.62697
Atp5a1	Brca1_p53-control	-1.62615
Ablim1	Brca1_p53-control	-1.62609
Oma1	Brca1_p53-control	-1.62506
Rftn1	Brca1_p53-control	-1.62376
Ndufa12	Brca1_p53-control	-1.62236
Slc25a23	Brca1_p53-control	-1.6196
Ndufa7	Brca1_p53-control	-1.61914
Tusc2	Brca1_p53-control	-1.61207
Fkbp7	Brca1_p53-control	-1.60786
Tm7sf2	Brca1_p53-control	-1.6074
Coasy	Brca1_p53-control	-1.60628
Mettl26	Brca1_p53-control	-1.60548
Sptb	Brca1_p53-control	-1.6045
Zfp106	Brca1_p53-control	-1.60415
Mrps36	Brca1_p53-control	-1.60363
Borcs7	Brca1_p53-control	-1.6025
Pex13	Brca1_p53-control	-1.60104
Crebrf	Brca1_p53-control	-1.59796
Abcd4	Brca1_p53-control	-1.59768
St8sia4	Brca1_p53-control	-1.59505
Sod1	Brca1_p53-control	-1.59314
Gm49602	Brca1_p53-control	-1.5927
Aldoa	Brca1_p53-control	-1.59203
Tspan12	Brca1_p53-control	-1.59162
Atp5g3	Brca1_p53-control	-1.59073
Trappc2l	Brca1_p53-control	-1.59053
2310061I04Rik	Brca1_p53-control	-1.59041
Ell2	Brca1_p53-control	-1.59033
Tmem43	Brca1_p53-control	-1.5903
Plcb1	Brca1_p53-control	-1.58857
Uros	Brca1_p53-control	-1.58792
Pla2g15	Brca1_p53-control	-1.58724
Sowahc	Brca1_p53-control	-1.58718
Hspb8	Brca1_p53-control	-1.58682
Neil1	Brca1_p53-control	-1.58599
Fez2	Brca1_p53-control	-1.58556
Ppm1b	Brca1_p53-control	-1.58509
Apmap	Brca1_p53-control	-1.58405
Ube2d-ps	Brca1_p53-control	-1.58186
Carnmt1	Brca1_p53-control	-1.57979
Cyb561a3	Brca1_p53-control	-1.57886
Sdr42e1	Brca1_p53-control	-1.57841
Isoc1	Brca1_p53-control	-1.57694
Rwdd3	Brca1_p53-control	-1.57609
Idh3g	Brca1_p53-control	-1.57554
Smim19	Brca1_p53-control	-1.57516
Lyrm2	Brca1_p53-control	-1.57504
Pold4	Brca1_p53-control	-1.57368
Ube2d1	Brca1_p53-control	-1.57311
Dock4	Brca1_p53-control	-1.57309
Rcbtb2	Brca1_p53-control	-1.57302
Gm10222	Brca1_p53-control	-1.57268
Pde1b	Brca1_p53-control	-1.57175
Ctdspl	Brca1_p53-control	-1.57164
Arap3	Brca1_p53-control	-1.57078
Hipk3	Brca1_p53-control	-1.57075
Rnf11	Brca1_p53-control	-1.57039
Tango2	Brca1_p53-control	-1.56755
Ndufb5	Brca1_p53-control	-1.56517
Relt	Brca1_p53-control	-1.56449
Glud1	Brca1_p53-control	-1.56401
Tmem62	Brca1_p53-control	-1.56303
Hsd17b4	Brca1_p53-control	-1.55932
Eif4a2	Brca1_p53-control	-1.55872
Immp1l	Brca1_p53-control	-1.55849
Sh2d3c	Brca1_p53-control	-1.55799
Rilpl1	Brca1_p53-control	-1.55655
Ncoa4	Brca1_p53-control	-1.55603
Rpl22l1	Brca1_p53-control	-1.55107
Iba57	Brca1_p53-control	-1.54871
Hacd2	Brca1_p53-control	-1.548
Plin2	Brca1_p53-control	-1.54779
Zfp3	Brca1_p53-control	-1.54649
Uqcrh	Brca1_p53-control	-1.54311
Ppa1	Brca1_p53-control	-1.54304
Nckap1l	Brca1_p53-control	-1.54058
Ldhb	Brca1_p53-control	-1.54008
Rasa3	Brca1_p53-control	-1.53899
Hba-a2	Brca1_p53-control	-1.5359
Trit1	Brca1_p53-control	-1.53538
Grk3	Brca1_p53-control	-1.5348
Hcls1	Brca1_p53-control	-1.53313
Tmem80	Brca1_p53-control	-1.53267
Robo4	Brca1_p53-control	-1.53218
Dcaf11	Brca1_p53-control	-1.53162
Tm2d1	Brca1_p53-control	-1.53139
H2-DMa	Brca1_p53-control	-1.53047
Spon1	Brca1_p53-control	-1.52585
Aox1	Brca1_p53-control	-1.52554
2810013P06Rik	Brca1_p53-control	-1.52523
Rab34	Brca1_p53-control	-1.52308
Zfp943	Brca1_p53-control	-1.52275
Smpdl3a	Brca1_p53-control	-1.52227
Ring1	Brca1_p53-control	-1.52009
Cdadc1	Brca1_p53-control	-1.51973
Ddhd2	Brca1_p53-control	-1.51964
Pdf	Brca1_p53-control	-1.51943
Slc38a6	Brca1_p53-control	-1.51908
Cox17	Brca1_p53-control	-1.5151
Dnajb4	Brca1_p53-control	-1.51478
Chkb	Brca1_p53-control	-1.5131
Ppp2r3a	Brca1_p53-control	-1.5123
Gramd1a	Brca1_p53-control	-1.5076
Itgb2	Brca1_p53-control	-1.50647
Mrps34	Brca1_p53-control	-1.50576
Accs	Brca1_p53-control	-1.50573
Stom	Brca1_p53-control	-1.50535
Mrpl33	Brca1_p53-control	-1.50467
Zbtb4	Brca1_p53-control	-1.50375
Echdc2	Brca1_p53-control	-1.50258
Serinc3	Brca1_p53-control	-1.50068
Tmem242	Brca1_p53-control	-1.49867
Lcp2	Brca1_p53-control	-1.49655
Rab3a	Brca1_p53-control	-1.49642
Fdft1	Brca1_p53-control	-1.49482
Acat2	Brca1_p53-control	-1.4934
Gfm2	Brca1_p53-control	-1.49328
Piezo2	Brca1_p53-control	-1.49205
Timm23	Brca1_p53-control	-1.49132
Uqcrc2	Brca1_p53-control	-1.4912
Malat1	Brca1_p53-control	-1.49057
Ppcdc	Brca1_p53-control	-1.48965
Rnasek	Brca1_p53-control	-1.48901
Lonp2	Brca1_p53-control	-1.48757
Nudt12	Brca1_p53-control	-1.48524
Creg1	Brca1_p53-control	-1.48483
Kif1b	Brca1_p53-control	-1.4833
Prss23	Brca1_p53-control	-1.48194
Psme2	Brca1_p53-control	-1.4809
Atp5c1	Brca1_p53-control	-1.47989
Npdc1	Brca1_p53-control	-1.47948
Fah	Brca1_p53-control	-1.47919
Znrf1	Brca1_p53-control	-1.47749
Tk2	Brca1_p53-control	-1.4766
Nfs1	Brca1_p53-control	-1.47644
Dhrs11	Brca1_p53-control	-1.47391
Tmem159	Brca1_p53-control	-1.47385
Usp28	Brca1_p53-control	-1.47317
Fam160b2	Brca1_p53-control	-1.47279
Otud1	Brca1_p53-control	-1.47053
Agpat3	Brca1_p53-control	-1.47041
Hk2	Brca1_p53-control	-1.47003
Mettl17	Brca1_p53-control	-1.4692
Ndufb6	Brca1_p53-control	-1.46706
Fkbp3	Brca1_p53-control	-1.46509
Mtfr1l	Brca1_p53-control	-1.46444
Mpv17	Brca1_p53-control	-1.46338
Acad12	Brca1_p53-control	-1.46294
Tmem126b	Brca1_p53-control	-1.46247
Ndufs6	Brca1_p53-control	-1.46086
Hdhd2	Brca1_p53-control	-1.45965
Ulk2	Brca1_p53-control	-1.45826
Prdx5	Brca1_p53-control	-1.4571
1300002E11Rik	Brca1_p53-control	-1.45605
Atp5e	Brca1_p53-control	-1.45592
Pbxip1	Brca1_p53-control	-1.45296
Npr2	Brca1_p53-control	-1.45286
Rhot2	Brca1_p53-control	-1.452
Cyp4f13	Brca1_p53-control	-1.4507
Asb13	Brca1_p53-control	-1.448
Qsox1	Brca1_p53-control	-1.44682
Tcp11l2	Brca1_p53-control	-1.4455
Fam131a	Brca1_p53-control	-1.44297
Zadh2	Brca1_p53-control	-1.44277
Atp6v1d	Brca1_p53-control	-1.44208
Mturn	Brca1_p53-control	-1.44023
Malt1	Brca1_p53-control	-1.44008
Cox6b1	Brca1_p53-control	-1.43956
Gnptg	Brca1_p53-control	-1.43951
Rnf103	Brca1_p53-control	-1.43941
Metap1d	Brca1_p53-control	-1.43809
Prdm9	Brca1_p53-control	-1.43747
Psmb9	Brca1_p53-control	-1.43695
Akap1	Brca1_p53-control	-1.43692
Atp5s	Brca1_p53-control	-1.43525
Sdhc	Brca1_p53-control	-1.43398
Txlng	Brca1_p53-control	-1.43326
Fdx1	Brca1_p53-control	-1.42973
Acot13	Brca1_p53-control	-1.42852
Chchd3	Brca1_p53-control	-1.42842
Ifrd1	Brca1_p53-control	-1.42804
5730455P16Rik	Brca1_p53-control	-1.42803
Tysnd1	Brca1_p53-control	-1.4257
Commd6	Brca1_p53-control	-1.42556
Cfp	Brca1_p53-control	-1.42507
Clpx	Brca1_p53-control	-1.42448
Mob3c	Brca1_p53-control	-1.42306
Sema6b	Brca1_p53-control	-1.42063
Abcc9	Brca1_p53-control	-1.42057
BC029722	Brca1_p53-control	-1.42006
D3Ertd751e	Brca1_p53-control	-1.41952
Pdpr	Brca1_p53-control	-1.4174
Polr2l	Brca1_p53-control	-1.41737
Mknk1	Brca1_p53-control	-1.41682
Cyp4f17	Brca1_p53-control	-1.41659
Nipsnap2	Brca1_p53-control	-1.41655
2010315B03Rik	Brca1_p53-control	-1.41648
Zfp36	Brca1_p53-control	-1.4161
Coq5	Brca1_p53-control	-1.41515
Fam174a	Brca1_p53-control	-1.41466
Vill	Brca1_p53-control	-1.40764
Dalrd3	Brca1_p53-control	-1.40734
Atp5mpl	Brca1_p53-control	-1.40672
Dtnbp1	Brca1_p53-control	-1.40281
Ddb2	Brca1_p53-control	-1.4027
Atp5d	Brca1_p53-control	-1.40261
Pdha1	Brca1_p53-control	-1.40225
Unc119	Brca1_p53-control	-1.40201
Gm10275	Brca1_p53-control	-1.40064
Btbd8	Brca1_p53-control	-1.40056
Pnpla7	Brca1_p53-control	-1.39993
Camk2g	Brca1_p53-control	-1.39814
Slc22a5	Brca1_p53-control	-1.39618
Pdlim2	Brca1_p53-control	-1.39612
Miga2	Brca1_p53-control	-1.39493
Cd86	Brca1_p53-control	-1.39292
Map1lc3b	Brca1_p53-control	-1.39174
Sugt1	Brca1_p53-control	-1.39174
Rbms2	Brca1_p53-control	-1.39143
Btbd1	Brca1_p53-control	-1.38968
Dhrs4	Brca1_p53-control	-1.38933
Pim3	Brca1_p53-control	-1.38913
Apopt1	Brca1_p53-control	-1.38856
Ndufa4	Brca1_p53-control	-1.38807
Ppm1a	Brca1_p53-control	-1.38744
Jak1	Brca1_p53-control	-1.38549
Coq6	Brca1_p53-control	-1.38385
3110056K07Rik	Brca1_p53-control	-1.38376
Nod1	Brca1_p53-control	-1.38325
Pxk	Brca1_p53-control	-1.38266
Slc12a6	Brca1_p53-control	-1.38227
Ndufa10	Brca1_p53-control	-1.3816
Ahcyl2	Brca1_p53-control	-1.37952
Anapc13	Brca1_p53-control	-1.3782
Cdc34	Brca1_p53-control	-1.37606
Pgrmc2	Brca1_p53-control	-1.37584
Ube2b	Brca1_p53-control	-1.37574
Foxred1	Brca1_p53-control	-1.37485
Rpain	Brca1_p53-control	-1.37481
Rhbdd3	Brca1_p53-control	-1.37438
Cyp2d22	Brca1_p53-control	-1.37328
Mbnl1	Brca1_p53-control	-1.37324
Gabarap	Brca1_p53-control	-1.37241
Romo1	Brca1_p53-control	-1.37233
Creld1	Brca1_p53-control	-1.37079
Haghl	Brca1_p53-control	-1.36983
Mrps15	Brca1_p53-control	-1.36704
Crebl2	Brca1_p53-control	-1.36616
Mppe1	Brca1_p53-control	-1.3656
Ubxn2a	Brca1_p53-control	-1.36445
Tspan17	Brca1_p53-control	-1.36362
Churc1	Brca1_p53-control	-1.36142
Ndufs8	Brca1_p53-control	-1.36038
Rgs10	Brca1_p53-control	-1.35809
Mindy2	Brca1_p53-control	-1.35793
Idnk	Brca1_p53-control	-1.3577
Ddx28	Brca1_p53-control	-1.35672
Lrpap1	Brca1_p53-control	-1.35667
Rabac1	Brca1_p53-control	-1.35592
Mrps23	Brca1_p53-control	-1.35394
Dusp28	Brca1_p53-control	-1.35298
Nampt	Brca1_p53-control	-1.35263
Bphl	Brca1_p53-control	-1.35223
Rtn4	Brca1_p53-control	-1.35189
Mtrf1	Brca1_p53-control	-1.34923
Lama2	Brca1_p53-control	-1.34832
0610037L13Rik	Brca1_p53-control	-1.34809
5031425E22Rik	Brca1_p53-control	-1.34743
Atp5j	Brca1_p53-control	-1.34682
Hnrnph3	Brca1_p53-control	-1.34678
Fuca1	Brca1_p53-control	-1.34489
Aacs	Brca1_p53-control	-1.34473
Atg10	Brca1_p53-control	-1.3414
Larp1b	Brca1_p53-control	-1.34131
Hint3	Brca1_p53-control	-1.34051
Cox7a2	Brca1_p53-control	-1.33715
Slc37a4	Brca1_p53-control	-1.3367
Atxn7l1	Brca1_p53-control	-1.33652
Grcc10	Brca1_p53-control	-1.33573
Epn1	Brca1_p53-control	-1.33452
Exd2	Brca1_p53-control	-1.33384
Leng8	Brca1_p53-control	-1.33298
Tmbim4	Brca1_p53-control	-1.3303
Acss1	Brca1_p53-control	-1.32937
Sirt4	Brca1_p53-control	-1.3271
Asb8	Brca1_p53-control	-1.32704
Gpr137	Brca1_p53-control	-1.3268
Tmem160	Brca1_p53-control	-1.32622
Osgep	Brca1_p53-control	-1.3233
Ubxn6	Brca1_p53-control	-1.32315
Cdk2ap2	Brca1_p53-control	-1.32264
Map3k20	Brca1_p53-control	-1.32178
Spop	Brca1_p53-control	-1.3196
St3gal3	Brca1_p53-control	-1.31764
Tfeb	Brca1_p53-control	-1.31637
Flcn	Brca1_p53-control	-1.31307
Sirt7	Brca1_p53-control	-1.31121
Rogdi	Brca1_p53-control	-1.31079
Mpdu1	Brca1_p53-control	-1.30873
Pnpo	Brca1_p53-control	-1.30817
Atpaf1	Brca1_p53-control	-1.30579
Sms	Brca1_p53-control	-1.30521
Cutc	Brca1_p53-control	-1.30442
Ap1g2	Brca1_p53-control	-1.30306
Cnst	Brca1_p53-control	-1.30123
Stap2	Brca1_p53-control	-1.30053
Sipa1	Brca1_p53-control	-1.29913
Akt2	Brca1_p53-control	-1.29767
Ldah	Brca1_p53-control	-1.29621
Tomm7	Brca1_p53-control	-1.29586
Arhgap25	Brca1_p53-control	-1.29291
St3gal1	Brca1_p53-control	-1.29141
Atp5b	Brca1_p53-control	-1.29091
St6galnac6	Brca1_p53-control	-1.29031
Zfyve21	Brca1_p53-control	-1.28853
Rras	Brca1_p53-control	-1.28795
A530017D24Rik	Brca1_p53-control	-1.2877
Stradb	Brca1_p53-control	-1.28684
Cops9	Brca1_p53-control	-1.28675
Gclc	Brca1_p53-control	-1.28357
Zfand3	Brca1_p53-control	-1.28325
Cyb5b	Brca1_p53-control	-1.28295
Akr7a5	Brca1_p53-control	-1.28227
Plcd3	Brca1_p53-control	-1.28037
Dmac1	Brca1_p53-control	-1.28
Mocs1	Brca1_p53-control	-1.2799
Kctd21	Brca1_p53-control	-1.2796
Slc25a44	Brca1_p53-control	-1.2783
Ide	Brca1_p53-control	-1.27692
Taz	Brca1_p53-control	-1.27655
Rex1bd	Brca1_p53-control	-1.27334
Dtx3	Brca1_p53-control	-1.2727
BC031181	Brca1_p53-control	-1.27246
Acsf3	Brca1_p53-control	-1.27068
Ndufa8	Brca1_p53-control	-1.26849
Nlrx1	Brca1_p53-control	-1.26809
Psmb8	Brca1_p53-control	-1.2676
Osbpl9	Brca1_p53-control	-1.26529
Ermard	Brca1_p53-control	-1.26452
Plpp6	Brca1_p53-control	-1.26322
Ak2	Brca1_p53-control	-1.26208
Sypl	Brca1_p53-control	-1.26132
Unc93b1	Brca1_p53-control	-1.26128
Pabpn1	Brca1_p53-control	-1.25999
Stard7	Brca1_p53-control	-1.25906
Decr2	Brca1_p53-control	-1.25844
Apbb3	Brca1_p53-control	-1.25794
Srp14	Brca1_p53-control	-1.25519
Fermt2	Brca1_p53-control	-1.25376
Hbb-bt	Brca1_p53-control	-1.25103
Tmem50b	Brca1_p53-control	-1.24996
Srsf5	Brca1_p53-control	-1.24981
0610012G03Rik	Brca1_p53-control	-1.24841
Rnaset2b	Brca1_p53-control	-1.24713
2310009A05Rik	Brca1_p53-control	-1.24696
Mpp1	Brca1_p53-control	-1.24663
Stub1	Brca1_p53-control	-1.24388
D230025D16Rik	Brca1_p53-control	-1.2435
Ndufaf5	Brca1_p53-control	-1.2427
Fdxr	Brca1_p53-control	-1.24137
Ubac1	Brca1_p53-control	-1.24124
Cd82	Brca1_p53-control	-1.24076
Bnip1	Brca1_p53-control	-1.24043
Spsb3	Brca1_p53-control	-1.23969
Gm12258	Brca1_p53-control	-1.23964
Ccdc25	Brca1_p53-control	-1.23944
Alad	Brca1_p53-control	-1.23855
Acta2	Brca1_p53-control	-1.23636
Nrd1	Brca1_p53-control	-1.23633
Cbr4	Brca1_p53-control	-1.23597
Atp5o	Brca1_p53-control	-1.2353
D5Ertd579e	Brca1_p53-control	-1.23504
Ggact	Brca1_p53-control	-1.23483
Eif3j1	Brca1_p53-control	-1.2333
Abcb8	Brca1_p53-control	-1.23257
Ctsb	Brca1_p53-control	-1.23255
Uqcc3	Brca1_p53-control	-1.23173
Nfkbia	Brca1_p53-control	-1.23015
Cog4	Brca1_p53-control	-1.22633
Scrn3	Brca1_p53-control	-1.22545
Vps4a	Brca1_p53-control	-1.22386
Hsd17b12	Brca1_p53-control	-1.22231
Prrx1	Brca1_p53-control	-1.22124
Dgcr6	Brca1_p53-control	-1.22117
Spryd4	Brca1_p53-control	-1.21923
Tpt1-ps3	Brca1_p53-control	-1.21787
Atg16l2	Brca1_p53-control	-1.21778
Mcee	Brca1_p53-control	-1.21727
Paxx	Brca1_p53-control	-1.21684
Man2c1	Brca1_p53-control	-1.21662
Herpud1	Brca1_p53-control	-1.21577
Ankrd40	Brca1_p53-control	-1.21453
Plekha4	Brca1_p53-control	-1.21417
Lgals1	Brca1_p53-control	-1.21095
Mrpl37	Brca1_p53-control	-1.21067
Serpinb9	Brca1_p53-control	-1.21055
Ypel5	Brca1_p53-control	-1.2088
Galm	Brca1_p53-control	-1.20773
Entpd6	Brca1_p53-control	-1.20766
Pisd-ps1	Brca1_p53-control	-1.20763
Preb	Brca1_p53-control	-1.20724
Trappc2	Brca1_p53-control	-1.20614
Mapkapk3	Brca1_p53-control	-1.20515
Flad1	Brca1_p53-control	-1.20506
Cab39l	Brca1_p53-control	-1.2047
Il11ra1	Brca1_p53-control	-1.20407
Rab3ip	Brca1_p53-control	-1.20364
Taco1	Brca1_p53-control	-1.20175
Paox	Brca1_p53-control	-1.20007
Golga4	Brca1_p53-control	-1.19915
Rnf167	Brca1_p53-control	-1.19497
2310039H08Rik	Brca1_p53-control	-1.19468
Ndufc2	Brca1_p53-control	-1.19414
Orai3	Brca1_p53-control	-1.194
Extl3	Brca1_p53-control	-1.19347
Tomm40l	Brca1_p53-control	-1.19268
Lnpep	Brca1_p53-control	-1.19244
Ptpmt1	Brca1_p53-control	-1.19227
Cbx7	Brca1_p53-control	-1.19072
Atp5h	Brca1_p53-control	-1.19024
Rhobtb2	Brca1_p53-control	-1.19005
Mrm3	Brca1_p53-control	-1.18959
Lgals8	Brca1_p53-control	-1.1886
Acadl	Brca1_p53-control	-1.18798
Cox6a1	Brca1_p53-control	-1.1862
Aldh3a2	Brca1_p53-control	-1.18556
Rhoj	Brca1_p53-control	-1.1852
Etfrf1	Brca1_p53-control	-1.18459
Pla2g12a	Brca1_p53-control	-1.18359
Cox5b	Brca1_p53-control	-1.18321
Stk10	Brca1_p53-control	-1.18278
Ube2q2	Brca1_p53-control	-1.18231
Kif13b	Brca1_p53-control	-1.18171
Neurl4	Brca1_p53-control	-1.18129
Glrx5	Brca1_p53-control	-1.18037
Synj2bp	Brca1_p53-control	-1.17967
Uqcc2	Brca1_p53-control	-1.17917
Nhsl2	Brca1_p53-control	-1.1779
Spg7	Brca1_p53-control	-1.17762
Derl1	Brca1_p53-control	-1.17741
Ak3	Brca1_p53-control	-1.17707
Ric8b	Brca1_p53-control	-1.17545
Minos1	Brca1_p53-control	-1.17441
Smap2	Brca1_p53-control	-1.17194
Smpd1	Brca1_p53-control	-1.17077
Nqo2	Brca1_p53-control	-1.1699
Mrpl2	Brca1_p53-control	-1.16955
Skap2	Brca1_p53-control	-1.16931
C9orf72	Brca1_p53-control	-1.16877
Gpr180	Brca1_p53-control	-1.16824
Glrx	Brca1_p53-control	-1.1679
Mdm4	Brca1_p53-control	-1.16734
Fbxl3	Brca1_p53-control	-1.16676
Nek9	Brca1_p53-control	-1.16481
Rgl2	Brca1_p53-control	-1.16443
1600020E01Rik	Brca1_p53-control	-1.16322
Zyg11b	Brca1_p53-control	-1.16265
Psme1	Brca1_p53-control	-1.16216
Gdi1	Brca1_p53-control	-1.16175
Adprm	Brca1_p53-control	-1.1594
Appl2	Brca1_p53-control	-1.15902
Ndufb3	Brca1_p53-control	-1.15872
Chchd7	Brca1_p53-control	-1.15823
Nsun4	Brca1_p53-control	-1.15749
Sc5d	Brca1_p53-control	-1.15699
Bcl6	Brca1_p53-control	-1.15664
Atp5f1	Brca1_p53-control	-1.15374
Coq3	Brca1_p53-control	-1.15347
Ssh2	Brca1_p53-control	-1.15319
Atg9a	Brca1_p53-control	-1.1526
Dhrs1	Brca1_p53-control	-1.15245
Mylip	Brca1_p53-control	-1.15235
D2hgdh	Brca1_p53-control	-1.15193
Exoc6	Brca1_p53-control	-1.15102
Prkd2	Brca1_p53-control	-1.15067
Poldip2	Brca1_p53-control	-1.15054
Pex12	Brca1_p53-control	-1.14977
Acly	Brca1_p53-control	-1.14933
Ap3m2	Brca1_p53-control	-1.14851
Ap5s1	Brca1_p53-control	-1.14847
Kyat3	Brca1_p53-control	-1.14794
Mef2d	Brca1_p53-control	-1.14718
Oxsm	Brca1_p53-control	-1.14539
Ifi35	Brca1_p53-control	-1.14487
Serhl	Brca1_p53-control	-1.14451
Rab11fip3	Brca1_p53-control	-1.14408
Ktn1	Brca1_p53-control	-1.14313
Gpx1	Brca1_p53-control	-1.1422
Smim14	Brca1_p53-control	-1.14147
Ano10	Brca1_p53-control	-1.14126
Tefm	Brca1_p53-control	-1.14074
Ppp2r1b	Brca1_p53-control	-1.14022
Tiparp	Brca1_p53-control	-1.13993
Sirt3	Brca1_p53-control	-1.13985
Babam2	Brca1_p53-control	-1.13903
Osbpl11	Brca1_p53-control	-1.13852
Slc44a2	Brca1_p53-control	-1.13668
Tmub1	Brca1_p53-control	-1.13643
Adamts10	Brca1_p53-control	-1.13625
Nr3c1	Brca1_p53-control	-1.1359
G6pdx	Brca1_p53-control	-1.13556
Tmem223	Brca1_p53-control	-1.1355
Tsc2	Brca1_p53-control	-1.13507
Ezh1	Brca1_p53-control	-1.13402
Bcap29	Brca1_p53-control	-1.13281
Fam217b	Brca1_p53-control	-1.13197
Ifngr1	Brca1_p53-control	-1.13178
Acot1	Brca1_p53-control	-1.13135
Sspn	Brca1_p53-control	-1.13059
Bnip3l	Brca1_p53-control	-1.12988
Map4	Brca1_p53-control	-1.1287
Dgkd	Brca1_p53-control	-1.12846
Retreg1	Brca1_p53-control	-1.12629
Ppt2	Brca1_p53-control	-1.12565
Ap3s1	Brca1_p53-control	-1.12527
Ndufb2	Brca1_p53-control	-1.12507
Brpf3	Brca1_p53-control	-1.12368
Nagk	Brca1_p53-control	-1.12217
Dcun1d2	Brca1_p53-control	-1.11802
Ttc38	Brca1_p53-control	-1.11688
Cript	Brca1_p53-control	-1.11676
D17Wsu92e	Brca1_p53-control	-1.11572
Mon1a	Brca1_p53-control	-1.1156
BC003965	Brca1_p53-control	-1.11553
Rhob	Brca1_p53-control	-1.11519
Selenok	Brca1_p53-control	-1.11519
Lrpprc	Brca1_p53-control	-1.11488
Pkn3	Brca1_p53-control	-1.11434
Cdk5	Brca1_p53-control	-1.11365
Lamtor2	Brca1_p53-control	-1.11167
Urod	Brca1_p53-control	-1.11052
Gm45062	Brca1_p53-control	-1.11034
Card19	Brca1_p53-control	-1.11
Synrg	Brca1_p53-control	-1.10779
Itpkb	Brca1_p53-control	-1.10724
Ifnar2	Brca1_p53-control	-1.10721
Por	Brca1_p53-control	-1.10676
Hsd17b10	Brca1_p53-control	-1.10593
Ube2g2	Brca1_p53-control	-1.10553
Trim68	Brca1_p53-control	-1.10544
Ctdnep1	Brca1_p53-control	-1.10536
Carhsp1	Brca1_p53-control	-1.10461
Mrpl28	Brca1_p53-control	-1.10372
Kxd1	Brca1_p53-control	-1.10095
Eif3j2	Brca1_p53-control	-1.10048
Rfk	Brca1_p53-control	-1.10026
Fbxo9	Brca1_p53-control	-1.09983
Slc50a1	Brca1_p53-control	-1.09967
Esd	Brca1_p53-control	-1.09933
Pgp	Brca1_p53-control	-1.09729
Slc25a3	Brca1_p53-control	-1.09726
Ecsit	Brca1_p53-control	-1.09717
Derl2	Brca1_p53-control	-1.09685
Letmd1	Brca1_p53-control	-1.09609
Fbxl4	Brca1_p53-control	-1.09531
Muc15	Brca1_p53-control	-1.09474
Dusp22	Brca1_p53-control	-1.09423
Zfp385a	Brca1_p53-control	-1.09417
Eif2b4	Brca1_p53-control	-1.09331
Sdf2	Brca1_p53-control	-1.09207
Ebpl	Brca1_p53-control	-1.09128
Mrpl24	Brca1_p53-control	-1.09117
Cpped1	Brca1_p53-control	-1.08829
B4galnt1	Brca1_p53-control	-1.0876
Dnajc3	Brca1_p53-control	-1.08754
Snx13	Brca1_p53-control	-1.08624
Surf1	Brca1_p53-control	-1.08533
Pigp	Brca1_p53-control	-1.08528
Prkch	Brca1_p53-control	-1.08464
Cox20	Brca1_p53-control	-1.08372
Trim23	Brca1_p53-control	-1.08352
Ube2g1	Brca1_p53-control	-1.08314
Tmsb4x	Brca1_p53-control	-1.08246
Tom1l2	Brca1_p53-control	-1.08245
Snx6	Brca1_p53-control	-1.08162
Mmaa	Brca1_p53-control	-1.08111
Atp5g1	Brca1_p53-control	-1.08059
Cr1l	Brca1_p53-control	-1.08046
Mcts1	Brca1_p53-control	-1.08012
Rmnd1	Brca1_p53-control	-1.08002
Laptm4a	Brca1_p53-control	-1.0796
Coq7	Brca1_p53-control	-1.07913
Tor1aip1	Brca1_p53-control	-1.07887
Uckl1	Brca1_p53-control	-1.07796
Rmdn3	Brca1_p53-control	-1.0775
Prorsd1	Brca1_p53-control	-1.0773
Capn7	Brca1_p53-control	-1.07707
Zmat5	Brca1_p53-control	-1.07519
Flii	Brca1_p53-control	-1.07414
Dpm3	Brca1_p53-control	-1.07331
Gng10	Brca1_p53-control	-1.07325
Fbxw5	Brca1_p53-control	-1.073
Eral1	Brca1_p53-control	-1.07198
Oaz2	Brca1_p53-control	-1.07151
Dym	Brca1_p53-control	-1.07145
Drap1	Brca1_p53-control	-1.07127
Tfpi	Brca1_p53-control	-1.07073
Nop10	Brca1_p53-control	-1.07032
Ankrd16	Brca1_p53-control	-1.0697
Dnajc19	Brca1_p53-control	-1.06873
Myo6	Brca1_p53-control	-1.06627
Mfsd12	Brca1_p53-control	-1.06181
Cdkn1a	Brca1_p53-control	-1.06128
Mvp	Brca1_p53-control	-1.06118
Lman2l	Brca1_p53-control	-1.0592
Slc25a16	Brca1_p53-control	-1.05887
AI413582	Brca1_p53-control	-1.05853
Ptpn6	Brca1_p53-control	-1.05814
Timm8b	Brca1_p53-control	-1.05797
4933439C10Rik	Brca1_p53-control	-1.05785
Ripor1	Brca1_p53-control	-1.0575
Ndufaf3	Brca1_p53-control	-1.0571
Arfgap2	Brca1_p53-control	-1.05619
L2hgdh	Brca1_p53-control	-1.05563
Ipo13	Brca1_p53-control	-1.05536
Ccndbp1	Brca1_p53-control	-1.05532
Grpel1	Brca1_p53-control	-1.05529
Ccnl2	Brca1_p53-control	-1.05451
Birc2	Brca1_p53-control	-1.05425
Lypla2	Brca1_p53-control	-1.054
Ndufa9	Brca1_p53-control	-1.05297
Borcs6	Brca1_p53-control	-1.04987
Dyrk2	Brca1_p53-control	-1.04969
Agpat1	Brca1_p53-control	-1.04916
Nbas	Brca1_p53-control	-1.04826
Itm2b	Brca1_p53-control	-1.04824
Plgrkt	Brca1_p53-control	-1.04775
Ccser2	Brca1_p53-control	-1.04618
Pet100	Brca1_p53-control	-1.04567
Gcdh	Brca1_p53-control	-1.04343
Net1	Brca1_p53-control	-1.04317
Pag1	Brca1_p53-control	-1.04297
Trap1	Brca1_p53-control	-1.042
Bag1	Brca1_p53-control	-1.04165
Clpb	Brca1_p53-control	-1.04105
Gabarapl2	Brca1_p53-control	-1.04059
Emc7	Brca1_p53-control	-1.03897
Rgmb	Brca1_p53-control	-1.03864
Epg5	Brca1_p53-control	-1.03736
Nit1	Brca1_p53-control	-1.03704
AI480526	Brca1_p53-control	-1.03549
Rsph3b	Brca1_p53-control	-1.0342
Il17ra	Brca1_p53-control	-1.03383
Cavin2	Brca1_p53-control	-1.03159
Rab5b	Brca1_p53-control	-1.0296
Tmed5	Brca1_p53-control	-1.02897
Atp6v0e	Brca1_p53-control	-1.0287
Mrpl32	Brca1_p53-control	-1.02777
2410015M20Rik	Brca1_p53-control	-1.02657
Ubac2	Brca1_p53-control	-1.0254
Saraf	Brca1_p53-control	-1.02495
Rgs3	Brca1_p53-control	-1.02472
Rras2	Brca1_p53-control	-1.02377
Usp15	Brca1_p53-control	-1.02267
Nfe2l1	Brca1_p53-control	-1.02261
Jtb	Brca1_p53-control	-1.02114
Smim12	Brca1_p53-control	-1.02076
Vps13d	Brca1_p53-control	-1.02075
Aco1	Brca1_p53-control	-1.01931
Atl2	Brca1_p53-control	-1.01758
Mapk14	Brca1_p53-control	-1.01691
Skiv2l	Brca1_p53-control	-1.01659
Mrpl53	Brca1_p53-control	-1.01623
Acad8	Brca1_p53-control	-1.01469
Copz2	Brca1_p53-control	-1.01461
Tigar	Brca1_p53-control	-1.01398
Syap1	Brca1_p53-control	-1.01387
Nfkbil1	Brca1_p53-control	-1.01383
Higd2a	Brca1_p53-control	-1.01357
Lrrc57	Brca1_p53-control	-1.01319
Elf1	Brca1_p53-control	-1.01301
Tmem11	Brca1_p53-control	-1.01226
Qdpr	Brca1_p53-control	-1.01152
Mpst	Brca1_p53-control	-1.01133
Zc3h7a	Brca1_p53-control	-1.00968
Nmnat3	Brca1_p53-control	-1.00909
Mavs	Brca1_p53-control	-1.00905
Gripap1	Brca1_p53-control	-1.0084
Arrb2	Brca1_p53-control	-1.00813
Ndufb11	Brca1_p53-control	-1.00809
Rpl36al	Brca1_p53-control	-1.00574
Gm12481	Brca1_p53-control	-1.0057
Mrpl41	Brca1_p53-control	-1.00483
Ppcs	Brca1_p53-control	-1.00457
Cuta	Brca1_p53-control	-1.00379
Mrps21	Brca1_p53-control	-1.00302
Pcyt2	Brca1_p53-control	-1.00285
Ilvbl	Brca1_p53-control	-1.0019
Adi1	Brca1_p53-control	-1.001
Tmem60	Brca1_p53-control	-1.00017
Kctd2	Brca1_p53-control	-1.00009
Rsf1	Brca1_p53-control	1.00106
Ncbp1	Brca1_p53-control	1.00124
Prmt6	Brca1_p53-control	1.00162
Alg6	Brca1_p53-control	1.00172
Tmem209	Brca1_p53-control	1.00201
Rmdn2	Brca1_p53-control	1.00217
Ctdspl2	Brca1_p53-control	1.00256
Tanc1	Brca1_p53-control	1.00328
Sap30bp	Brca1_p53-control	1.00337
Zmym4	Brca1_p53-control	1.00436
Tctn1	Brca1_p53-control	1.00523
Taf5l	Brca1_p53-control	1.00632
Ddx41	Brca1_p53-control	1.00847
Hnrnpul1	Brca1_p53-control	1.00906
Rpl4	Brca1_p53-control	1.00917
Trio	Brca1_p53-control	1.00991
Washc5	Brca1_p53-control	1.01012
Raly	Brca1_p53-control	1.01096
Ccnd2	Brca1_p53-control	1.01133
Ddx47	Brca1_p53-control	1.01223
Gclm	Brca1_p53-control	1.01265
Rrp8	Brca1_p53-control	1.01296
Itpripl2	Brca1_p53-control	1.01473
Vkorc1l1	Brca1_p53-control	1.01541
Alg10b	Brca1_p53-control	1.01571
Tmem164	Brca1_p53-control	1.01575
Brix1	Brca1_p53-control	1.01584
Bptf	Brca1_p53-control	1.01594
Pgm3	Brca1_p53-control	1.01633
Ash2l	Brca1_p53-control	1.01669
Nup153	Brca1_p53-control	1.01757
Zfx	Brca1_p53-control	1.01762
Uhrf2	Brca1_p53-control	1.01806
Farsb	Brca1_p53-control	1.01873
Gatad2b	Brca1_p53-control	1.01981
Txlna	Brca1_p53-control	1.02025
Sfpq	Brca1_p53-control	1.0207
Larp4	Brca1_p53-control	1.02282
Atp11a	Brca1_p53-control	1.02567
Hus1	Brca1_p53-control	1.0264
Strap	Brca1_p53-control	1.02685
Rlf	Brca1_p53-control	1.02983
Snhg18	Brca1_p53-control	1.03003
Zdhhc8	Brca1_p53-control	1.03061
Ilf2	Brca1_p53-control	1.03065
Zfp60	Brca1_p53-control	1.03069
Usp12	Brca1_p53-control	1.03094
Eef1e1	Brca1_p53-control	1.0315
Tex10	Brca1_p53-control	1.03173
Sec63	Brca1_p53-control	1.03258
Rac1	Brca1_p53-control	1.03265
Arid2	Brca1_p53-control	1.03316
Zzz3	Brca1_p53-control	1.03421
Pcgf2	Brca1_p53-control	1.03429
Fam114a1	Brca1_p53-control	1.03436
Cdh1	Brca1_p53-control	1.03517
Nup214	Brca1_p53-control	1.03584
Ncoa5	Brca1_p53-control	1.03659
Gnb1	Brca1_p53-control	1.03718
Acer3	Brca1_p53-control	1.03797
Errfi1	Brca1_p53-control	1.04086
Cdc40	Brca1_p53-control	1.04121
Itfg2	Brca1_p53-control	1.04139
Hspd1	Brca1_p53-control	1.0416
Rad54l2	Brca1_p53-control	1.04163
Pes1	Brca1_p53-control	1.04179
Nucks1	Brca1_p53-control	1.04182
Cyfip1	Brca1_p53-control	1.0426
Zfp709	Brca1_p53-control	1.04422
Tbc1d10a	Brca1_p53-control	1.04598
Zfp800	Brca1_p53-control	1.04681
Dhx8	Brca1_p53-control	1.04732
Map3k12	Brca1_p53-control	1.04771
Puf60	Brca1_p53-control	1.04791
Cldnd1	Brca1_p53-control	1.04792
Zfp706	Brca1_p53-control	1.04872
Ccp110	Brca1_p53-control	1.04891
Ppp1cc	Brca1_p53-control	1.05108
Tram1	Brca1_p53-control	1.05193
Tmem248	Brca1_p53-control	1.05408
2610035D17Rik	Brca1_p53-control	1.05467
Rbm12	Brca1_p53-control	1.05483
Lsm3	Brca1_p53-control	1.05549
Cchcr1	Brca1_p53-control	1.05577
Phactr2	Brca1_p53-control	1.05603
Senp1	Brca1_p53-control	1.0571
Pcsk6	Brca1_p53-control	1.05828
Nol11	Brca1_p53-control	1.05982
Zkscan5	Brca1_p53-control	1.06041
Cxadr	Brca1_p53-control	1.06053
Elmo2	Brca1_p53-control	1.06061
Cep57	Brca1_p53-control	1.06222
Smc3	Brca1_p53-control	1.06266
Ttc21b	Brca1_p53-control	1.06283
Casp2	Brca1_p53-control	1.06313
Spryd3	Brca1_p53-control	1.06397
Nbdy	Brca1_p53-control	1.0655
Pgk1	Brca1_p53-control	1.06559
Faf2	Brca1_p53-control	1.06579
Sumf2	Brca1_p53-control	1.06582
Acvr1b	Brca1_p53-control	1.06688
Tcf20	Brca1_p53-control	1.06737
Snrnp35	Brca1_p53-control	1.06994
Tbc1d25	Brca1_p53-control	1.07014
Foxp4	Brca1_p53-control	1.07071
Uggt1	Brca1_p53-control	1.07153
Taf5	Brca1_p53-control	1.07178
Ss18	Brca1_p53-control	1.07232
Cep164	Brca1_p53-control	1.07316
Uba1	Brca1_p53-control	1.0735
Vrk1	Brca1_p53-control	1.07368
Arl6	Brca1_p53-control	1.07431
Pyroxd1	Brca1_p53-control	1.07529
Ddx11	Brca1_p53-control	1.07532
Xpo5	Brca1_p53-control	1.07569
Tsen54	Brca1_p53-control	1.0766
Slc39a11	Brca1_p53-control	1.07726
Agfg2	Brca1_p53-control	1.07797
Trim8	Brca1_p53-control	1.07814
Apaf1	Brca1_p53-control	1.07989
Kdm5c	Brca1_p53-control	1.0799
Dag1	Brca1_p53-control	1.07993
Zfp90	Brca1_p53-control	1.08007
Rnf26	Brca1_p53-control	1.08043
Tpst1	Brca1_p53-control	1.08044
Dkc1	Brca1_p53-control	1.08117
Mfsd14b	Brca1_p53-control	1.0819
Sec61a1	Brca1_p53-control	1.08457
Itpr2	Brca1_p53-control	1.0847
Smn1	Brca1_p53-control	1.08483
Fam102a	Brca1_p53-control	1.0855
C77080	Brca1_p53-control	1.08558
Haus6	Brca1_p53-control	1.08606
Ttc39b	Brca1_p53-control	1.08642
2900026A02Rik	Brca1_p53-control	1.08675
Hmgn2	Brca1_p53-control	1.08763
Vps37b	Brca1_p53-control	1.08791
Senp5	Brca1_p53-control	1.08792
Polr1a	Brca1_p53-control	1.08794
Efhd2	Brca1_p53-control	1.08874
Jpt1	Brca1_p53-control	1.08884
Nop16	Brca1_p53-control	1.08895
Ttc27	Brca1_p53-control	1.09064
Scaf11	Brca1_p53-control	1.09067
Dpy19l1	Brca1_p53-control	1.0917
Lima1	Brca1_p53-control	1.09207
Abl1	Brca1_p53-control	1.09214
Pcgf3	Brca1_p53-control	1.09297
Gtf3c6	Brca1_p53-control	1.09341
Setd1b	Brca1_p53-control	1.09352
Frmd4b	Brca1_p53-control	1.09482
Pdgfrb	Brca1_p53-control	1.09492
Pphln1	Brca1_p53-control	1.09647
Clint1	Brca1_p53-control	1.09665
Rlim	Brca1_p53-control	1.09684
Champ1	Brca1_p53-control	1.09753
Nek6	Brca1_p53-control	1.09757
Rae1	Brca1_p53-control	1.09861
Itga5	Brca1_p53-control	1.09894
Abr	Brca1_p53-control	1.09959
Qsox2	Brca1_p53-control	1.09981
Fnip2	Brca1_p53-control	1.10023
Tspan6	Brca1_p53-control	1.10072
Zfp934	Brca1_p53-control	1.10093
Zfp362	Brca1_p53-control	1.10183
Zfp367	Brca1_p53-control	1.10278
Ints12	Brca1_p53-control	1.10342
Slc44a1	Brca1_p53-control	1.10446
Tceal9	Brca1_p53-control	1.10474
Pgs1	Brca1_p53-control	1.1071
Lmtk2	Brca1_p53-control	1.10738
Extl1	Brca1_p53-control	1.10765
Pmf1	Brca1_p53-control	1.10779
Men1	Brca1_p53-control	1.10817
Sec31a	Brca1_p53-control	1.10866
Umps	Brca1_p53-control	1.10886
Ddx27	Brca1_p53-control	1.10909
Smad5	Brca1_p53-control	1.10915
Pum3	Brca1_p53-control	1.10956
Snrpg	Brca1_p53-control	1.11005
Rab15	Brca1_p53-control	1.11081
Mex3c	Brca1_p53-control	1.11132
Ercc6l2	Brca1_p53-control	1.11252
Rbpj	Brca1_p53-control	1.11317
Ttc3	Brca1_p53-control	1.11377
Fam208b	Brca1_p53-control	1.11454
P3h1	Brca1_p53-control	1.1146
AW554918	Brca1_p53-control	1.11514
Arhgap42	Brca1_p53-control	1.11627
Eml4	Brca1_p53-control	1.1172
Gm7964	Brca1_p53-control	1.11919
Cebpb	Brca1_p53-control	1.11956
Ptpn11	Brca1_p53-control	1.11974
Pvr	Brca1_p53-control	1.12048
Ddx3x	Brca1_p53-control	1.12142
Tex30	Brca1_p53-control	1.12297
Ddx20	Brca1_p53-control	1.12426
Ift57	Brca1_p53-control	1.12454
Rad21	Brca1_p53-control	1.12548
Tug1	Brca1_p53-control	1.12784
Bud31	Brca1_p53-control	1.12831
Mphosph10	Brca1_p53-control	1.12905
Sae1	Brca1_p53-control	1.13009
Zfp93	Brca1_p53-control	1.13071
Acvr1	Brca1_p53-control	1.13214
C2cd5	Brca1_p53-control	1.1325
Zdhhc4	Brca1_p53-control	1.13261
Zfp862-ps	Brca1_p53-control	1.13262
Ptcd1	Brca1_p53-control	1.13284
Uba2	Brca1_p53-control	1.13288
Gnaq	Brca1_p53-control	1.13294
Qtrt2	Brca1_p53-control	1.13508
Tmpo	Brca1_p53-control	1.13524
Pign	Brca1_p53-control	1.13564
Igsf8	Brca1_p53-control	1.13618
Haus8	Brca1_p53-control	1.13779
Rnf168	Brca1_p53-control	1.13816
Tmem206	Brca1_p53-control	1.13938
Alg13	Brca1_p53-control	1.14111
Rack1	Brca1_p53-control	1.14147
Fuca2	Brca1_p53-control	1.14154
Psmd9	Brca1_p53-control	1.14208
B230219D22Rik	Brca1_p53-control	1.14334
Hnrnpa3	Brca1_p53-control	1.1443
Anp32b	Brca1_p53-control	1.14439
Erc1	Brca1_p53-control	1.14561
Atf7ip	Brca1_p53-control	1.14569
Rrbp1	Brca1_p53-control	1.14647
Cmip	Brca1_p53-control	1.14711
Gas8	Brca1_p53-control	1.14762
Coro1c	Brca1_p53-control	1.15014
Ccdc86	Brca1_p53-control	1.15019
Prps2	Brca1_p53-control	1.15025
Ppp1r35	Brca1_p53-control	1.15136
Hnrnpf	Brca1_p53-control	1.15278
Nans	Brca1_p53-control	1.15363
Zfp84	Brca1_p53-control	1.1541
Ski	Brca1_p53-control	1.15419
Zswim4	Brca1_p53-control	1.15525
Ltv1	Brca1_p53-control	1.15543
Surf6	Brca1_p53-control	1.15547
Exog	Brca1_p53-control	1.15693
Sbno1	Brca1_p53-control	1.15943
Tinagl1	Brca1_p53-control	1.16055
Ccz1	Brca1_p53-control	1.16061
Foxk2	Brca1_p53-control	1.1607
Topors	Brca1_p53-control	1.16081
Ccdc115	Brca1_p53-control	1.16218
Mak16	Brca1_p53-control	1.16225
1810030O07Rik	Brca1_p53-control	1.16272
Rab25	Brca1_p53-control	1.16309
Ubap2	Brca1_p53-control	1.16474
Zscan22	Brca1_p53-control	1.165
Ube2o	Brca1_p53-control	1.16537
Plp1	Brca1_p53-control	1.1654
Praf2	Brca1_p53-control	1.16605
Pole3	Brca1_p53-control	1.16743
Usp22	Brca1_p53-control	1.16813
Nbeal1	Brca1_p53-control	1.16831
Ints2	Brca1_p53-control	1.16841
Nol9	Brca1_p53-control	1.16927
Enoph1	Brca1_p53-control	1.16928
Hcfc1	Brca1_p53-control	1.16997
Hdac4	Brca1_p53-control	1.17058
Vwa1	Brca1_p53-control	1.17171
Alkbh4	Brca1_p53-control	1.17281
Atg5	Brca1_p53-control	1.17367
Pcna	Brca1_p53-control	1.17423
Polr2d	Brca1_p53-control	1.1758
Trmt6	Brca1_p53-control	1.17644
Zfp422	Brca1_p53-control	1.17717
Rab7b	Brca1_p53-control	1.17771
Tbc1d1	Brca1_p53-control	1.17809
Slc15a4	Brca1_p53-control	1.17818
Hddc2	Brca1_p53-control	1.17826
Gm16136	Brca1_p53-control	1.17908
Aebp2	Brca1_p53-control	1.18196
Zfp719	Brca1_p53-control	1.1844
Eif4enif1	Brca1_p53-control	1.18496
Cdc14b	Brca1_p53-control	1.18627
Efs	Brca1_p53-control	1.18834
Arhgef17	Brca1_p53-control	1.18902
Hmgb3	Brca1_p53-control	1.19022
Rangap1	Brca1_p53-control	1.19185
Mars2	Brca1_p53-control	1.19218
Llgl2	Brca1_p53-control	1.19269
Gatad2a	Brca1_p53-control	1.19278
Mettl2	Brca1_p53-control	1.19423
6820431F20Rik	Brca1_p53-control	1.19533
Mdn1	Brca1_p53-control	1.19538
Cbx8	Brca1_p53-control	1.19554
Ncoa6	Brca1_p53-control	1.19569
Bzw1	Brca1_p53-control	1.19578
Ncapd3	Brca1_p53-control	1.19615
[truncated: 10,435 more rows]
